# Supplementary material for: Rational tuning of temperature sensitivity of the TRPM8 channel
Source: EMBO Rep. 2025 Nov 14;26(24):6325–45. doi: 10.1038/s44319-025-00630-2 (PMC12715194; doi:10.1038/s44319-025-00630-2)
Supplement: Supplementary file 7 — Dataset EV1 [file 44319_2025_630_MOESM7_ESM.xlsx]

## Sheet: 1.1 StudyDesign_LibGeneration
Condition	Enzyme	Temperature	Biological Replicate	Gel Band	Note	Raw File Name	LC gradient	MS
C	Trypsin	RT		1	Spiked in Pirt	F20190710zhangff_xulz_TRPM8_DDA_1_20190711150847	66 min	QE HF-X
C	Trypsin	RT		10	Spiked in Pirt	F20190710zhangff_xulz_TRPM8_DDA_10	66 min	QE HF-X
C	Trypsin	RT		2	Spiked in Pirt	F20190710zhangff_xulz_TRPM8_DDA_2	66 min	QE HF-X
C	Trypsin	RT		3	Spiked in Pirt	F20190710zhangff_xulz_TRPM8_DDA_3	66 min	QE HF-X
C	Trypsin	RT		4	Spiked in Pirt	F20190710zhangff_xulz_TRPM8_DDA_4	66 min	QE HF-X
C	Trypsin	RT		5	Spiked in Pirt	F20190710zhangff_xulz_TRPM8_DDA_5	66 min	QE HF-X
C	Trypsin	RT		6	Spiked in Pirt	F20190710zhangff_xulz_TRPM8_DDA_6	66 min	QE HF-X
C	Trypsin	RT		7	Spiked in Pirt	F20190710zhangff_xulz_TRPM8_DDA_7	66 min	QE HF-X
C	Trypsin	RT		8	Spiked in Pirt	F20190710zhangff_xulz_TRPM8_DDA_8	66 min	QE HF-X
C	Trypsin	RT		1		F20190710zhangff_xulz_TRPM8_DDA_8_1	66 min	QE HF-X
C	Trypsin	RT		1	Technical replicate	F20190710zhangff_xulz_TRPM8_DDA_8_1_repA	66 min	QE HF-X
C	Trypsin	RT		2		F20190710zhangff_xulz_TRPM8_DDA_8_2	66 min	QE HF-X
C	Trypsin	RT		2	Technical replicate	F20190710zhangff_xulz_TRPM8_DDA_8_2_repA	66 min	QE HF-X
C	Trypsin	RT		3		F20190710zhangff_xulz_TRPM8_DDA_8_3	66 min	QE HF-X
C	Trypsin	RT		3	Technical replicate	F20190710zhangff_xulz_TRPM8_DDA_8_3_repA	66 min	QE HF-X
F	Trypsin	RT		1		F20190710zhangff_xulz_TRPM8_DDA_8_Fe_1	66 min	QE HF-X
F	Trypsin	RT		1	Technical replicate	F20190710zhangff_xulz_TRPM8_DDA_8_Fe_1_repA	66 min	QE HF-X
F	Trypsin	RT		2		F20190710zhangff_xulz_TRPM8_DDA_8_Fe_2	66 min	QE HF-X
F	Trypsin	RT		2	Technical replicate	F20190710zhangff_xulz_TRPM8_DDA_8_Fe_2_repA	66 min	QE HF-X
F	Trypsin	RT		3		F20190710zhangff_xulz_TRPM8_DDA_8_Fe_3	66 min	QE HF-X
F	Trypsin	RT		3	Technical replicate	F20190710zhangff_xulz_TRPM8_DDA_8_Fe_3_repA	66 min	QE HF-X
O	Trypsin	RT		1		F20190710zhangff_xulz_TRPM8_DDA_8_O_1	66 min	QE HF-X
O	Trypsin	RT		1	Technical replicate	F20190710zhangff_xulz_TRPM8_DDA_8_O_1_repA	66 min	QE HF-X
O	Trypsin	RT		2		F20190710zhangff_xulz_TRPM8_DDA_8_O_2	66 min	QE HF-X
O	Trypsin	RT		2	Technical replicate	F20190710zhangff_xulz_TRPM8_DDA_8_O_2_repA	66 min	QE HF-X
O	Trypsin	RT		3		F20190710zhangff_xulz_TRPM8_DDA_8_O_3	66 min	QE HF-X
O	Trypsin	RT		3	Technical replicate	F20190710zhangff_xulz_TRPM8_DDA_8_O_3_repA	66 min	QE HF-X
C	Trypsin	RT		9	Spiked in Pirt	F20190710zhangff_xulz_TRPM8_DDA_9	66 min	QE HF-X
C	Trypsin+GluC	RT	1	1		A20191027yix_TRPM8_DDA_C1	105 min	QE HF
C	Trypsin+GluC	RT	1	2		A20191027yix_TRPM8_DDA_C2	105 min	QE HF
F	Trypsin+GluC	RT	1	1		A20191027yix_TRPM8_DDA_F1	105 min	QE HF
F	Trypsin+GluC	RT	1	2		A20191027yix_TRPM8_DDA_F2	105 min	QE HF
O	Trypsin+GluC	RT	1	1		A20191027yix_TRPM8_DDA_O1	105 min	QE HF
O	Trypsin+GluC	RT	1	2		A20191027yix_TRPM8_DDA_O2	105 min	QE HF
O	Trypsin+GluC	4°C	1	1		B20191126yix_TRPM8_DDA_1_10M	105 min	QE HF
O	Trypsin+GluC	4°C	1	1		B20191126yix_TRPM8_DDA_1_15M	105 min	QE HF
O	Trypsin+GluC	4°C	1	1		B20191126yix_TRPM8_DDA_1_5M	105 min	QE HF
C	Trypsin+GluC	RT	1	1		B20191126yix_TRPM8_DDA_1_CO	105 min	QE HF
F	Trypsin+GluC	RT	1	1		B20191126yix_TRPM8_DDA_1_Fe	105 min	QE HF
O	Trypsin+GluC	4°C	1	2		B20191126yix_TRPM8_DDA_2_10M	105 min	QE HF
O	Trypsin+GluC	4°C	1	2		B20191126yix_TRPM8_DDA_2_15M	105 min	QE HF
O	Trypsin+GluC	4°C	1	2		B20191126yix_TRPM8_DDA_2_5M	105 min	QE HF
C	Trypsin+GluC	4°C	1	2		B20191126yix_TRPM8_DDA_2_C1	105 min	QE HF
F	Trypsin+GluC	4°C	1	2		B20191126yix_TRPM8_DDA_2_Fe	105 min	QE HF
F	Trypsin+GluC	4°C	2	2		B20191126yix_TRPM8_DDA_2_Fe4	105 min	QE HF
C	Trypsin	RT	1	1	Test	A20190929yix_TRPM8_DDA_C1	105 min	QE HF
C	Trypsin	RT	1	2	Test	A20190929yix_TRPM8_DDA_C2	105 min	QE HF
F	Trypsin	RT	1	1	Test	A20190929yix_TRPM8_DDA_F1	105 min	QE HF
F	Trypsin	RT	1	2	Test	A20190929yix_TRPM8_DDA_F2	105 min	QE HF
O	Trypsin	RT	1	1	Test	A20190929yix_TRPM8_DDA_O1	105 min	QE HF
O	Trypsin	RT	1	2	Test	A20190929yix_TRPM8_DDA_O2	105 min	QE HF
O	Trypsin	4°C	1	1	Test	A20191111yix_TRPM8_DDA_1	105 min	QE HF
C	Trypsin	RT	2	2	Test	A20191111yix_TRPM8_DDA_10	105 min	QE HF
O	Trypsin	4°C	1	2	Test	A20191111yix_TRPM8_DDA_2	105 min	QE HF
O	Trypsin	4°C	1	1	Test	A20191111yix_TRPM8_DDA_3	105 min	QE HF
O	Trypsin	4°C	1	2	Test	A20191111yix_TRPM8_DDA_4	105 min	QE HF
O	Trypsin	4°C	1	1	Test	A20191111yix_TRPM8_DDA_5	105 min	QE HF
O	Trypsin	4°C	1	2	Test	A20191111yix_TRPM8_DDA_6	105 min	QE HF
F	Trypsin	RT	1	1	Test	A20191111yix_TRPM8_DDA_7	105 min	QE HF
F	Trypsin	RT	1	2	Test	A20191111yix_TRPM8_DDA_8	105 min	QE HF
C	Trypsin	RT	2	1	Test	A20191111yix_TRPM8_DDA_9	105 min	QE HF
O	Trypsin	4°C	2	1	Test	A20191112yix_TRPM8_DDA_1	105 min	QE HF
O	Trypsin	4°C	2	1	Test	A20191112yix_TRPM8_DDA_10	105 min	QE HF
C	Trypsin	4°C	1	2	Test	A20191112yix_TRPM8_DDA_11	105 min	QE HF
O	Trypsin	4°C	2	2	Test	A20191112yix_TRPM8_DDA_12	105 min	QE HF
C	Trypsin	4°C	1	1	Test	A20191112yix_TRPM8_DDA_2	105 min	QE HF
F	Trypsin	4°C	1	1	Test	A20191112yix_TRPM8_DDA_3	105 min	QE HF
O	Trypsin	4°C	2	2	Test	A20191112yix_TRPM8_DDA_4	105 min	QE HF
F	Trypsin	4°C	1	2	Test	A20191112yix_TRPM8_DDA_5	105 min	QE HF
O	Trypsin	4°C	2	2	Test	A20191112yix_TRPM8_DDA_6	105 min	QE HF
O	Trypsin	4°C	2	1	Test	A20191112yix_TRPM8_DDA_7	105 min	QE HF
F	Trypsin	4°C	2	2	Test	A20191112yix_TRPM8_DDA_8	105 min	QE HF
F	Trypsin	4°C	2	1	Test	A20191112yix_TRPM8_DDA_9	105 min	QE HF

## Sheet: 1.2 StudyDesign_Experiment
Condition	Biological Replicate	Gel Band	Digestion	Raw File Name	LC gradient	MS
CTRL	1	1	Trypsin	A20200115yix_TRPM8_DIA_41_C1	75 min	QE HF
CTRL	2	1	Trypsin	A20200115yix_TRPM8_DIA_42_C1	75 min	QE HF
CTRL	3	1	Trypsin	A20200115yix_TRPM8_DIA_43_C1	75 min	QE HF
CTRL	1	1	Trypsin	A20200118yix_TRPM8_DIA_31_C1	75 min	QE HF
CTRL	2	1	Trypsin	A20200118yix_TRPM8_DIA_32_C1	75 min	QE HF
CTRL	3	1	Trypsin	A20200118yix_TRPM8_DIA_33_C1	75 min	QE HF
CTRL	1	2	Trypsin	A20200115yix_TRPM8_DIA_41_C2	75 min	QE HF
CTRL	2	2	Trypsin	A20200115yix_TRPM8_DIA_42_C2	75 min	QE HF
CTRL	3	2	Trypsin	A20200115yix_TRPM8_DIA_43_C2	75 min	QE HF
CTRL	1	2	Trypsin	A20200118yix_TRPM8_DIA_31_C2	75 min	QE HF
CTRL	2	2	Trypsin	A20200118yix_TRPM8_DIA_32_C2	75 min	QE HF
CTRL	3	2	Trypsin	A20200118yix_TRPM8_DIA_33_C2	75 min	QE HF
Fe+EDTA	1	1	Trypsin	A20200115yix_TRPM8_DIA_41_F1	75 min	QE HF
Fe+EDTA	2	1	Trypsin	A20200115yix_TRPM8_DIA_42_F1	75 min	QE HF
Fe+EDTA	3	1	Trypsin	A20200115yix_TRPM8_DIA_43_F1	75 min	QE HF
Fe+EDTA	1	1	Trypsin	A20200118yix_TRPM8_DIA_31_F1	75 min	QE HF
Fe+EDTA	2	1	Trypsin	A20200118yix_TRPM8_DIA_32_F1	75 min	QE HF
Fe+EDTA	3	1	Trypsin	A20200118yix_TRPM8_DIA_33_F1	75 min	QE HF
Fe+EDTA	1	2	Trypsin	A20200115yix_TRPM8_DIA_41_F2	75 min	QE HF
Fe+EDTA	2	2	Trypsin	A20200115yix_TRPM8_DIA_42_F2	75 min	QE HF
Fe+EDTA	3	2	Trypsin	A20200115yix_TRPM8_DIA_43_F2	75 min	QE HF
Fe+EDTA	1	2	Trypsin	A20200118yix_TRPM8_DIA_31_C2	75 min	QE HF
Fe+EDTA	2	2	Trypsin	A20200118yix_TRPM8_DIA_32_C2	75 min	QE HF
Fe+EDTA	3	2	Trypsin	A20200118yix_TRPM8_DIA_32_F2	75 min	QE HF
Fe+EDTA+H2O2	1	1	Trypsin	A20200115yix_TRPM8_DIA_41_O1	75 min	QE HF
Fe+EDTA+H2O2	2	1	Trypsin	A20200115yix_TRPM8_DIA_42_O1	75 min	QE HF
Fe+EDTA+H2O2	3	1	Trypsin	A20200115yix_TRPM8_DIA_43_O1	75 min	QE HF
Fe+EDTA+H2O2	1	1	Trypsin	A20200118yix_TRPM8_DIA_31_O1	75 min	QE HF
Fe+EDTA+H2O2	2	1	Trypsin	A20200118yix_TRPM8_DIA_32_O1	75 min	QE HF
Fe+EDTA+H2O2	3	1	Trypsin	A20200118yix_TRPM8_DIA_33_O1	75 min	QE HF
Fe+EDTA+H2O2	1	2	Trypsin	A20200115yix_TRPM8_DIA_41_O2	75 min	QE HF
Fe+EDTA+H2O2	2	2	Trypsin	A20200115yix_TRPM8_DIA_42_O2	75 min	QE HF
Fe+EDTA+H2O2	3	2	Trypsin	A20200115yix_TRPM8_DIA_43_O2	75 min	QE HF
Fe+EDTA+H2O2	1	2	Trypsin	A20200118yix_TRPM8_DIA_31_O2	75 min	QE HF
Fe+EDTA+H2O2	2	2	Trypsin	A20200118yix_TRPM8_DIA_32_O2	75 min	QE HF
Fe+EDTA+H2O2	3	2	Trypsin	A20200118yix_TRPM8_DIA_33_O2	75 min	QE HF
CTRL	1	1	Trypsin+GluC	A20200115yix_TRPM8_DIA_G41_C1	75 min	QE HF
CTRL	2	1	Trypsin+GluC	A20200115yix_TRPM8_DIA_G42_C1	75 min	QE HF
CTRL	3	1	Trypsin+GluC	A20200115yix_TRPM8_DIA_G43_C1	75 min	QE HF
CTRL	1	1	Trypsin+GluC	A20200119yix_TRPM8_DIA_G31_C1	75 min	QE HF
CTRL	2	1	Trypsin+GluC	A20200119yix_TRPM8_DIA_G32_C1	75 min	QE HF
CTRL	3	1	Trypsin+GluC	A20200119yix_TRPM8_DIA_G33_C1	75 min	QE HF
CTRL	1	2	Trypsin+GluC	A20200115yix_TRPM8_DIA_G41_C2	75 min	QE HF
CTRL	2	2	Trypsin+GluC	A20200115yix_TRPM8_DIA_G42_C2	75 min	QE HF
CTRL	3	2	Trypsin+GluC	A20200115yix_TRPM8_DIA_G43_C2	75 min	QE HF
CTRL	1	2	Trypsin+GluC	A20200119yix_TRPM8_DIA_G31_C2	75 min	QE HF
CTRL	2	2	Trypsin+GluC	A20200119yix_TRPM8_DIA_G32_C2	75 min	QE HF
CTRL	3	2	Trypsin+GluC	A20200119yix_TRPM8_DIA_G33_C2	75 min	QE HF
Fe+EDTA	1	1	Trypsin+GluC	A20200115yix_TRPM8_DIA_G41_F1	75 min	QE HF
Fe+EDTA	2	1	Trypsin+GluC	A20200115yix_TRPM8_DIA_G42_F1	75 min	QE HF
Fe+EDTA	3	1	Trypsin+GluC	A20200115yix_TRPM8_DIA_G43_F1	75 min	QE HF
Fe+EDTA	1	1	Trypsin+GluC	A20200119yix_TRPM8_DIA_G31_F1	75 min	QE HF
Fe+EDTA	2	1	Trypsin+GluC	A20200119yix_TRPM8_DIA_G32_F1	75 min	QE HF
Fe+EDTA	3	1	Trypsin+GluC	A20200119yix_TRPM8_DIA_G33_F1	75 min	QE HF
Fe+EDTA	1	2	Trypsin+GluC	A20200115yix_TRPM8_DIA_G41_F2	75 min	QE HF
Fe+EDTA	2	2	Trypsin+GluC	A20200115yix_TRPM8_DIA_G42_F2	75 min	QE HF
Fe+EDTA	3	2	Trypsin+GluC	A20200115yix_TRPM8_DIA_G43_F2	75 min	QE HF
Fe+EDTA	1	2	Trypsin+GluC	A20200119yix_TRPM8_DIA_G31_F2	75 min	QE HF
Fe+EDTA	2	2	Trypsin+GluC	A20200119yix_TRPM8_DIA_G32_F2	75 min	QE HF
Fe+EDTA	3	2	Trypsin+GluC	A20200119yix_TRPM8_DIA_G33_F2	75 min	QE HF
Fe+EDTA+H2O2	1	1	Trypsin+GluC	A20200115yix_TRPM8_DIA_G41_O1	75 min	QE HF
Fe+EDTA+H2O2	2	1	Trypsin+GluC	A20200115yix_TRPM8_DIA_G42_O1	75 min	QE HF
Fe+EDTA+H2O2	3	1	Trypsin+GluC	A20200115yix_TRPM8_DIA_G43_O1	75 min	QE HF
Fe+EDTA+H2O2	1	1	Trypsin+GluC	A20200119yix_TRPM8_DIA_G31_O1	75 min	QE HF
Fe+EDTA+H2O2	2	1	Trypsin+GluC	A20200119yix_TRPM8_DIA_G32_O1	75 min	QE HF
Fe+EDTA+H2O2	3	1	Trypsin+GluC	A20200119yix_TRPM8_DIA_G33_O1	75 min	QE HF
Fe+EDTA+H2O2	1	2	Trypsin+GluC	A20200115yix_TRPM8_DIA_G41_O2	75 min	QE HF
Fe+EDTA+H2O2	2	2	Trypsin+GluC	A20200115yix_TRPM8_DIA_G42_O2	75 min	QE HF
Fe+EDTA+H2O2	3	2	Trypsin+GluC	A20200115yix_TRPM8_DIA_G43_O2	75 min	QE HF
Fe+EDTA+H2O2	1	2	Trypsin+GluC	A20200119yix_TRPM8_DIA_G31_O2	75 min	QE HF
Fe+EDTA+H2O2	2	2	Trypsin+GluC	A20200119yix_TRPM8_DIA_G32_O2	75 min	QE HF
Fe+EDTA+H2O2	3	2	Trypsin+GluC	A20200119yix_TRPM8_DIA_G33_O2	75 min	QE HF

## Sheet: 1.3 Trypsin_4°C
group	start	end	replicate	peptide	nake	oxi	nake intensity	oxi intensity	percentage	Ave. Perc.	SD
C	2	11	1	SFEGARLSMR	SFEGARLSMR		1414892	0	0
C	2	11	2	SFEGARLSMR	SFEGARLSMR		1984919	0	0
C	2	11	3	SFEGARLSMR	SFEGARLSMR		3027608	0	0
										0	0
F	2	11	1	SFEGARLSMR	SFEGARLSMR		3133251	0	0
F	2	11	2	SFEGARLSMR	SFEGARLSMR		4471172	0	0
F	2	11	3	SFEGARLSMR	SFEGARLSMR		3615592	0	0
										0	0
O	2	11	1	SFEGARLSMR	SFEGARLSMR		6388193	0	0
O	2	11	2	SFEGARLSMR	SFEGARLSMR		7787103	0	0
O	2	11	3	SFEGARLSMR	SFEGARLSMR		27027333	0	0
										0	0
C	15	30	1	NGTMGSTRTLYSSVSR	NGTMGSTRTLYSSVSR, N[+0.984016]GTMGSTRTLYSSVSR	NGTM[+15.994915]GSTRTLYSSVSR	354844731	5701761	0.0158142
C	15	30	2	NGTMGSTRTLYSSVSR	NGTMGSTRTLYSSVSR, N[+0.984016]GTMGSTRTLYSSVSR	NGTM[+15.994915]GSTRTLYSSVSR	198817315	11646450	0.0553371
C	15	30	3	NGTMGSTRTLYSSVSR	NGTMGSTRTLYSSVSR, N[+0.984016]GTMGSTRTLYSSVSR	NGTM[+15.994915]GSTRTLYSSVSR	164921236	573630	0.00346615
										0.0248725	0.0270959
F	15	30	1	NGTMGSTRTLYSSVSR	NGTMGSTRTLYSSVSR, N[+0.984016]GTMGSTRTLYSSVSR	NGTM[+15.994915]GSTRTLYSSVSR	514691522	28914297	0.0531898
F	15	30	2	NGTMGSTRTLYSSVSR	NGTMGSTRTLYSSVSR, N[+0.984016]GTMGSTRTLYSSVSR	NGTM[+15.994915]GSTRTLYSSVSR	628298057	23693138	0.0363397
F	15	30	3	NGTMGSTRTLYSSVSR	NGTMGSTRTLYSSVSR, N[+0.984016]GTMGSTRTLYSSVSR	NGTM[+15.994915]GSTRTLYSSVSR	212931143	13674411	0.0603446
										0.049958	0.0123245
O	15	30	1	NGTMGSTRTLYSSVSR	NGTMGSTRTLYSSVSR, N[+0.984016]GTMGSTRTLYSSVSR	NGTM[+15.994915]GSTRTLYSSVSR	474378742	17822880	0.0362105
O	15	30	2	NGTMGSTRTLYSSVSR	NGTMGSTRTLYSSVSR, N[+0.984016]GTMGSTRTLYSSVSR	NGTM[+15.994915]GSTRTLYSSVSR	327033572	38699597	0.105814
O	15	30	3	NGTMGSTRTLYSSVSR	NGTMGSTRTLYSSVSR, N[+0.984016]GTMGSTRTLYSSVSR	NGTM[+15.994915]GSTRTLYSSVSR	170339070	61131100	0.264099
										0.135375	0.116785
C	23	30	1	TLYSSVSR	TLYSSVSR	TLY[+15.994915]SSVSR, TLY[+31.989828]SSVSR	8127457681	44869508	0.00549042
C	23	30	2	TLYSSVSR	TLYSSVSR	TLY[+15.994915]SSVSR, TLY[+31.989828]SSVSR	3772720281	15184144	0.00400859
C	23	30	3	TLYSSVSR	TLYSSVSR	TLY[+15.994915]SSVSR, TLY[+31.989828]SSVSR	3819750101	17040678	0.00444139
										0.0046468	0.000761973
F	23	30	1	TLYSSVSR	TLYSSVSR	TLY[+15.994915]SSVSR, TLY[+31.989828]SSVSR	8471594879	39168585	0.00460224
F	23	30	2	TLYSSVSR	TLYSSVSR	TLY[+15.994915]SSVSR, TLY[+31.989828]SSVSR	13758311899	84460838	0.00610144
F	23	30	3	TLYSSVSR	TLYSSVSR	TLY[+15.994915]SSVSR, TLY[+31.989828]SSVSR	5237757224	28803054	0.00546904
										0.00539091	0.000752647
O	23	30	1	TLYSSVSR	TLYSSVSR	TLY[+15.994915]SSVSR, TLY[+31.989828]SSVSR	6551540261	48769113	0.00738891
O	23	30	2	TLYSSVSR	TLYSSVSR	TLY[+15.994915]SSVSR, TLY[+31.989828]SSVSR	8327767097	55160225	0.00658007
O	23	30	3	TLYSSVSR	TLYSSVSR	TLY[+15.994915]SSVSR, TLY[+31.989828]SSVSR	15848359033	129631524	0.00811313
										0.0073607	0.000766921
C	23	50	1	TLYSSVSRSTDVSYSDSDLVNFIQANFK	TLYSSVSRSTDVSYSDSDLVNFIQANFK, TLYSSVSRSTDVSYSDSDLVN[+0.984016]FIQANFK		24037584	0	0
C	23	50	2	TLYSSVSRSTDVSYSDSDLVNFIQANFK	TLYSSVSRSTDVSYSDSDLVNFIQANFK, TLYSSVSRSTDVSYSDSDLVN[+0.984016]FIQANFK		11208359	0	0
C	23	50	3	TLYSSVSRSTDVSYSDSDLVNFIQANFK	TLYSSVSRSTDVSYSDSDLVNFIQANFK, TLYSSVSRSTDVSYSDSDLVN[+0.984016]FIQANFK		8359045	0	0
										0	0
F	23	50	1	TLYSSVSRSTDVSYSDSDLVNFIQANFK	TLYSSVSRSTDVSYSDSDLVNFIQANFK, TLYSSVSRSTDVSYSDSDLVN[+0.984016]FIQANFK		28071027	0	0
F	23	50	2	TLYSSVSRSTDVSYSDSDLVNFIQANFK	TLYSSVSRSTDVSYSDSDLVNFIQANFK, TLYSSVSRSTDVSYSDSDLVN[+0.984016]FIQANFK		26060080	0	0
F	23	50	3	TLYSSVSRSTDVSYSDSDLVNFIQANFK	TLYSSVSRSTDVSYSDSDLVNFIQANFK, TLYSSVSRSTDVSYSDSDLVN[+0.984016]FIQANFK		16273474	0	0
										0	0
O	23	50	1	TLYSSVSRSTDVSYSDSDLVNFIQANFK	TLYSSVSRSTDVSYSDSDLVNFIQANFK, TLYSSVSRSTDVSYSDSDLVN[+0.984016]FIQANFK		30760940	0	0
O	23	50	2	TLYSSVSRSTDVSYSDSDLVNFIQANFK	TLYSSVSRSTDVSYSDSDLVNFIQANFK, TLYSSVSRSTDVSYSDSDLVN[+0.984016]FIQANFK		28821924	0	0
O	23	50	3	TLYSSVSRSTDVSYSDSDLVNFIQANFK	TLYSSVSRSTDVSYSDSDLVNFIQANFK, TLYSSVSRSTDVSYSDSDLVN[+0.984016]FIQANFK		112131582	0	0
										0	0
C	29	50	1	SRSTDVSYSDSDLVNFIQANFK	SRSTDVSYSDSDLVNFIQANFK		4633964	0	0
C	29	50	2	SRSTDVSYSDSDLVNFIQANFK	SRSTDVSYSDSDLVNFIQANFK		4334614	0	0
C	29	50	3	SRSTDVSYSDSDLVNFIQANFK	SRSTDVSYSDSDLVNFIQANFK		7579172	0	0
										0	0
F	29	50	1	SRSTDVSYSDSDLVNFIQANFK	SRSTDVSYSDSDLVNFIQANFK		32669209	0	0
F	29	50	2	SRSTDVSYSDSDLVNFIQANFK	SRSTDVSYSDSDLVNFIQANFK		5582280	0	0
F	29	50	3	SRSTDVSYSDSDLVNFIQANFK	SRSTDVSYSDSDLVNFIQANFK		19083936	0	0
										0	0
O	29	50	1	SRSTDVSYSDSDLVNFIQANFK	SRSTDVSYSDSDLVNFIQANFK		16182308	0	0
O	29	50	2	SRSTDVSYSDSDLVNFIQANFK	SRSTDVSYSDSDLVNFIQANFK		8237753	0	0
O	29	50	3	SRSTDVSYSDSDLVNFIQANFK	SRSTDVSYSDSDLVNFIQANFK		76523304	0	0
										0	0
C	31	43	1	STDVSYSDSDLVN	STDVSYSDSDLVN		1074990	0	0
C	31	43	2	STDVSYSDSDLVN	STDVSYSDSDLVN		537172	0	0
C	31	43	3	STDVSYSDSDLVN	STDVSYSDSDLVN		643860	0	0
										0	0
F	31	43	1	STDVSYSDSDLVN	STDVSYSDSDLVN		1271103	0	0
F	31	43	2	STDVSYSDSDLVN	STDVSYSDSDLVN		2181444	0	0
F	31	43	3	STDVSYSDSDLVN	STDVSYSDSDLVN		1028665	0	0
										0	0
O	31	43	1	STDVSYSDSDLVN	STDVSYSDSDLVN		1066355	0	0
O	31	43	2	STDVSYSDSDLVN	STDVSYSDSDLVN		1312555	0	0
O	31	43	3	STDVSYSDSDLVN	STDVSYSDSDLVN		5531105	0	0
										0	0
C	31	46	1	STDVSYSDSDLVNFIQ	STDVSYSDSDLVNFIQ		1488333	0	0
C	31	46	2	STDVSYSDSDLVNFIQ	STDVSYSDSDLVNFIQ		2437313	0	0
C	31	46	3	STDVSYSDSDLVNFIQ	STDVSYSDSDLVNFIQ		1088146	0	0
										0	0
F	31	46	1	STDVSYSDSDLVNFIQ	STDVSYSDSDLVNFIQ		9220436	0	0
F	31	46	2	STDVSYSDSDLVNFIQ	STDVSYSDSDLVNFIQ		2602089	0	0
F	31	46	3	STDVSYSDSDLVNFIQ	STDVSYSDSDLVNFIQ		1950805	0	0
										0	0
O	31	46	1	STDVSYSDSDLVNFIQ	STDVSYSDSDLVNFIQ		7513101	0	0
O	31	46	2	STDVSYSDSDLVNFIQ	STDVSYSDSDLVNFIQ		2630363	0	0
O	31	46	3	STDVSYSDSDLVNFIQ	STDVSYSDSDLVNFIQ		7644539	0	0
										0	0
C	31	48	1	STDVSYSDSDLVNFIQAN	STDVSYSDSDLVNFIQAN, STDVSYSDSDLVN[+0.984016]FIQAN, STDVSYSDSDLVNFIQAN[+0.984016]	STDVSYSDSDLVN[+15.994915]FIQAN	275277033	7886372	0.027851
C	31	48	2	STDVSYSDSDLVNFIQAN	STDVSYSDSDLVNFIQAN, STDVSYSDSDLVN[+0.984016]FIQAN, STDVSYSDSDLVNFIQAN[+0.984016]	STDVSYSDSDLVN[+15.994915]FIQAN	102157517	3149481	0.0299076
C	31	48	3	STDVSYSDSDLVNFIQAN	STDVSYSDSDLVNFIQAN, STDVSYSDSDLVN[+0.984016]FIQAN, STDVSYSDSDLVNFIQAN[+0.984016]	STDVSYSDSDLVN[+15.994915]FIQAN	101985217	4560333	0.0428017
										0.0335201	0.00810363
F	31	48	1	STDVSYSDSDLVNFIQAN	STDVSYSDSDLVNFIQAN, STDVSYSDSDLVN[+0.984016]FIQAN, STDVSYSDSDLVNFIQAN[+0.984016]	STDVSYSDSDLVN[+15.994915]FIQAN	167071055	5626087	0.0325778
F	31	48	2	STDVSYSDSDLVNFIQAN	STDVSYSDSDLVNFIQAN, STDVSYSDSDLVN[+0.984016]FIQAN, STDVSYSDSDLVNFIQAN[+0.984016]	STDVSYSDSDLVN[+15.994915]FIQAN	516210353	6881621	0.0131557
F	31	48	3	STDVSYSDSDLVNFIQAN	STDVSYSDSDLVNFIQAN, STDVSYSDSDLVN[+0.984016]FIQAN, STDVSYSDSDLVNFIQAN[+0.984016]	STDVSYSDSDLVN[+15.994915]FIQAN	215807019	7862865	0.0351539
										0.0269624	0.0120262
O	31	48	1	STDVSYSDSDLVNFIQAN	STDVSYSDSDLVNFIQAN, STDVSYSDSDLVN[+0.984016]FIQAN, STDVSYSDSDLVNFIQAN[+0.984016]	STDVSYSDSDLVN[+15.994915]FIQAN	189018175	5154591	0.0265464
O	31	48	2	STDVSYSDSDLVNFIQAN	STDVSYSDSDLVNFIQAN, STDVSYSDSDLVN[+0.984016]FIQAN, STDVSYSDSDLVNFIQAN[+0.984016]	STDVSYSDSDLVN[+15.994915]FIQAN	292321013	6966564	0.0232772
O	31	48	3	STDVSYSDSDLVNFIQAN	STDVSYSDSDLVNFIQAN, STDVSYSDSDLVN[+0.984016]FIQAN, STDVSYSDSDLVNFIQAN[+0.984016]	STDVSYSDSDLVN[+15.994915]FIQAN	739254518	14487338	0.0192206
										0.0230147	0.00366997
C	31	50	1	STDVSYSDSDLVNFIQANFK	STDVSYSDSDLVNFIQANFK, STDVSYSDSDLVNFIQAN[+0.984016]FK, STDVSYSDSDLVN[+0.984016]FIQANFK, STDVSYSDSDLVN[+0.984016]FIQAN[+0.984016]FK, STDVSYSDSD[+57.021464]LVNFIQANFK	STDVSY[+31.989828]SDSDLVNFIQANFK, STDVSY[+15.994915]SDSDLVNFIQANFK, STDVSYSDSDL[+13.979265]VNFIQANFK, STDVSYSDSD[+15.994915]LVNFIQANFK	246200391	74329529	0.231896
C	31	50	2	STDVSYSDSDLVNFIQANFK	STDVSYSDSDLVNFIQANFK, STDVSYSDSDLVNFIQAN[+0.984016]FK, STDVSYSDSDLVN[+0.984016]FIQANFK, STDVSYSDSDLVN[+0.984016]FIQAN[+0.984016]FK, STDVSYSDSD[+57.021464]LVNFIQANFK	STDVSY[+31.989828]SDSDLVNFIQANFK, STDVSY[+15.994915]SDSDLVNFIQANFK, STDVSYSDSDL[+13.979265]VNFIQANFK, STDVSYSDSD[+15.994915]LVNFIQANFK	131835338	17150377	0.115114
C	31	50	3	STDVSYSDSDLVNFIQANFK	STDVSYSDSDLVNFIQANFK, STDVSYSDSDLVNFIQAN[+0.984016]FK, STDVSYSDSDLVN[+0.984016]FIQANFK, STDVSYSDSDLVN[+0.984016]FIQAN[+0.984016]FK, STDVSYSDSD[+57.021464]LVNFIQANFK	STDVSY[+31.989828]SDSDLVNFIQANFK, STDVSY[+15.994915]SDSDLVNFIQANFK, STDVSYSDSDL[+13.979265]VNFIQANFK, STDVSYSDSD[+15.994915]LVNFIQANFK	95485644	30322760	0.241023
										0.196011	0.0702072
F	31	50	1	STDVSYSDSDLVNFIQANFK	STDVSYSDSDLVNFIQANFK, STDVSYSDSDLVNFIQAN[+0.984016]FK, STDVSYSDSDLVN[+0.984016]FIQANFK, STDVSYSDSDLVN[+0.984016]FIQAN[+0.984016]FK, STDVSYSDSD[+57.021464]LVNFIQANFK	STDVSY[+31.989828]SDSDLVNFIQANFK, STDVSY[+15.994915]SDSDLVNFIQANFK, STDVSYSDSDL[+13.979265]VNFIQANFK, STDVSYSDSD[+15.994915]LVNFIQANFK	44053002	17052681	0.279069
F	31	50	2	STDVSYSDSDLVNFIQANFK	STDVSYSDSDLVNFIQANFK, STDVSYSDSDLVNFIQAN[+0.984016]FK, STDVSYSDSDLVN[+0.984016]FIQANFK, STDVSYSDSDLVN[+0.984016]FIQAN[+0.984016]FK, STDVSYSDSD[+57.021464]LVNFIQANFK	STDVSY[+31.989828]SDSDLVNFIQANFK, STDVSY[+15.994915]SDSDLVNFIQANFK, STDVSYSDSDL[+13.979265]VNFIQANFK, STDVSYSDSD[+15.994915]LVNFIQANFK	370528209	82966346	0.182949
F	31	50	3	STDVSYSDSDLVNFIQANFK	STDVSYSDSDLVNFIQANFK, STDVSYSDSDLVNFIQAN[+0.984016]FK, STDVSYSDSDLVN[+0.984016]FIQANFK, STDVSYSDSDLVN[+0.984016]FIQAN[+0.984016]FK, STDVSYSDSD[+57.021464]LVNFIQANFK	STDVSY[+31.989828]SDSDLVNFIQANFK, STDVSY[+15.994915]SDSDLVNFIQANFK, STDVSYSDSDL[+13.979265]VNFIQANFK, STDVSYSDSD[+15.994915]LVNFIQANFK	190519722	30933769	0.139685
										0.200568	0.0713425
O	31	50	1	STDVSYSDSDLVNFIQANFK	STDVSYSDSDLVNFIQANFK, STDVSYSDSDLVNFIQAN[+0.984016]FK, STDVSYSDSDLVN[+0.984016]FIQANFK, STDVSYSDSDLVN[+0.984016]FIQAN[+0.984016]FK, STDVSYSDSD[+57.021464]LVNFIQANFK	STDVSY[+31.989828]SDSDLVNFIQANFK, STDVSY[+15.994915]SDSDLVNFIQANFK, STDVSYSDSDL[+13.979265]VNFIQANFK, STDVSYSDSD[+15.994915]LVNFIQANFK	296935440	52851273	0.151096
O	31	50	2	STDVSYSDSDLVNFIQANFK	STDVSYSDSDLVNFIQANFK, STDVSYSDSDLVNFIQAN[+0.984016]FK, STDVSYSDSDLVN[+0.984016]FIQANFK, STDVSYSDSDLVN[+0.984016]FIQAN[+0.984016]FK, STDVSYSDSD[+57.021464]LVNFIQANFK	STDVSY[+31.989828]SDSDLVNFIQANFK, STDVSY[+15.994915]SDSDLVNFIQANFK, STDVSYSDSDL[+13.979265]VNFIQANFK, STDVSYSDSD[+15.994915]LVNFIQANFK	663139865	52733675	0.0736634
O	31	50	3	STDVSYSDSDLVNFIQANFK	STDVSYSDSDLVNFIQANFK, STDVSYSDSDLVNFIQAN[+0.984016]FK, STDVSYSDSDLVN[+0.984016]FIQANFK, STDVSYSDSDLVN[+0.984016]FIQAN[+0.984016]FK, STDVSYSDSD[+57.021464]LVNFIQANFK	STDVSY[+31.989828]SDSDLVNFIQANFK, STDVSY[+15.994915]SDSDLVNFIQANFK, STDVSYSDSDL[+13.979265]VNFIQANFK, STDVSYSDSD[+15.994915]LVNFIQANFK	901107395	108317752	0.107306
										0.110688	0.0388268
C	31	51	1	STDVSYSDSDLVNFIQANFKK	STDVSYSDSDLVNFIQANFKK, STDVSYSDSDLVNFIQAN[+0.984016]FKK, STDVSYSDSDLVN[+0.984016]FIQANFKK, STDVSYSDSDLVNFIQANFK[+57.021464]K		27607966	0	0
C	31	51	2	STDVSYSDSDLVNFIQANFKK	STDVSYSDSDLVNFIQANFKK, STDVSYSDSDLVNFIQAN[+0.984016]FKK, STDVSYSDSDLVN[+0.984016]FIQANFKK, STDVSYSDSDLVNFIQANFK[+57.021464]K		25074906	0	0
C	31	51	3	STDVSYSDSDLVNFIQANFKK	STDVSYSDSDLVNFIQANFKK, STDVSYSDSDLVNFIQAN[+0.984016]FKK, STDVSYSDSDLVN[+0.984016]FIQANFKK, STDVSYSDSDLVNFIQANFK[+57.021464]K		16122207	0	0
										0	0
F	31	51	1	STDVSYSDSDLVNFIQANFKK	STDVSYSDSDLVNFIQANFKK, STDVSYSDSDLVNFIQAN[+0.984016]FKK, STDVSYSDSDLVN[+0.984016]FIQANFKK, STDVSYSDSDLVNFIQANFK[+57.021464]K		81564819	0	0
F	31	51	2	STDVSYSDSDLVNFIQANFKK	STDVSYSDSDLVNFIQANFKK, STDVSYSDSDLVNFIQAN[+0.984016]FKK, STDVSYSDSDLVN[+0.984016]FIQANFKK, STDVSYSDSDLVNFIQANFK[+57.021464]K		20582892	0	0
F	31	51	3	STDVSYSDSDLVNFIQANFKK	STDVSYSDSDLVNFIQANFKK, STDVSYSDSDLVNFIQAN[+0.984016]FKK, STDVSYSDSDLVN[+0.984016]FIQANFKK, STDVSYSDSDLVNFIQANFK[+57.021464]K		12156518	0	0
										0	0
O	31	51	1	STDVSYSDSDLVNFIQANFKK	STDVSYSDSDLVNFIQANFKK, STDVSYSDSDLVNFIQAN[+0.984016]FKK, STDVSYSDSDLVN[+0.984016]FIQANFKK, STDVSYSDSDLVNFIQANFK[+57.021464]K		89587269	0	0
O	31	51	2	STDVSYSDSDLVNFIQANFKK	STDVSYSDSDLVNFIQANFKK, STDVSYSDSDLVNFIQAN[+0.984016]FKK, STDVSYSDSDLVN[+0.984016]FIQANFKK, STDVSYSDSDLVNFIQANFK[+57.021464]K		55172997	0	0
O	31	51	3	STDVSYSDSDLVNFIQANFKK	STDVSYSDSDLVNFIQANFKK, STDVSYSDSDLVNFIQAN[+0.984016]FKK, STDVSYSDSDLVN[+0.984016]FIQANFKK, STDVSYSDSDLVNFIQANFK[+57.021464]K		195288485	0	0
										0	0
C	32	50	1	TDVSYSDSDLVNFIQANFK	TDVSYSDSDLVNFIQANFK		1481367	0	0
C	32	50	2	TDVSYSDSDLVNFIQANFK	TDVSYSDSDLVNFIQANFK		4016848	0	0
C	32	50	3	TDVSYSDSDLVNFIQANFK	TDVSYSDSDLVNFIQANFK		4194455	0	0
										0	0
F	32	50	1	TDVSYSDSDLVNFIQANFK	TDVSYSDSDLVNFIQANFK		6588423	0	0
F	32	50	2	TDVSYSDSDLVNFIQANFK	TDVSYSDSDLVNFIQANFK		1571666	0	0
F	32	50	3	TDVSYSDSDLVNFIQANFK	TDVSYSDSDLVNFIQANFK		478082	0	0
										0	0
O	32	50	1	TDVSYSDSDLVNFIQANFK	TDVSYSDSDLVNFIQANFK		7544196	0	0
O	32	50	2	TDVSYSDSDLVNFIQANFK	TDVSYSDSDLVNFIQANFK		904958	0	0
O	32	50	3	TDVSYSDSDLVNFIQANFK	TDVSYSDSDLVNFIQANFK		563121	0	0
										0	0
C	33	50	1	DVSYSDSDLVNFIQANFK	DVSYSDSDLVNFIQANFK		62191184	0	0
C	33	50	2	DVSYSDSDLVNFIQANFK	DVSYSDSDLVNFIQANFK		36687229	0	0
C	33	50	3	DVSYSDSDLVNFIQANFK	DVSYSDSDLVNFIQANFK		40011327	0	0
										0	0
F	33	50	1	DVSYSDSDLVNFIQANFK	DVSYSDSDLVNFIQANFK		65326064	0	0
F	33	50	2	DVSYSDSDLVNFIQANFK	DVSYSDSDLVNFIQANFK		44041836	0	0
F	33	50	3	DVSYSDSDLVNFIQANFK	DVSYSDSDLVNFIQANFK		42976619	0	0
										0	0
O	33	50	1	DVSYSDSDLVNFIQANFK	DVSYSDSDLVNFIQANFK		61823300	0	0
O	33	50	2	DVSYSDSDLVNFIQANFK	DVSYSDSDLVNFIQANFK		44113966	0	0
O	33	50	3	DVSYSDSDLVNFIQANFK	DVSYSDSDLVNFIQANFK		73049382	0	0
										0	0
C	34	48	1	VSYSDSDLVNFIQAN	VSYSDSDLVNFIQAN		14345260	0	0
C	34	48	2	VSYSDSDLVNFIQAN	VSYSDSDLVNFIQAN		5179268	0	0
C	34	48	3	VSYSDSDLVNFIQAN	VSYSDSDLVNFIQAN		26695500	0	0
										0	0
F	34	48	1	VSYSDSDLVNFIQAN	VSYSDSDLVNFIQAN		9461830	0	0
F	34	48	2	VSYSDSDLVNFIQAN	VSYSDSDLVNFIQAN		3814583	0	0
F	34	48	3	VSYSDSDLVNFIQAN	VSYSDSDLVNFIQAN		9066446	0	0
										0	0
O	34	48	1	VSYSDSDLVNFIQAN	VSYSDSDLVNFIQAN		18364362	0	0
O	34	48	2	VSYSDSDLVNFIQAN	VSYSDSDLVNFIQAN		5241487	0	0
O	34	48	3	VSYSDSDLVNFIQAN	VSYSDSDLVNFIQAN		15833125	0	0
										0	0
C	34	50	1	VSYSDSDLVNFIQANFK	VSYSDSDLVNFIQANFK		45213775	0	0
C	34	50	2	VSYSDSDLVNFIQANFK	VSYSDSDLVNFIQANFK		69688056	0	0
C	34	50	3	VSYSDSDLVNFIQANFK	VSYSDSDLVNFIQANFK		117834796	0	0
										0	0
F	34	50	1	VSYSDSDLVNFIQANFK	VSYSDSDLVNFIQANFK		49975460	0	0
F	34	50	2	VSYSDSDLVNFIQANFK	VSYSDSDLVNFIQANFK		60667127	0	0
F	34	50	3	VSYSDSDLVNFIQANFK	VSYSDSDLVNFIQANFK		24086312	0	0
										0	0
O	34	50	1	VSYSDSDLVNFIQANFK	VSYSDSDLVNFIQANFK		122148583	0	0
O	34	50	2	VSYSDSDLVNFIQANFK	VSYSDSDLVNFIQANFK		105564055	0	0
O	34	50	3	VSYSDSDLVNFIQANFK	VSYSDSDLVNFIQANFK		134734542	0	0
										0	0
C	35	50	1	SYSDSDLVNFIQANFK	SYSDSDLVNFIQANFK		4917361	0	0
C	35	50	2	SYSDSDLVNFIQANFK	SYSDSDLVNFIQANFK		1871276	0	0
C	35	50	3	SYSDSDLVNFIQANFK	SYSDSDLVNFIQANFK		2660803	0	0
										0	0
F	35	50	1	SYSDSDLVNFIQANFK	SYSDSDLVNFIQANFK		16954461	0	0
F	35	50	2	SYSDSDLVNFIQANFK	SYSDSDLVNFIQANFK		3447710	0	0
F	35	50	3	SYSDSDLVNFIQANFK	SYSDSDLVNFIQANFK		3024760	0	0
										0	0
O	35	50	1	SYSDSDLVNFIQANFK	SYSDSDLVNFIQANFK		16590138	0	0
O	35	50	2	SYSDSDLVNFIQANFK	SYSDSDLVNFIQANFK		13300681	0	0
O	35	50	3	SYSDSDLVNFIQANFK	SYSDSDLVNFIQANFK		92764481	0	0
										0	0
C	36	50	1	YSDSDLVNFIQANFK	YSDSDLVNFIQANFK		9331126	0	0
C	36	50	2	YSDSDLVNFIQANFK	YSDSDLVNFIQANFK		14226006	0	0
C	36	50	3	YSDSDLVNFIQANFK	YSDSDLVNFIQANFK		4250177	0	0
										0	0
F	36	50	1	YSDSDLVNFIQANFK	YSDSDLVNFIQANFK		7646458	0	0
F	36	50	2	YSDSDLVNFIQANFK	YSDSDLVNFIQANFK		10605478	0	0
F	36	50	3	YSDSDLVNFIQANFK	YSDSDLVNFIQANFK		13114614	0	0
										0	0
O	36	50	1	YSDSDLVNFIQANFK	YSDSDLVNFIQANFK		20911921	0	0
O	36	50	2	YSDSDLVNFIQANFK	YSDSDLVNFIQANFK		39835639	0	0
O	36	50	3	YSDSDLVNFIQANFK	YSDSDLVNFIQANFK		116428567	0	0
										0	0
C	37	50	1	SDSDLVNFIQANFK	SDSDLVNFIQANFK		24325017	0	0
C	37	50	2	SDSDLVNFIQANFK	SDSDLVNFIQANFK		8025314	0	0
C	37	50	3	SDSDLVNFIQANFK	SDSDLVNFIQANFK		29217830	0	0
										0	0
F	37	50	1	SDSDLVNFIQANFK	SDSDLVNFIQANFK		4475219	0	0
F	37	50	2	SDSDLVNFIQANFK	SDSDLVNFIQANFK		12026778	0	0
F	37	50	3	SDSDLVNFIQANFK	SDSDLVNFIQANFK		7519225	0	0
										0	0
O	37	50	1	SDSDLVNFIQANFK	SDSDLVNFIQANFK		14614228	0	0
O	37	50	2	SDSDLVNFIQANFK	SDSDLVNFIQANFK		9326750	0	0
O	37	50	3	SDSDLVNFIQANFK	SDSDLVNFIQANFK		14801106	0	0
										0	0
C	38	50	1	DSDLVNFIQANFK	DSDLVNFIQANFK		96728024	0	0
C	38	50	2	DSDLVNFIQANFK	DSDLVNFIQANFK		26175841	0	0
C	38	50	3	DSDLVNFIQANFK	DSDLVNFIQANFK		44143552	0	0
										0	0
F	38	50	1	DSDLVNFIQANFK	DSDLVNFIQANFK		39758384	0	0
F	38	50	2	DSDLVNFIQANFK	DSDLVNFIQANFK		58527737	0	0
F	38	50	3	DSDLVNFIQANFK	DSDLVNFIQANFK		75289357	0	0
										0	0
O	38	50	1	DSDLVNFIQANFK	DSDLVNFIQANFK		49087552	0	0
O	38	50	2	DSDLVNFIQANFK	DSDLVNFIQANFK		64292708	0	0
O	38	50	3	DSDLVNFIQANFK	DSDLVNFIQANFK		115019426	0	0
										0	0
C	39	50	1	SDLVNFIQANFK	SDLVNFIQANFK, SDLVNFIQAN[+0.984016]FK, SDLVN[+0.984016]FIQANFK		143030463	0	0
C	39	50	2	SDLVNFIQANFK	SDLVNFIQANFK, SDLVNFIQAN[+0.984016]FK, SDLVN[+0.984016]FIQANFK		33001978	0	0
C	39	50	3	SDLVNFIQANFK	SDLVNFIQANFK, SDLVNFIQAN[+0.984016]FK, SDLVN[+0.984016]FIQANFK		56327136	0	0
										0	0
F	39	50	1	SDLVNFIQANFK	SDLVNFIQANFK, SDLVNFIQAN[+0.984016]FK, SDLVN[+0.984016]FIQANFK		84452603	0	0
F	39	50	2	SDLVNFIQANFK	SDLVNFIQANFK, SDLVNFIQAN[+0.984016]FK, SDLVN[+0.984016]FIQANFK		182018612	0	0
F	39	50	3	SDLVNFIQANFK	SDLVNFIQANFK, SDLVNFIQAN[+0.984016]FK, SDLVN[+0.984016]FIQANFK		37671326	0	0
										0	0
O	39	50	1	SDLVNFIQANFK	SDLVNFIQANFK, SDLVNFIQAN[+0.984016]FK, SDLVN[+0.984016]FIQANFK		21227727	0	0
O	39	50	2	SDLVNFIQANFK	SDLVNFIQANFK, SDLVNFIQAN[+0.984016]FK, SDLVN[+0.984016]FIQANFK		197085218	0	0
O	39	50	3	SDLVNFIQANFK	SDLVNFIQANFK, SDLVNFIQAN[+0.984016]FK, SDLVN[+0.984016]FIQANFK		102241439	0	0
										0	0
C	40	50	1	DLVNFIQANFK	DLVNFIQANFK		23613830	0	0
C	40	50	2	DLVNFIQANFK	DLVNFIQANFK		14139511	0	0
C	40	50	3	DLVNFIQANFK	DLVNFIQANFK		24504300	0	0
										0	0
F	40	50	1	DLVNFIQANFK	DLVNFIQANFK		11582307	0	0
F	40	50	2	DLVNFIQANFK	DLVNFIQANFK		62430446	0	0
F	40	50	3	DLVNFIQANFK	DLVNFIQANFK		35647328	0	0
										0	0
O	40	50	1	DLVNFIQANFK	DLVNFIQANFK		28426625	0	0
O	40	50	2	DLVNFIQANFK	DLVNFIQANFK		109366424	0	0
O	40	50	3	DLVNFIQANFK	DLVNFIQANFK		138297885	0	0
										0	0
C	41	50	1	LVNFIQANFK	LVNFIQANFK		3674570	0	0
C	41	50	2	LVNFIQANFK	LVNFIQANFK		1226698	0	0
C	41	50	3	LVNFIQANFK	LVNFIQANFK		3020933	0	0
										0	0
F	41	50	1	LVNFIQANFK	LVNFIQANFK		5493880	0	0
F	41	50	2	LVNFIQANFK	LVNFIQANFK		5259103	0	0
F	41	50	3	LVNFIQANFK	LVNFIQANFK		3982654	0	0
										0	0
O	41	50	1	LVNFIQANFK	LVNFIQANFK		4649479	0	0
O	41	50	2	LVNFIQANFK	LVNFIQANFK		4089806	0	0
O	41	50	3	LVNFIQANFK	LVNFIQANFK		8128697	0	0
										0	0
C	42	50	1	VNFIQANFK	VNFIQANFK		5006094	0	0
C	42	50	2	VNFIQANFK	VNFIQANFK		890847	0	0
C	42	50	3	VNFIQANFK	VNFIQANFK		2677195	0	0
										0	0
F	42	50	1	VNFIQANFK	VNFIQANFK		5651682	0	0
F	42	50	2	VNFIQANFK	VNFIQANFK		2396251	0	0
F	42	50	3	VNFIQANFK	VNFIQANFK		815123	0	0
										0	0
O	42	50	1	VNFIQANFK	VNFIQANFK		4656970	0	0
O	42	50	2	VNFIQANFK	VNFIQANFK		3778324	0	0
O	42	50	3	VNFIQANFK	VNFIQANFK		7457834	0	0
										0	0
C	52	59	1	RECVFFTR	REC[+57.021464]VFFTR, RECVFFTR		90487852	0	0
C	52	59	2	RECVFFTR	REC[+57.021464]VFFTR, RECVFFTR		36983645	0	0
C	52	59	3	RECVFFTR	REC[+57.021464]VFFTR, RECVFFTR		2007913	0	0
										0	0
F	52	59	1	RECVFFTR	REC[+57.021464]VFFTR, RECVFFTR		114380088	0	0
F	52	59	2	RECVFFTR	REC[+57.021464]VFFTR, RECVFFTR		195664416	0	0
F	52	59	3	RECVFFTR	REC[+57.021464]VFFTR, RECVFFTR		24485192	0	0
										0	0
O	52	59	1	RECVFFTR	REC[+57.021464]VFFTR, RECVFFTR		103759200	0	0
O	52	59	2	RECVFFTR	REC[+57.021464]VFFTR, RECVFFTR		75312538	0	0
O	52	59	3	RECVFFTR	REC[+57.021464]VFFTR, RECVFFTR		260543874	0	0
										0	0
C	53	59	1	ECVFFTR	EC[+57.021464]VFFTR, ECVFFTR	EC[+57.021464]VF[+15.994915]FTR	3906804458	153037715	0.0376955
C	53	59	2	ECVFFTR	EC[+57.021464]VFFTR, ECVFFTR	EC[+57.021464]VF[+15.994915]FTR	1618618918	54881379	0.0327944
C	53	59	3	ECVFFTR	EC[+57.021464]VFFTR, ECVFFTR	EC[+57.021464]VF[+15.994915]FTR	844496178	24435484	0.0281213
										0.0328704	0.00478755
F	53	59	1	ECVFFTR	EC[+57.021464]VFFTR, ECVFFTR	EC[+57.021464]VF[+15.994915]FTR	2458023360	196278673	0.0739474
F	53	59	2	ECVFFTR	EC[+57.021464]VFFTR, ECVFFTR	EC[+57.021464]VF[+15.994915]FTR	2446396558	273002550	0.100391
F	53	59	3	ECVFFTR	EC[+57.021464]VFFTR, ECVFFTR	EC[+57.021464]VF[+15.994915]FTR	2559411634	79100802	0.0299793
										0.0681058	0.0355673
O	53	59	1	ECVFFTR	EC[+57.021464]VFFTR, ECVFFTR	EC[+57.021464]VF[+15.994915]FTR	4117855130	148645374	0.0348401
O	53	59	2	ECVFFTR	EC[+57.021464]VFFTR, ECVFFTR	EC[+57.021464]VF[+15.994915]FTR	2502417620	115540767	0.0441339
O	53	59	3	ECVFFTR	EC[+57.021464]VFFTR, ECVFFTR	EC[+57.021464]VF[+15.994915]FTR	15309831404	461965310	0.0292906
										0.0360882	0.00749996
C	53	62	1	ECVFFTRDSK	EC[+57.021464]VFFTRDSK		36147430	0	0
C	53	62	2	ECVFFTRDSK	EC[+57.021464]VFFTRDSK		9271104	0	0
C	53	62	3	ECVFFTRDSK	EC[+57.021464]VFFTRDSK		9501381	0	0
										0	0
F	53	62	1	ECVFFTRDSK	EC[+57.021464]VFFTRDSK		25633677	0	0
F	53	62	2	ECVFFTRDSK	EC[+57.021464]VFFTRDSK		68254762	0	0
F	53	62	3	ECVFFTRDSK	EC[+57.021464]VFFTRDSK		21830202	0	0
										0	0
O	53	62	1	ECVFFTRDSK	EC[+57.021464]VFFTRDSK		31413694	0	0
O	53	62	2	ECVFFTRDSK	EC[+57.021464]VFFTRDSK		39096020	0	0
O	53	62	3	ECVFFTRDSK	EC[+57.021464]VFFTRDSK		89432260	0	0
										0	0
C	54	59	1	CVFFTR	C[+57.021464]VFFTR		4178706	0	0
C	54	59	2	CVFFTR	C[+57.021464]VFFTR		2667815	0	0
C	54	59	3	CVFFTR	C[+57.021464]VFFTR		947887	0	0
										0	0
F	54	59	1	CVFFTR	C[+57.021464]VFFTR		3970987	0	0
F	54	59	2	CVFFTR	C[+57.021464]VFFTR		7292251	0	0
F	54	59	3	CVFFTR	C[+57.021464]VFFTR		3630162	0	0
										0	0
O	54	59	1	CVFFTR	C[+57.021464]VFFTR		4542176	0	0
O	54	59	2	CVFFTR	C[+57.021464]VFFTR		7066213	0	0
O	54	59	3	CVFFTR	C[+57.021464]VFFTR		26312881	0	0
										0	0
C	63	69	1	AMENICK	AMENIC[+57.021464]K, AMENICK	AM[+15.994915]ENIC[+57.021464]K, AM[+15.994915]ENICK	605665814	8637178	0.0140601
C	63	69	2	AMENICK	AMENIC[+57.021464]K, AMENICK	AM[+15.994915]ENIC[+57.021464]K, AM[+15.994915]ENICK	227770914	9211048	0.0388681
C	63	69	3	AMENICK	AMENIC[+57.021464]K, AMENICK	AM[+15.994915]ENIC[+57.021464]K, AM[+15.994915]ENICK	408695364	9207735	0.0220332
										0.0249871	0.0126651
F	63	69	1	AMENICK	AMENIC[+57.021464]K, AMENICK	AM[+15.994915]ENIC[+57.021464]K, AM[+15.994915]ENICK	544807780	52880713	0.0884754
F	63	69	2	AMENICK	AMENIC[+57.021464]K, AMENICK	AM[+15.994915]ENIC[+57.021464]K, AM[+15.994915]ENICK	558126704	13732113	0.0240131
F	63	69	3	AMENICK	AMENIC[+57.021464]K, AMENICK	AM[+15.994915]ENIC[+57.021464]K, AM[+15.994915]ENICK	101554374	26089324	0.204392
										0.105627	0.0914043
O	63	69	1	AMENICK	AMENIC[+57.021464]K, AMENICK	AM[+15.994915]ENIC[+57.021464]K, AM[+15.994915]ENICK	1245714508	98720534	0.073429
O	63	69	2	AMENICK	AMENIC[+57.021464]K, AMENICK	AM[+15.994915]ENIC[+57.021464]K, AM[+15.994915]ENICK	22949254	3011594	0.116005
O	63	69	3	AMENICK	AMENIC[+57.021464]K, AMENICK	AM[+15.994915]ENIC[+57.021464]K, AM[+15.994915]ENICK	422903992	12442260	0.0285801
										0.0726715	0.0437175
C	63	88	1	AMENICKCGYAQSQHIEGTQINQNEK	AMENICKCGYAQSQHIEGTQINQNEK, AMEN[+0.984016]ICKCGYAQSQHIEGTQINQNEK, AMENIC[+57.021464]KCGYAQSQHIEGTQINQNEK, AMENICKC[+57.021464]GYAQSQHIEGTQINQNEK	AM[+15.994915]ENICKCGY[+15.994915]AQSQHIEGTQINQNEK, AM[+15.994915]ENICKCGYAQSQHIEGTQINQNEK, AME[+13.979265]NICKCGYAQSQHIEGTQINQNEK, AMENIC[+15.994915]KCGYAQSQHIEGTQINQNEK, AM[+15.994915]ENIC[+57.021464]KCGYAQSQHIEGTQINQNEK, AM[+15.994915]ENICKC[+57.021464]GYAQSQHIEGTQINQNEK, AM[+15.994915]ENICKC[+15.994915]GYAQSQHIEGTQINQNEK, AM[+15.994915]ENICKCGYAQSQHIEGTQIN[+0.984016]QNEK, AMENICKCGY[+15.99491…	11575150	617960031	0.981613
C	63	88	2	AMENICKCGYAQSQHIEGTQINQNEK	AMENICKCGYAQSQHIEGTQINQNEK, AMEN[+0.984016]ICKCGYAQSQHIEGTQINQNEK, AMENIC[+57.021464]KCGYAQSQHIEGTQINQNEK, AMENICKC[+57.021464]GYAQSQHIEGTQINQNEK	AM[+15.994915]ENICKCGY[+15.994915]AQSQHIEGTQINQNEK, AM[+15.994915]ENICKCGYAQSQHIEGTQINQNEK, AME[+13.979265]NICKCGYAQSQHIEGTQINQNEK, AMENIC[+15.994915]KCGYAQSQHIEGTQINQNEK, AM[+15.994915]ENIC[+57.021464]KCGYAQSQHIEGTQINQNEK, AM[+15.994915]ENICKC[+57.021464]GYAQSQHIEGTQINQNEK, AM[+15.994915]ENICKC[+15.994915]GYAQSQHIEGTQINQNEK, AM[+15.994915]ENICKCGYAQSQHIEGTQIN[+0.984016]QNEK, AMENICKCGY[+15.99491…	2239156	125597993	0.982484
C	63	88	3	AMENICKCGYAQSQHIEGTQINQNEK	AMENICKCGYAQSQHIEGTQINQNEK, AMEN[+0.984016]ICKCGYAQSQHIEGTQINQNEK, AMENIC[+57.021464]KCGYAQSQHIEGTQINQNEK, AMENICKC[+57.021464]GYAQSQHIEGTQINQNEK	AM[+15.994915]ENICKCGY[+15.994915]AQSQHIEGTQINQNEK, AM[+15.994915]ENICKCGYAQSQHIEGTQINQNEK, AME[+13.979265]NICKCGYAQSQHIEGTQINQNEK, AMENIC[+15.994915]KCGYAQSQHIEGTQINQNEK, AM[+15.994915]ENIC[+57.021464]KCGYAQSQHIEGTQINQNEK, AM[+15.994915]ENICKC[+57.021464]GYAQSQHIEGTQINQNEK, AM[+15.994915]ENICKC[+15.994915]GYAQSQHIEGTQINQNEK, AM[+15.994915]ENICKCGYAQSQHIEGTQIN[+0.984016]QNEK, AMENICKCGY[+15.99491…	9467112	219188241	0.958597
										0.974231	0.0135471
F	63	88	1	AMENICKCGYAQSQHIEGTQINQNEK	AMENICKCGYAQSQHIEGTQINQNEK, AMEN[+0.984016]ICKCGYAQSQHIEGTQINQNEK, AMENIC[+57.021464]KCGYAQSQHIEGTQINQNEK, AMENICKC[+57.021464]GYAQSQHIEGTQINQNEK	AM[+15.994915]ENICKCGY[+15.994915]AQSQHIEGTQINQNEK, AM[+15.994915]ENICKCGYAQSQHIEGTQINQNEK, AME[+13.979265]NICKCGYAQSQHIEGTQINQNEK, AMENIC[+15.994915]KCGYAQSQHIEGTQINQNEK, AM[+15.994915]ENIC[+57.021464]KCGYAQSQHIEGTQINQNEK, AM[+15.994915]ENICKC[+57.021464]GYAQSQHIEGTQINQNEK, AM[+15.994915]ENICKC[+15.994915]GYAQSQHIEGTQINQNEK, AM[+15.994915]ENICKCGYAQSQHIEGTQIN[+0.984016]QNEK, AMENICKCGY[+15.99491…	8423286	369073779	0.977686
F	63	88	2	AMENICKCGYAQSQHIEGTQINQNEK	AMENICKCGYAQSQHIEGTQINQNEK, AMEN[+0.984016]ICKCGYAQSQHIEGTQINQNEK, AMENIC[+57.021464]KCGYAQSQHIEGTQINQNEK, AMENICKC[+57.021464]GYAQSQHIEGTQINQNEK	AM[+15.994915]ENICKCGY[+15.994915]AQSQHIEGTQINQNEK, AM[+15.994915]ENICKCGYAQSQHIEGTQINQNEK, AME[+13.979265]NICKCGYAQSQHIEGTQINQNEK, AMENIC[+15.994915]KCGYAQSQHIEGTQINQNEK, AM[+15.994915]ENIC[+57.021464]KCGYAQSQHIEGTQINQNEK, AM[+15.994915]ENICKC[+57.021464]GYAQSQHIEGTQINQNEK, AM[+15.994915]ENICKC[+15.994915]GYAQSQHIEGTQINQNEK, AM[+15.994915]ENICKCGYAQSQHIEGTQIN[+0.984016]QNEK, AMENICKCGY[+15.99491…	65673324	1807354409	0.964937
F	63	88	3	AMENICKCGYAQSQHIEGTQINQNEK	AMENICKCGYAQSQHIEGTQINQNEK, AMEN[+0.984016]ICKCGYAQSQHIEGTQINQNEK, AMENIC[+57.021464]KCGYAQSQHIEGTQINQNEK, AMENICKC[+57.021464]GYAQSQHIEGTQINQNEK	AM[+15.994915]ENICKCGY[+15.994915]AQSQHIEGTQINQNEK, AM[+15.994915]ENICKCGYAQSQHIEGTQINQNEK, AME[+13.979265]NICKCGYAQSQHIEGTQINQNEK, AMENIC[+15.994915]KCGYAQSQHIEGTQINQNEK, AM[+15.994915]ENIC[+57.021464]KCGYAQSQHIEGTQINQNEK, AM[+15.994915]ENICKC[+57.021464]GYAQSQHIEGTQINQNEK, AM[+15.994915]ENICKC[+15.994915]GYAQSQHIEGTQINQNEK, AM[+15.994915]ENICKCGYAQSQHIEGTQIN[+0.984016]QNEK, AMENICKCGY[+15.99491…	11574079	795170663	0.985653
										0.976092	0.0104496
O	63	88	1	AMENICKCGYAQSQHIEGTQINQNEK	AMENICKCGYAQSQHIEGTQINQNEK, AMEN[+0.984016]ICKCGYAQSQHIEGTQINQNEK, AMENIC[+57.021464]KCGYAQSQHIEGTQINQNEK, AMENICKC[+57.021464]GYAQSQHIEGTQINQNEK	AM[+15.994915]ENICKCGY[+15.994915]AQSQHIEGTQINQNEK, AM[+15.994915]ENICKCGYAQSQHIEGTQINQNEK, AME[+13.979265]NICKCGYAQSQHIEGTQINQNEK, AMENIC[+15.994915]KCGYAQSQHIEGTQINQNEK, AM[+15.994915]ENIC[+57.021464]KCGYAQSQHIEGTQINQNEK, AM[+15.994915]ENICKC[+57.021464]GYAQSQHIEGTQINQNEK, AM[+15.994915]ENICKC[+15.994915]GYAQSQHIEGTQINQNEK, AM[+15.994915]ENICKCGYAQSQHIEGTQIN[+0.984016]QNEK, AMENICKCGY[+15.99491…	4046244	372696004	0.98926
O	63	88	2	AMENICKCGYAQSQHIEGTQINQNEK	AMENICKCGYAQSQHIEGTQINQNEK, AMEN[+0.984016]ICKCGYAQSQHIEGTQINQNEK, AMENIC[+57.021464]KCGYAQSQHIEGTQINQNEK, AMENICKC[+57.021464]GYAQSQHIEGTQINQNEK	AM[+15.994915]ENICKCGY[+15.994915]AQSQHIEGTQINQNEK, AM[+15.994915]ENICKCGYAQSQHIEGTQINQNEK, AME[+13.979265]NICKCGYAQSQHIEGTQINQNEK, AMENIC[+15.994915]KCGYAQSQHIEGTQINQNEK, AM[+15.994915]ENIC[+57.021464]KCGYAQSQHIEGTQINQNEK, AM[+15.994915]ENICKC[+57.021464]GYAQSQHIEGTQINQNEK, AM[+15.994915]ENICKC[+15.994915]GYAQSQHIEGTQINQNEK, AM[+15.994915]ENICKCGYAQSQHIEGTQIN[+0.984016]QNEK, AMENICKCGY[+15.99491…	63383549	1118101481	0.946353
O	63	88	3	AMENICKCGYAQSQHIEGTQINQNEK	AMENICKCGYAQSQHIEGTQINQNEK, AMEN[+0.984016]ICKCGYAQSQHIEGTQINQNEK, AMENIC[+57.021464]KCGYAQSQHIEGTQINQNEK, AMENICKC[+57.021464]GYAQSQHIEGTQINQNEK	AM[+15.994915]ENICKCGY[+15.994915]AQSQHIEGTQINQNEK, AM[+15.994915]ENICKCGYAQSQHIEGTQINQNEK, AME[+13.979265]NICKCGYAQSQHIEGTQINQNEK, AMENIC[+15.994915]KCGYAQSQHIEGTQINQNEK, AM[+15.994915]ENIC[+57.021464]KCGYAQSQHIEGTQINQNEK, AM[+15.994915]ENICKC[+57.021464]GYAQSQHIEGTQINQNEK, AM[+15.994915]ENICKC[+15.994915]GYAQSQHIEGTQINQNEK, AM[+15.994915]ENICKCGYAQSQHIEGTQIN[+0.984016]QNEK, AMENICKCGY[+15.99491…	189189557	4576503404	0.960302
										0.965305	0.0218868
C	69	88	1	KCGYAQSQHIEGTQINQNEK	KCGYAQSQHIEGTQINQNEK, KC[+57.021464]GYAQSQHIEGTQINQNEK	K[+13.979265]CGYAQSQHIEGTQINQNEK, KC[+31.989828]GYAQSQHIEGTQINQNEK	12690901	28055790	0.688542
C	69	88	2	KCGYAQSQHIEGTQINQNEK	KCGYAQSQHIEGTQINQNEK, KC[+57.021464]GYAQSQHIEGTQINQNEK	K[+13.979265]CGYAQSQHIEGTQINQNEK, KC[+31.989828]GYAQSQHIEGTQINQNEK	7685208	18989378	0.71189
C	69	88	3	KCGYAQSQHIEGTQINQNEK	KCGYAQSQHIEGTQINQNEK, KC[+57.021464]GYAQSQHIEGTQINQNEK	K[+13.979265]CGYAQSQHIEGTQINQNEK, KC[+31.989828]GYAQSQHIEGTQINQNEK	9572832	19142579	0.666631
										1	0
F	69	88	1	KCGYAQSQHIEGTQINQNEK	KCGYAQSQHIEGTQINQNEK, KC[+57.021464]GYAQSQHIEGTQINQNEK	K[+13.979265]CGYAQSQHIEGTQINQNEK, KC[+31.989828]GYAQSQHIEGTQINQNEK	10688788	44652592	0.806857
F	69	88	2	KCGYAQSQHIEGTQINQNEK	KCGYAQSQHIEGTQINQNEK, KC[+57.021464]GYAQSQHIEGTQINQNEK	K[+13.979265]CGYAQSQHIEGTQINQNEK, KC[+31.989828]GYAQSQHIEGTQINQNEK	29330266	46558462	0.61351
F	69	88	3	KCGYAQSQHIEGTQINQNEK	KCGYAQSQHIEGTQINQNEK, KC[+57.021464]GYAQSQHIEGTQINQNEK	K[+13.979265]CGYAQSQHIEGTQINQNEK, KC[+31.989828]GYAQSQHIEGTQINQNEK	10747697	16908213	0.611378
										1	0
O	69	88	1	KCGYAQSQHIEGTQINQNEK	KCGYAQSQHIEGTQINQNEK, KC[+57.021464]GYAQSQHIEGTQINQNEK	K[+13.979265]CGYAQSQHIEGTQINQNEK, KC[+31.989828]GYAQSQHIEGTQINQNEK	12798501	42269889	0.767589
O	69	88	2	KCGYAQSQHIEGTQINQNEK	KCGYAQSQHIEGTQINQNEK, KC[+57.021464]GYAQSQHIEGTQINQNEK	K[+13.979265]CGYAQSQHIEGTQINQNEK, KC[+31.989828]GYAQSQHIEGTQINQNEK	20553493	22442155	0.521963
O	69	88	3	KCGYAQSQHIEGTQINQNEK	KCGYAQSQHIEGTQINQNEK, KC[+57.021464]GYAQSQHIEGTQINQNEK	K[+13.979265]CGYAQSQHIEGTQINQNEK, KC[+31.989828]GYAQSQHIEGTQINQNEK	47273680	97070511	0.672493
										1	0
C	70	81	1	CGYAQSQHIEGT	C[+57.021464]GYAQSQHIEGT		952544	0	0
C	70	81	2	CGYAQSQHIEGT	C[+57.021464]GYAQSQHIEGT		436143	0	0
C	70	81	3	CGYAQSQHIEGT	C[+57.021464]GYAQSQHIEGT		752085	0	0
										1	0
F	70	81	1	CGYAQSQHIEGT	C[+57.021464]GYAQSQHIEGT		836758	0	0
F	70	81	2	CGYAQSQHIEGT	C[+57.021464]GYAQSQHIEGT		688996	0	0
F	70	81	3	CGYAQSQHIEGT	C[+57.021464]GYAQSQHIEGT		1281490	0	0
										1	0
O	70	81	1	CGYAQSQHIEGT	C[+57.021464]GYAQSQHIEGT		827744	0	0
O	70	81	2	CGYAQSQHIEGT	C[+57.021464]GYAQSQHIEGT		711136	0	0
O	70	81	3	CGYAQSQHIEGT	C[+57.021464]GYAQSQHIEGT		1274809	0	0
										1	0
C	70	84	1	CGYAQSQHIEGTQIN	CGYAQSQHIEGTQIN, C[+57.021464]GYAQSQHIEGTQIN		11219658	0	0
C	70	84	2	CGYAQSQHIEGTQIN	CGYAQSQHIEGTQIN, C[+57.021464]GYAQSQHIEGTQIN		7224619	0	0
C	70	84	3	CGYAQSQHIEGTQIN	CGYAQSQHIEGTQIN, C[+57.021464]GYAQSQHIEGTQIN		6206307	0	0
										0.689021	0.0226335
F	70	84	1	CGYAQSQHIEGTQIN	CGYAQSQHIEGTQIN, C[+57.021464]GYAQSQHIEGTQIN		13296911	0	0
F	70	84	2	CGYAQSQHIEGTQIN	CGYAQSQHIEGTQIN, C[+57.021464]GYAQSQHIEGTQIN		10477248	0	0
F	70	84	3	CGYAQSQHIEGTQIN	CGYAQSQHIEGTQIN, C[+57.021464]GYAQSQHIEGTQIN		6872865	0	0
										0.677248	0.11225
O	70	84	1	CGYAQSQHIEGTQIN	CGYAQSQHIEGTQIN, C[+57.021464]GYAQSQHIEGTQIN		12619329	0	0
O	70	84	2	CGYAQSQHIEGTQIN	CGYAQSQHIEGTQIN, C[+57.021464]GYAQSQHIEGTQIN		12861330	0	0
O	70	84	3	CGYAQSQHIEGTQIN	CGYAQSQHIEGTQIN, C[+57.021464]GYAQSQHIEGTQIN		16085920	0	0
										0.654015	0.123851
C	70	86	1	CGYAQSQHIEGTQINQN	C[+57.021464]GYAQSQHIEGTQINQN, CGYAQSQHIEGTQINQN		94892426	0	0
C	70	86	2	CGYAQSQHIEGTQINQN	C[+57.021464]GYAQSQHIEGTQINQN, CGYAQSQHIEGTQINQN		16155532	0	0
C	70	86	3	CGYAQSQHIEGTQINQN	C[+57.021464]GYAQSQHIEGTQINQN, CGYAQSQHIEGTQINQN		21105784	0	0
										0	0
F	70	86	1	CGYAQSQHIEGTQINQN	C[+57.021464]GYAQSQHIEGTQINQN, CGYAQSQHIEGTQINQN		48016056	0	0
F	70	86	2	CGYAQSQHIEGTQINQN	C[+57.021464]GYAQSQHIEGTQINQN, CGYAQSQHIEGTQINQN		45146930	0	0
F	70	86	3	CGYAQSQHIEGTQINQN	C[+57.021464]GYAQSQHIEGTQINQN, CGYAQSQHIEGTQINQN		57846094	0	0
										0	0
O	70	86	1	CGYAQSQHIEGTQINQN	C[+57.021464]GYAQSQHIEGTQINQN, CGYAQSQHIEGTQINQN		48125458	0	0
O	70	86	2	CGYAQSQHIEGTQINQN	C[+57.021464]GYAQSQHIEGTQINQN, CGYAQSQHIEGTQINQN		58934782	0	0
O	70	86	3	CGYAQSQHIEGTQINQN	C[+57.021464]GYAQSQHIEGTQINQN, CGYAQSQHIEGTQINQN		146880359	0	0
										0	0
C	70	88	1	CGYAQSQHIEGTQINQNEK	CGYAQSQHIEGTQINQNEK, C[+57.021464]GYAQSQHIEGTQINQNEK, C[+57.021464]GYAQSQHIEGTQIN[+0.984016]QNEK, C[+57.021464]GYAQSQHIEGTQINQN[+0.984016]EK, C[+57.021464]GYAQSQH[+57.021464]IEGTQINQNEK, C[+57.021464]GYAQSQ[+0.984016]HIEGTQINQNEK	C[+57.021464]GY[+15.994915]AQSQHIEGTQINQNEK, C[+57.021464]GY[+31.989828]AQSQHIEGTQINQNEK, C[+31.989828]GYAQSQHIEGTQINQNEK, C[+31.989828]GY[+15.994915]AQSQHIEGTQINQNEK, CGY[+15.994915]AQSQHIEGTQINQNEK, C[+31.989828]GY[+15.994915]AQSQHI[+13.979265]EGTQINQNEK, C[+31.989828]GY[+31.989828]AQSQHI[+13.979265]EGTQINQNEK, C[+31.989828]GYAQSQH[+15.994915]I[+13.979265]EGTQINQNEK, C[+31.989828]GY[+31.989828]…	783849490	244832751	0.238006
C	70	88	2	CGYAQSQHIEGTQINQNEK	CGYAQSQHIEGTQINQNEK, C[+57.021464]GYAQSQHIEGTQINQNEK, C[+57.021464]GYAQSQHIEGTQIN[+0.984016]QNEK, C[+57.021464]GYAQSQHIEGTQINQN[+0.984016]EK, C[+57.021464]GYAQSQH[+57.021464]IEGTQINQNEK, C[+57.021464]GYAQSQ[+0.984016]HIEGTQINQNEK	C[+57.021464]GY[+15.994915]AQSQHIEGTQINQNEK, C[+57.021464]GY[+31.989828]AQSQHIEGTQINQNEK, C[+31.989828]GYAQSQHIEGTQINQNEK, C[+31.989828]GY[+15.994915]AQSQHIEGTQINQNEK, CGY[+15.994915]AQSQHIEGTQINQNEK, C[+31.989828]GY[+15.994915]AQSQHI[+13.979265]EGTQINQNEK, C[+31.989828]GY[+31.989828]AQSQHI[+13.979265]EGTQINQNEK, C[+31.989828]GYAQSQH[+15.994915]I[+13.979265]EGTQINQNEK, C[+31.989828]GY[+31.989828]…	112246074	91668535	0.449544
C	70	88	3	CGYAQSQHIEGTQINQNEK	CGYAQSQHIEGTQINQNEK, C[+57.021464]GYAQSQHIEGTQINQNEK, C[+57.021464]GYAQSQHIEGTQIN[+0.984016]QNEK, C[+57.021464]GYAQSQHIEGTQINQN[+0.984016]EK, C[+57.021464]GYAQSQH[+57.021464]IEGTQINQNEK, C[+57.021464]GYAQSQ[+0.984016]HIEGTQINQNEK	C[+57.021464]GY[+15.994915]AQSQHIEGTQINQNEK, C[+57.021464]GY[+31.989828]AQSQHIEGTQINQNEK, C[+31.989828]GYAQSQHIEGTQINQNEK, C[+31.989828]GY[+15.994915]AQSQHIEGTQINQNEK, CGY[+15.994915]AQSQHIEGTQINQNEK, C[+31.989828]GY[+15.994915]AQSQHI[+13.979265]EGTQINQNEK, C[+31.989828]GY[+31.989828]AQSQHI[+13.979265]EGTQINQNEK, C[+31.989828]GYAQSQH[+15.994915]I[+13.979265]EGTQINQNEK, C[+31.989828]GY[+31.989828]…	91684525	201683405	0.687476
										0	0
F	70	88	1	CGYAQSQHIEGTQINQNEK	CGYAQSQHIEGTQINQNEK, C[+57.021464]GYAQSQHIEGTQINQNEK, C[+57.021464]GYAQSQHIEGTQIN[+0.984016]QNEK, C[+57.021464]GYAQSQHIEGTQINQN[+0.984016]EK, C[+57.021464]GYAQSQH[+57.021464]IEGTQINQNEK, C[+57.021464]GYAQSQ[+0.984016]HIEGTQINQNEK	C[+57.021464]GY[+15.994915]AQSQHIEGTQINQNEK, C[+57.021464]GY[+31.989828]AQSQHIEGTQINQNEK, C[+31.989828]GYAQSQHIEGTQINQNEK, C[+31.989828]GY[+15.994915]AQSQHIEGTQINQNEK, CGY[+15.994915]AQSQHIEGTQINQNEK, C[+31.989828]GY[+15.994915]AQSQHI[+13.979265]EGTQINQNEK, C[+31.989828]GY[+31.989828]AQSQHI[+13.979265]EGTQINQNEK, C[+31.989828]GYAQSQH[+15.994915]I[+13.979265]EGTQINQNEK, C[+31.989828]GY[+31.989828]…	464683849	169048819	0.266751
F	70	88	2	CGYAQSQHIEGTQINQNEK	CGYAQSQHIEGTQINQNEK, C[+57.021464]GYAQSQHIEGTQINQNEK, C[+57.021464]GYAQSQHIEGTQIN[+0.984016]QNEK, C[+57.021464]GYAQSQHIEGTQINQN[+0.984016]EK, C[+57.021464]GYAQSQH[+57.021464]IEGTQINQNEK, C[+57.021464]GYAQSQ[+0.984016]HIEGTQINQNEK	C[+57.021464]GY[+15.994915]AQSQHIEGTQINQNEK, C[+57.021464]GY[+31.989828]AQSQHIEGTQINQNEK, C[+31.989828]GYAQSQHIEGTQINQNEK, C[+31.989828]GY[+15.994915]AQSQHIEGTQINQNEK, CGY[+15.994915]AQSQHIEGTQINQNEK, C[+31.989828]GY[+15.994915]AQSQHI[+13.979265]EGTQINQNEK, C[+31.989828]GY[+31.989828]AQSQHI[+13.979265]EGTQINQNEK, C[+31.989828]GYAQSQH[+15.994915]I[+13.979265]EGTQINQNEK, C[+31.989828]GY[+31.989828]…	841026344	1034249070	0.551518
F	70	88	3	CGYAQSQHIEGTQINQNEK	CGYAQSQHIEGTQINQNEK, C[+57.021464]GYAQSQHIEGTQINQNEK, C[+57.021464]GYAQSQHIEGTQIN[+0.984016]QNEK, C[+57.021464]GYAQSQHIEGTQINQN[+0.984016]EK, C[+57.021464]GYAQSQH[+57.021464]IEGTQINQNEK, C[+57.021464]GYAQSQ[+0.984016]HIEGTQINQNEK	C[+57.021464]GY[+15.994915]AQSQHIEGTQINQNEK, C[+57.021464]GY[+31.989828]AQSQHIEGTQINQNEK, C[+31.989828]GYAQSQHIEGTQINQNEK, C[+31.989828]GY[+15.994915]AQSQHIEGTQINQNEK, CGY[+15.994915]AQSQHIEGTQINQNEK, C[+31.989828]GY[+15.994915]AQSQHI[+13.979265]EGTQINQNEK, C[+31.989828]GY[+31.989828]AQSQHI[+13.979265]EGTQINQNEK, C[+31.989828]GYAQSQH[+15.994915]I[+13.979265]EGTQINQNEK, C[+31.989828]GY[+31.989828]…	452423227	622303997	0.579034
										0	0
O	70	88	1	CGYAQSQHIEGTQINQNEK	CGYAQSQHIEGTQINQNEK, C[+57.021464]GYAQSQHIEGTQINQNEK, C[+57.021464]GYAQSQHIEGTQIN[+0.984016]QNEK, C[+57.021464]GYAQSQHIEGTQINQN[+0.984016]EK, C[+57.021464]GYAQSQH[+57.021464]IEGTQINQNEK, C[+57.021464]GYAQSQ[+0.984016]HIEGTQINQNEK	C[+57.021464]GY[+15.994915]AQSQHIEGTQINQNEK, C[+57.021464]GY[+31.989828]AQSQHIEGTQINQNEK, C[+31.989828]GYAQSQHIEGTQINQNEK, C[+31.989828]GY[+15.994915]AQSQHIEGTQINQNEK, CGY[+15.994915]AQSQHIEGTQINQNEK, C[+31.989828]GY[+15.994915]AQSQHI[+13.979265]EGTQINQNEK, C[+31.989828]GY[+31.989828]AQSQHI[+13.979265]EGTQINQNEK, C[+31.989828]GYAQSQH[+15.994915]I[+13.979265]EGTQINQNEK, C[+31.989828]GY[+31.989828]…	370484663	240401781	0.393529
O	70	88	2	CGYAQSQHIEGTQINQNEK	CGYAQSQHIEGTQINQNEK, C[+57.021464]GYAQSQHIEGTQINQNEK, C[+57.021464]GYAQSQHIEGTQIN[+0.984016]QNEK, C[+57.021464]GYAQSQHIEGTQINQN[+0.984016]EK, C[+57.021464]GYAQSQH[+57.021464]IEGTQINQNEK, C[+57.021464]GYAQSQ[+0.984016]HIEGTQINQNEK	C[+57.021464]GY[+15.994915]AQSQHIEGTQINQNEK, C[+57.021464]GY[+31.989828]AQSQHIEGTQINQNEK, C[+31.989828]GYAQSQHIEGTQINQNEK, C[+31.989828]GY[+15.994915]AQSQHIEGTQINQNEK, CGY[+15.994915]AQSQHIEGTQINQNEK, C[+31.989828]GY[+15.994915]AQSQHI[+13.979265]EGTQINQNEK, C[+31.989828]GY[+31.989828]AQSQHI[+13.979265]EGTQINQNEK, C[+31.989828]GYAQSQH[+15.994915]I[+13.979265]EGTQINQNEK, C[+31.989828]GY[+31.989828]…	678588236	1060606318	0.609826
O	70	88	3	CGYAQSQHIEGTQINQNEK	CGYAQSQHIEGTQINQNEK, C[+57.021464]GYAQSQHIEGTQINQNEK, C[+57.021464]GYAQSQHIEGTQIN[+0.984016]QNEK, C[+57.021464]GYAQSQHIEGTQINQN[+0.984016]EK, C[+57.021464]GYAQSQH[+57.021464]IEGTQINQNEK, C[+57.021464]GYAQSQ[+0.984016]HIEGTQINQNEK	C[+57.021464]GY[+15.994915]AQSQHIEGTQINQNEK, C[+57.021464]GY[+31.989828]AQSQHIEGTQINQNEK, C[+31.989828]GYAQSQHIEGTQINQNEK, C[+31.989828]GY[+15.994915]AQSQHIEGTQINQNEK, CGY[+15.994915]AQSQHIEGTQINQNEK, C[+31.989828]GY[+15.994915]AQSQHI[+13.979265]EGTQINQNEK, C[+31.989828]GY[+31.989828]AQSQHI[+13.979265]EGTQINQNEK, C[+31.989828]GYAQSQH[+15.994915]I[+13.979265]EGTQINQNEK, C[+31.989828]GY[+31.989828]…	3161595451	2970263786	0.484399
										0	0
C	70	89	1	CGYAQSQHIEGTQINQNEKW	C[+57.021464]GYAQSQHIEGTQINQNEKW		796347	0	0
C	70	89	2	CGYAQSQHIEGTQINQNEKW	C[+57.021464]GYAQSQHIEGTQINQNEKW		2500582	0	0
C	70	89	3	CGYAQSQHIEGTQINQNEKW	C[+57.021464]GYAQSQHIEGTQINQNEKW		3133839	0	0
										0	0
F	70	89	1	CGYAQSQHIEGTQINQNEKW	C[+57.021464]GYAQSQHIEGTQINQNEKW		2910365	0	0
F	70	89	2	CGYAQSQHIEGTQINQNEKW	C[+57.021464]GYAQSQHIEGTQINQNEKW		1316749	0	0
F	70	89	3	CGYAQSQHIEGTQINQNEKW	C[+57.021464]GYAQSQHIEGTQINQNEKW		741016	0	0
										0	0
O	70	89	1	CGYAQSQHIEGTQINQNEKW	C[+57.021464]GYAQSQHIEGTQINQNEKW		1238178	0	0
O	70	89	2	CGYAQSQHIEGTQINQNEKW	C[+57.021464]GYAQSQHIEGTQINQNEKW		587984	0	0
O	70	89	3	CGYAQSQHIEGTQINQNEKW	C[+57.021464]GYAQSQHIEGTQINQNEKW		5545190	0	0
										0	0
C	70	92	1	CGYAQSQHIEGTQINQNEKWNYK	CGYAQSQHIEGTQINQNEKWNYK, C[+57.021464]GYAQSQHIEGTQINQNEKWNYK, C[+57.021464]GYAQSQHIEGTQINQN[+0.984016]EKWNYK	CGYAQSQHIEGTQINQNEKW[+15.994915]NYK, C[+57.021464]GYAQSQHIEGTQINQNEKW[+15.994915]NYK, C[+57.021464]GY[+15.994915]AQSQHIEGTQINQNEKWNYK, C[+57.021464]GYAQSQHIEGTQINQNEKW[+31.989828]NYK, C[+57.021464]GY[+15.994915]AQSQHIEGTQINQN[+0.984016]EKWNYK, C[+31.989828]GY[+15.994915]AQSQHIEGTQINQNEKW[+31.989828]NYK, C[+57.021464]GYAQSQHI[+13.979265]EGTQINQN[+0.984016]EKWNYK, C[+57.021464]GYAQSQHIEGTQINQN[+0.9…	30735861	71416367	0.699117
C	70	92	2	CGYAQSQHIEGTQINQNEKWNYK	CGYAQSQHIEGTQINQNEKWNYK, C[+57.021464]GYAQSQHIEGTQINQNEKWNYK, C[+57.021464]GYAQSQHIEGTQINQN[+0.984016]EKWNYK	CGYAQSQHIEGTQINQNEKW[+15.994915]NYK, C[+57.021464]GYAQSQHIEGTQINQNEKW[+15.994915]NYK, C[+57.021464]GY[+15.994915]AQSQHIEGTQINQNEKWNYK, C[+57.021464]GYAQSQHIEGTQINQNEKW[+31.989828]NYK, C[+57.021464]GY[+15.994915]AQSQHIEGTQINQN[+0.984016]EKWNYK, C[+31.989828]GY[+15.994915]AQSQHIEGTQINQNEKW[+31.989828]NYK, C[+57.021464]GYAQSQHI[+13.979265]EGTQINQN[+0.984016]EKWNYK, C[+57.021464]GYAQSQHIEGTQINQN[+0.9…	6090309	25785696	0.808938
C	70	92	3	CGYAQSQHIEGTQINQNEKWNYK	CGYAQSQHIEGTQINQNEKWNYK, C[+57.021464]GYAQSQHIEGTQINQNEKWNYK, C[+57.021464]GYAQSQHIEGTQINQN[+0.984016]EKWNYK	CGYAQSQHIEGTQINQNEKW[+15.994915]NYK, C[+57.021464]GYAQSQHIEGTQINQNEKW[+15.994915]NYK, C[+57.021464]GY[+15.994915]AQSQHIEGTQINQNEKWNYK, C[+57.021464]GYAQSQHIEGTQINQNEKW[+31.989828]NYK, C[+57.021464]GY[+15.994915]AQSQHIEGTQINQN[+0.984016]EKWNYK, C[+31.989828]GY[+15.994915]AQSQHIEGTQINQNEKW[+31.989828]NYK, C[+57.021464]GYAQSQHI[+13.979265]EGTQINQN[+0.984016]EKWNYK, C[+57.021464]GYAQSQHIEGTQINQN[+0.9…	10389489	19727155	0.655025
										0.458342	0.224864
F	70	92	1	CGYAQSQHIEGTQINQNEKWNYK	CGYAQSQHIEGTQINQNEKWNYK, C[+57.021464]GYAQSQHIEGTQINQNEKWNYK, C[+57.021464]GYAQSQHIEGTQINQN[+0.984016]EKWNYK	CGYAQSQHIEGTQINQNEKW[+15.994915]NYK, C[+57.021464]GYAQSQHIEGTQINQNEKW[+15.994915]NYK, C[+57.021464]GY[+15.994915]AQSQHIEGTQINQNEKWNYK, C[+57.021464]GYAQSQHIEGTQINQNEKW[+31.989828]NYK, C[+57.021464]GY[+15.994915]AQSQHIEGTQINQN[+0.984016]EKWNYK, C[+31.989828]GY[+15.994915]AQSQHIEGTQINQNEKW[+31.989828]NYK, C[+57.021464]GYAQSQHI[+13.979265]EGTQINQN[+0.984016]EKWNYK, C[+57.021464]GYAQSQHIEGTQINQN[+0.9…	42012607	81456231	0.659731
F	70	92	2	CGYAQSQHIEGTQINQNEKWNYK	CGYAQSQHIEGTQINQNEKWNYK, C[+57.021464]GYAQSQHIEGTQINQNEKWNYK, C[+57.021464]GYAQSQHIEGTQINQN[+0.984016]EKWNYK	CGYAQSQHIEGTQINQNEKW[+15.994915]NYK, C[+57.021464]GYAQSQHIEGTQINQNEKW[+15.994915]NYK, C[+57.021464]GY[+15.994915]AQSQHIEGTQINQNEKWNYK, C[+57.021464]GYAQSQHIEGTQINQNEKW[+31.989828]NYK, C[+57.021464]GY[+15.994915]AQSQHIEGTQINQN[+0.984016]EKWNYK, C[+31.989828]GY[+15.994915]AQSQHIEGTQINQNEKW[+31.989828]NYK, C[+57.021464]GYAQSQHI[+13.979265]EGTQINQN[+0.984016]EKWNYK, C[+57.021464]GYAQSQHIEGTQINQN[+0.9…	11532215	123885234	0.91484
F	70	92	3	CGYAQSQHIEGTQINQNEKWNYK	CGYAQSQHIEGTQINQNEKWNYK, C[+57.021464]GYAQSQHIEGTQINQNEKWNYK, C[+57.021464]GYAQSQHIEGTQINQN[+0.984016]EKWNYK	CGYAQSQHIEGTQINQNEKW[+15.994915]NYK, C[+57.021464]GYAQSQHIEGTQINQNEKW[+15.994915]NYK, C[+57.021464]GY[+15.994915]AQSQHIEGTQINQNEKWNYK, C[+57.021464]GYAQSQHIEGTQINQNEKW[+31.989828]NYK, C[+57.021464]GY[+15.994915]AQSQHIEGTQINQN[+0.984016]EKWNYK, C[+31.989828]GY[+15.994915]AQSQHIEGTQINQNEKW[+31.989828]NYK, C[+57.021464]GYAQSQHI[+13.979265]EGTQINQN[+0.984016]EKWNYK, C[+57.021464]GYAQSQHIEGTQINQN[+0.9…	24489010	62986317	0.720047
										0.465768	0.172902
O	70	92	1	CGYAQSQHIEGTQINQNEKWNYK	CGYAQSQHIEGTQINQNEKWNYK, C[+57.021464]GYAQSQHIEGTQINQNEKWNYK, C[+57.021464]GYAQSQHIEGTQINQN[+0.984016]EKWNYK	CGYAQSQHIEGTQINQNEKW[+15.994915]NYK, C[+57.021464]GYAQSQHIEGTQINQNEKW[+15.994915]NYK, C[+57.021464]GY[+15.994915]AQSQHIEGTQINQNEKWNYK, C[+57.021464]GYAQSQHIEGTQINQNEKW[+31.989828]NYK, C[+57.021464]GY[+15.994915]AQSQHIEGTQINQN[+0.984016]EKWNYK, C[+31.989828]GY[+15.994915]AQSQHIEGTQINQNEKW[+31.989828]NYK, C[+57.021464]GYAQSQHI[+13.979265]EGTQINQN[+0.984016]EKWNYK, C[+57.021464]GYAQSQHIEGTQINQN[+0.9…	51979932	98646981	0.654909
O	70	92	2	CGYAQSQHIEGTQINQNEKWNYK	CGYAQSQHIEGTQINQNEKWNYK, C[+57.021464]GYAQSQHIEGTQINQNEKWNYK, C[+57.021464]GYAQSQHIEGTQINQN[+0.984016]EKWNYK	CGYAQSQHIEGTQINQNEKW[+15.994915]NYK, C[+57.021464]GYAQSQHIEGTQINQNEKW[+15.994915]NYK, C[+57.021464]GY[+15.994915]AQSQHIEGTQINQNEKWNYK, C[+57.021464]GYAQSQHIEGTQINQNEKW[+31.989828]NYK, C[+57.021464]GY[+15.994915]AQSQHIEGTQINQN[+0.984016]EKWNYK, C[+31.989828]GY[+15.994915]AQSQHIEGTQINQNEKW[+31.989828]NYK, C[+57.021464]GYAQSQHI[+13.979265]EGTQINQN[+0.984016]EKWNYK, C[+57.021464]GYAQSQHIEGTQINQN[+0.9…	42018950	89358864	0.680167
O	70	92	3	CGYAQSQHIEGTQINQNEKWNYK	CGYAQSQHIEGTQINQNEKWNYK, C[+57.021464]GYAQSQHIEGTQINQNEKWNYK, C[+57.021464]GYAQSQHIEGTQINQN[+0.984016]EKWNYK	CGYAQSQHIEGTQINQNEKW[+15.994915]NYK, C[+57.021464]GYAQSQHIEGTQINQNEKW[+15.994915]NYK, C[+57.021464]GY[+15.994915]AQSQHIEGTQINQNEKWNYK, C[+57.021464]GYAQSQHIEGTQINQNEKW[+31.989828]NYK, C[+57.021464]GY[+15.994915]AQSQHIEGTQINQN[+0.984016]EKWNYK, C[+31.989828]GY[+15.994915]AQSQHIEGTQINQNEKW[+31.989828]NYK, C[+57.021464]GYAQSQHI[+13.979265]EGTQINQN[+0.984016]EKWNYK, C[+57.021464]GYAQSQHIEGTQINQN[+0.9…	157645789	351405875	0.690315
										0.495918	0.108608
C	71	88	1	GYAQSQHIEGTQINQNEK	GYAQSQHIEGTQINQNEK, GYAQSQHIEGTQIN[+0.984016]QNEK, GYAQSQHIEGTQINQN[+0.984016]EK		28528986	0	0
C	71	88	2	GYAQSQHIEGTQINQNEK	GYAQSQHIEGTQINQNEK, GYAQSQHIEGTQIN[+0.984016]QNEK, GYAQSQHIEGTQINQN[+0.984016]EK		14930305	0	0
C	71	88	3	GYAQSQHIEGTQINQNEK	GYAQSQHIEGTQINQNEK, GYAQSQHIEGTQIN[+0.984016]QNEK, GYAQSQHIEGTQINQN[+0.984016]EK		10820273	0	0
										0	0
F	71	88	1	GYAQSQHIEGTQINQNEK	GYAQSQHIEGTQINQNEK, GYAQSQHIEGTQIN[+0.984016]QNEK, GYAQSQHIEGTQINQN[+0.984016]EK		35535994	0	0
F	71	88	2	GYAQSQHIEGTQINQNEK	GYAQSQHIEGTQINQNEK, GYAQSQHIEGTQIN[+0.984016]QNEK, GYAQSQHIEGTQINQN[+0.984016]EK		40925327	0	0
F	71	88	3	GYAQSQHIEGTQINQNEK	GYAQSQHIEGTQINQNEK, GYAQSQHIEGTQIN[+0.984016]QNEK, GYAQSQHIEGTQINQN[+0.984016]EK		18188369	0	0
										0	0
O	71	88	1	GYAQSQHIEGTQINQNEK	GYAQSQHIEGTQINQNEK, GYAQSQHIEGTQIN[+0.984016]QNEK, GYAQSQHIEGTQINQN[+0.984016]EK		36609611	0	0
O	71	88	2	GYAQSQHIEGTQINQNEK	GYAQSQHIEGTQINQNEK, GYAQSQHIEGTQIN[+0.984016]QNEK, GYAQSQHIEGTQINQN[+0.984016]EK		23093607	0	0
O	71	88	3	GYAQSQHIEGTQINQNEK	GYAQSQHIEGTQINQNEK, GYAQSQHIEGTQIN[+0.984016]QNEK, GYAQSQHIEGTQINQN[+0.984016]EK		84449388	0	0
										0	0
C	72	88	1	YAQSQHIEGTQINQNEK	YAQSQHIEGTQINQNEK		11451128	0	0
C	72	88	2	YAQSQHIEGTQINQNEK	YAQSQHIEGTQINQNEK		3021938	0	0
C	72	88	3	YAQSQHIEGTQINQNEK	YAQSQHIEGTQINQNEK		5489596	0	0
										0.721027	0.0792608
F	72	88	1	YAQSQHIEGTQINQNEK	YAQSQHIEGTQINQNEK		6685816	0	0
F	72	88	2	YAQSQHIEGTQINQNEK	YAQSQHIEGTQINQNEK		9215615	0	0
F	72	88	3	YAQSQHIEGTQINQNEK	YAQSQHIEGTQINQNEK		9967695	0	0
										0.764872	0.133331
O	72	88	1	YAQSQHIEGTQINQNEK	YAQSQHIEGTQINQNEK		5089401	0	0
O	72	88	2	YAQSQHIEGTQINQNEK	YAQSQHIEGTQINQNEK		8228071	0	0
O	72	88	3	YAQSQHIEGTQINQNEK	YAQSQHIEGTQINQNEK		62178443	0	0
										0.67513	0.0182321
C	73	84	1	AQSQHIEGTQIN	AQSQHIEGTQIN		64011307	0	0
C	73	84	2	AQSQHIEGTQIN	AQSQHIEGTQIN		18188707	0	0
C	73	84	3	AQSQHIEGTQIN	AQSQHIEGTQIN		23463781	0	0
										0	0
F	73	84	1	AQSQHIEGTQIN	AQSQHIEGTQIN		68750791	0	0
F	73	84	2	AQSQHIEGTQIN	AQSQHIEGTQIN		78028822	0	0
F	73	84	3	AQSQHIEGTQIN	AQSQHIEGTQIN		58954047	0	0
										0	0
O	73	84	1	AQSQHIEGTQIN	AQSQHIEGTQIN		74550823	0	0
O	73	84	2	AQSQHIEGTQIN	AQSQHIEGTQIN		55252239	0	0
O	73	84	3	AQSQHIEGTQIN	AQSQHIEGTQIN		228388085	0	0
										0	0
C	73	86	1	AQSQHIEGTQINQN	AQSQHIEGTQINQN		6625462	0	0
C	73	86	2	AQSQHIEGTQINQN	AQSQHIEGTQINQN		3980505	0	0
C	73	86	3	AQSQHIEGTQINQN	AQSQHIEGTQINQN		7464757	0	0
										0	0
F	73	86	1	AQSQHIEGTQINQN	AQSQHIEGTQINQN		6896128	0	0
F	73	86	2	AQSQHIEGTQINQN	AQSQHIEGTQINQN		7313075	0	0
F	73	86	3	AQSQHIEGTQINQN	AQSQHIEGTQINQN		6978454	0	0
										0	0
O	73	86	1	AQSQHIEGTQINQN	AQSQHIEGTQINQN		8227194	0	0
O	73	86	2	AQSQHIEGTQINQN	AQSQHIEGTQINQN		7823540	0	0
O	73	86	3	AQSQHIEGTQINQN	AQSQHIEGTQINQN		11715423	0	0
										0	0
C	73	88	1	AQSQHIEGTQINQNEK	AQSQHIEGTQINQNEK, AQSQHIEGTQIN[+0.984016]QNEK, AQSQHIEGTQ[+0.984016]INQNEK	AQSQHIEGTQI[+13.979265]NQNEK	408922478	441208	0.00107779
C	73	88	2	AQSQHIEGTQINQNEK	AQSQHIEGTQINQNEK, AQSQHIEGTQIN[+0.984016]QNEK, AQSQHIEGTQ[+0.984016]INQNEK	AQSQHIEGTQI[+13.979265]NQNEK	92797880	1003361	0.0106967
C	73	88	3	AQSQHIEGTQINQNEK	AQSQHIEGTQINQNEK, AQSQHIEGTQIN[+0.984016]QNEK, AQSQHIEGTQ[+0.984016]INQNEK	AQSQHIEGTQI[+13.979265]NQNEK	66391160	745382	0.0111025
										0	0
F	73	88	1	AQSQHIEGTQINQNEK	AQSQHIEGTQINQNEK, AQSQHIEGTQIN[+0.984016]QNEK, AQSQHIEGTQ[+0.984016]INQNEK	AQSQHIEGTQI[+13.979265]NQNEK	70664964	11872810	0.143847
F	73	88	2	AQSQHIEGTQINQNEK	AQSQHIEGTQINQNEK, AQSQHIEGTQIN[+0.984016]QNEK, AQSQHIEGTQ[+0.984016]INQNEK	AQSQHIEGTQI[+13.979265]NQNEK	344735547	1927164	0.00555919
F	73	88	3	AQSQHIEGTQINQNEK	AQSQHIEGTQINQNEK, AQSQHIEGTQIN[+0.984016]QNEK, AQSQHIEGTQ[+0.984016]INQNEK	AQSQHIEGTQI[+13.979265]NQNEK	316792682	984315	0.0030975
										0	0
O	73	88	1	AQSQHIEGTQINQNEK	AQSQHIEGTQINQNEK, AQSQHIEGTQIN[+0.984016]QNEK, AQSQHIEGTQ[+0.984016]INQNEK	AQSQHIEGTQI[+13.979265]NQNEK	510665209	10730266	0.0205799
O	73	88	2	AQSQHIEGTQINQNEK	AQSQHIEGTQINQNEK, AQSQHIEGTQIN[+0.984016]QNEK, AQSQHIEGTQ[+0.984016]INQNEK	AQSQHIEGTQI[+13.979265]NQNEK	374678165	5066825	0.0133427
O	73	88	3	AQSQHIEGTQINQNEK	AQSQHIEGTQINQNEK, AQSQHIEGTQIN[+0.984016]QNEK, AQSQHIEGTQ[+0.984016]INQNEK	AQSQHIEGTQI[+13.979265]NQNEK	242764545	68481595	0.220024
										0	0
C	74	88	1	QSQHIEGTQINQNEK	QSQHIEGTQINQNEK		3630657	0	0
C	74	88	2	QSQHIEGTQINQNEK	QSQHIEGTQINQNEK		1678150	0	0
C	74	88	3	QSQHIEGTQINQNEK	QSQHIEGTQINQNEK		3698051	0	0
										0	0
F	74	88	1	QSQHIEGTQINQNEK	QSQHIEGTQINQNEK		4018252	0	0
F	74	88	2	QSQHIEGTQINQNEK	QSQHIEGTQINQNEK		3381589	0	0
F	74	88	3	QSQHIEGTQINQNEK	QSQHIEGTQINQNEK		4352503	0	0
										0	0
O	74	88	1	QSQHIEGTQINQNEK	QSQHIEGTQINQNEK		3874117	0	0
O	74	88	2	QSQHIEGTQINQNEK	QSQHIEGTQINQNEK		3808646	0	0
O	74	88	3	QSQHIEGTQINQNEK	QSQHIEGTQINQNEK		7524354	0	0
										0	0
C	75	84	1	SQHIEGTQIN	SQHIEGTQIN		4410227	0	0
C	75	84	2	SQHIEGTQIN	SQHIEGTQIN		3246837	0	0
C	75	84	3	SQHIEGTQIN	SQHIEGTQIN		2477679	0	0
										0.00762565	0.00567424
F	75	84	1	SQHIEGTQIN	SQHIEGTQIN		6006818	0	0
F	75	84	2	SQHIEGTQIN	SQHIEGTQIN		8219078	0	0
F	75	84	3	SQHIEGTQIN	SQHIEGTQIN		3563245	0	0
										0.0508346	0.0805605
O	75	84	1	SQHIEGTQIN	SQHIEGTQIN		6312054	0	0
O	75	84	2	SQHIEGTQIN	SQHIEGTQIN		5784465	0	0
O	75	84	3	SQHIEGTQIN	SQHIEGTQIN		10965157	0	0
										0.0846488	0.117294
C	75	86	1	SQHIEGTQINQN	SQHIEGTQINQN		7866481	0	0
C	75	86	2	SQHIEGTQINQN	SQHIEGTQINQN		8103733	0	0
C	75	86	3	SQHIEGTQINQN	SQHIEGTQINQN		407682	0	0
										0	0
F	75	86	1	SQHIEGTQINQN	SQHIEGTQINQN		40678677	0	0
F	75	86	2	SQHIEGTQINQN	SQHIEGTQINQN		2855232	0	0
F	75	86	3	SQHIEGTQINQN	SQHIEGTQINQN		7788513	0	0
										0	0
O	75	86	1	SQHIEGTQINQN	SQHIEGTQINQN		24516543	0	0
O	75	86	2	SQHIEGTQINQN	SQHIEGTQINQN		26503690	0	0
O	75	86	3	SQHIEGTQINQN	SQHIEGTQINQN		57815297	0	0
										0	0
C	75	88	1	SQHIEGTQINQNEK	SQHIEGTQINQNEK, SQHIEGTQIN[+0.984016]QNEK, SQHIEGTQINQN[+0.984016]EK		11468137	0	0
C	75	88	2	SQHIEGTQINQNEK	SQHIEGTQINQNEK, SQHIEGTQIN[+0.984016]QNEK, SQHIEGTQINQN[+0.984016]EK		12424900	0	0
C	75	88	3	SQHIEGTQINQNEK	SQHIEGTQINQNEK, SQHIEGTQIN[+0.984016]QNEK, SQHIEGTQINQN[+0.984016]EK		26867563	0	0
										0	0
F	75	88	1	SQHIEGTQINQNEK	SQHIEGTQINQNEK, SQHIEGTQIN[+0.984016]QNEK, SQHIEGTQINQN[+0.984016]EK		26118342	0	0
F	75	88	2	SQHIEGTQINQNEK	SQHIEGTQINQNEK, SQHIEGTQIN[+0.984016]QNEK, SQHIEGTQINQN[+0.984016]EK		16084822	0	0
F	75	88	3	SQHIEGTQINQNEK	SQHIEGTQINQNEK, SQHIEGTQIN[+0.984016]QNEK, SQHIEGTQINQN[+0.984016]EK		10474134	0	0
										0	0
O	75	88	1	SQHIEGTQINQNEK	SQHIEGTQINQNEK, SQHIEGTQIN[+0.984016]QNEK, SQHIEGTQINQN[+0.984016]EK		15263475	0	0
O	75	88	2	SQHIEGTQINQNEK	SQHIEGTQINQNEK, SQHIEGTQIN[+0.984016]QNEK, SQHIEGTQINQN[+0.984016]EK		12287283	0	0
O	75	88	3	SQHIEGTQINQNEK	SQHIEGTQINQNEK, SQHIEGTQIN[+0.984016]QNEK, SQHIEGTQINQN[+0.984016]EK		25677836	0	0
										0	0
C	76	88	1	QHIEGTQINQNEK	QHIEGTQINQNEK		1083856	0	0
C	76	88	2	QHIEGTQINQNEK	QHIEGTQINQNEK		561970	0	0
C	76	88	3	QHIEGTQINQNEK	QHIEGTQINQNEK		955656	0	0
										0	0
F	76	88	1	QHIEGTQINQNEK	QHIEGTQINQNEK		380505	0	0
F	76	88	2	QHIEGTQINQNEK	QHIEGTQINQNEK		3868093	0	0
F	76	88	3	QHIEGTQINQNEK	QHIEGTQINQNEK		1892278	0	0
										0	0
O	76	88	1	QHIEGTQINQNEK	QHIEGTQINQNEK		763263	0	0
O	76	88	2	QHIEGTQINQNEK	QHIEGTQINQNEK		2843305	0	0
O	76	88	3	QHIEGTQINQNEK	QHIEGTQINQNEK		12428957	0	0
										0	0
C	77	86	1	HIEGTQINQN	HIEGTQINQN		3778505	0	0
C	77	86	2	HIEGTQINQN	HIEGTQINQN		3086592	0	0
C	77	86	3	HIEGTQINQN	HIEGTQINQN		4711150	0	0
										0	0
F	77	86	1	HIEGTQINQN	HIEGTQINQN		6712160	0	0
F	77	86	2	HIEGTQINQN	HIEGTQINQN		4062145	0	0
F	77	86	3	HIEGTQINQN	HIEGTQINQN		7887292	0	0
										0	0
O	77	86	1	HIEGTQINQN	HIEGTQINQN		7916901	0	0
O	77	86	2	HIEGTQINQN	HIEGTQINQN		4710748	0	0
O	77	86	3	HIEGTQINQN	HIEGTQINQN		10902937	0	0
										0	0
C	77	88	1	HIEGTQINQNEK	HIEGTQINQNEK		28246820	0	0
C	77	88	2	HIEGTQINQNEK	HIEGTQINQNEK		28804267	0	0
C	77	88	3	HIEGTQINQNEK	HIEGTQINQNEK		26893067	0	0
										0	0
F	77	88	1	HIEGTQINQNEK	HIEGTQINQNEK		96501990	0	0
F	77	88	2	HIEGTQINQNEK	HIEGTQINQNEK		7328341	0	0
F	77	88	3	HIEGTQINQNEK	HIEGTQINQNEK		38319939	0	0
										0	0
O	77	88	1	HIEGTQINQNEK	HIEGTQINQNEK		56158248	0	0
O	77	88	2	HIEGTQINQNEK	HIEGTQINQNEK		15093000	0	0
O	77	88	3	HIEGTQINQNEK	HIEGTQINQNEK		73567233	0	0
										0	0
C	78	88	1	IEGTQINQNEK	IEGTQINQNEK, IEGTQIN[+0.984016]QNEK, IEGTQINQN[+0.984016]EK, IEGTQ[+0.984016]INQNEK	IEGTQI[+13.979265]NQNEK	28163551	277742	0.00976545
C	78	88	2	IEGTQINQNEK	IEGTQINQNEK, IEGTQIN[+0.984016]QNEK, IEGTQINQN[+0.984016]EK, IEGTQ[+0.984016]INQNEK	IEGTQI[+13.979265]NQNEK	14501588	584279	0.0387302
C	78	88	3	IEGTQINQNEK	IEGTQINQNEK, IEGTQIN[+0.984016]QNEK, IEGTQINQN[+0.984016]EK, IEGTQ[+0.984016]INQNEK	IEGTQI[+13.979265]NQNEK	13032468	1129015	0.0797243
										0	0
F	78	88	1	IEGTQINQNEK	IEGTQINQNEK, IEGTQIN[+0.984016]QNEK, IEGTQINQN[+0.984016]EK, IEGTQ[+0.984016]INQNEK	IEGTQI[+13.979265]NQNEK	52523850	3265422	0.0585314
F	78	88	2	IEGTQINQNEK	IEGTQINQNEK, IEGTQIN[+0.984016]QNEK, IEGTQINQN[+0.984016]EK, IEGTQ[+0.984016]INQNEK	IEGTQI[+13.979265]NQNEK	26126307	1354154	0.049277
F	78	88	3	IEGTQINQNEK	IEGTQINQNEK, IEGTQIN[+0.984016]QNEK, IEGTQINQN[+0.984016]EK, IEGTQ[+0.984016]INQNEK	IEGTQI[+13.979265]NQNEK	19789956	1556738	0.0729264
										0	0
O	78	88	1	IEGTQINQNEK	IEGTQINQNEK, IEGTQIN[+0.984016]QNEK, IEGTQINQN[+0.984016]EK, IEGTQ[+0.984016]INQNEK	IEGTQI[+13.979265]NQNEK	36009628	4088248	0.101957
O	78	88	2	IEGTQINQNEK	IEGTQINQNEK, IEGTQIN[+0.984016]QNEK, IEGTQINQN[+0.984016]EK, IEGTQ[+0.984016]INQNEK	IEGTQI[+13.979265]NQNEK	26696614	3032383	0.102001
O	78	88	3	IEGTQINQNEK	IEGTQINQNEK, IEGTQIN[+0.984016]QNEK, IEGTQINQN[+0.984016]EK, IEGTQ[+0.984016]INQNEK	IEGTQI[+13.979265]NQNEK	71994876	20020475	0.217578
										0	0
C	79	88	1	EGTQINQNEK	EGTQINQNEK		3125589	0	0
C	79	88	2	EGTQINQNEK	EGTQINQNEK		1990835	0	0
C	79	88	3	EGTQINQNEK	EGTQINQNEK		2551592	0	0
										0	0
F	79	88	1	EGTQINQNEK	EGTQINQNEK		4967624	0	0
F	79	88	2	EGTQINQNEK	EGTQINQNEK		2742021	0	0
F	79	88	3	EGTQINQNEK	EGTQINQNEK		3757658	0	0
										0	0
O	79	88	1	EGTQINQNEK	EGTQINQNEK		2439996	0	0
O	79	88	2	EGTQINQNEK	EGTQINQNEK		2986888	0	0
O	79	88	3	EGTQINQNEK	EGTQINQNEK		4470103	0	0
										0	0
C	80	88	1	GTQINQNEK	GTQINQNEK		5206149	0	0
C	80	88	2	GTQINQNEK	GTQINQNEK		3180034	0	0
C	80	88	3	GTQINQNEK	GTQINQNEK		4209886	0	0
										1	0
F	80	88	1	GTQINQNEK	GTQINQNEK		5143540	0	0
F	80	88	2	GTQINQNEK	GTQINQNEK		4447368	0	0
F	80	88	3	GTQINQNEK	GTQINQNEK		1739592	0	0
										1	0
O	80	88	1	GTQINQNEK	GTQINQNEK		4340857	0	0
O	80	88	2	GTQINQNEK	GTQINQNEK		2836283	0	0
O	80	88	3	GTQINQNEK	GTQINQNEK		8551298	0	0
										1	0
C	80	92	1	GTQINQNEKWNYK	GTQINQN[+0.984016]EKWNYK, GTQINQNEKWNYK	GTQINQNEKW[+15.994915]NYK, GTQINQNEKW[+31.989828]NYK	124726296	6321561	0.0482386
C	80	92	2	GTQINQNEKWNYK	GTQINQN[+0.984016]EKWNYK, GTQINQNEKWNYK	GTQINQNEKW[+15.994915]NYK, GTQINQNEKW[+31.989828]NYK	22935591	3967344	0.147469
C	80	92	3	GTQINQNEKWNYK	GTQINQN[+0.984016]EKWNYK, GTQINQNEKWNYK	GTQINQNEKW[+15.994915]NYK, GTQINQNEKW[+31.989828]NYK	35505656	6520206	0.155147
										0.04274	0.0351514
F	80	92	1	GTQINQNEKWNYK	GTQINQN[+0.984016]EKWNYK, GTQINQNEKWNYK	GTQINQNEKW[+15.994915]NYK, GTQINQNEKW[+31.989828]NYK	75748843	10986743	0.126669
F	80	92	2	GTQINQNEKWNYK	GTQINQN[+0.984016]EKWNYK, GTQINQNEKWNYK	GTQINQNEKW[+15.994915]NYK, GTQINQNEKW[+31.989828]NYK	73839971	7377813	0.0908399
F	80	92	3	GTQINQNEKWNYK	GTQINQN[+0.984016]EKWNYK, GTQINQNEKWNYK	GTQINQNEKW[+15.994915]NYK, GTQINQNEKW[+31.989828]NYK	92437190	3005714	0.0314923
										0.0602449	0.0119175
O	80	92	1	GTQINQNEKWNYK	GTQINQN[+0.984016]EKWNYK, GTQINQNEKWNYK	GTQINQNEKW[+15.994915]NYK, GTQINQNEKW[+31.989828]NYK	77041656	9011654	0.104722
O	80	92	2	GTQINQNEKWNYK	GTQINQN[+0.984016]EKWNYK, GTQINQNEKWNYK	GTQINQNEKW[+15.994915]NYK, GTQINQNEKW[+31.989828]NYK	91511067	8034688	0.0807135
O	80	92	3	GTQINQNEKWNYK	GTQINQN[+0.984016]EKWNYK, GTQINQNEKWNYK	GTQINQNEKW[+15.994915]NYK, GTQINQNEKW[+31.989828]NYK	204851840	18268631	0.0818779
										0.140512	0.066741
C	94	113	1	HTKEFPTDAFGDIQFETLGK	HTKEFPTDAFGDIQFETLGK		1216682	0	0
C	94	113	2	HTKEFPTDAFGDIQFETLGK	HTKEFPTDAFGDIQFETLGK		617276	0	0
C	94	113	3	HTKEFPTDAFGDIQFETLGK	HTKEFPTDAFGDIQFETLGK		801205	0	0
										0	0
F	94	113	1	HTKEFPTDAFGDIQFETLGK	HTKEFPTDAFGDIQFETLGK		6742109	0	0
F	94	113	2	HTKEFPTDAFGDIQFETLGK	HTKEFPTDAFGDIQFETLGK		2662077	0	0
F	94	113	3	HTKEFPTDAFGDIQFETLGK	HTKEFPTDAFGDIQFETLGK		732757	0	0
										0	0
O	94	113	1	HTKEFPTDAFGDIQFETLGK	HTKEFPTDAFGDIQFETLGK		1718100	0	0
O	94	113	2	HTKEFPTDAFGDIQFETLGK	HTKEFPTDAFGDIQFETLGK		1753899	0	0
O	94	113	3	HTKEFPTDAFGDIQFETLGK	HTKEFPTDAFGDIQFETLGK		2572271	0	0
										0	0
C	96	113	1	KEFPTDAFGDIQFETLGK	KEFPTDAFGDIQFETLGK		10466492	0	0
C	96	113	2	KEFPTDAFGDIQFETLGK	KEFPTDAFGDIQFETLGK		2123807	0	0
C	96	113	3	KEFPTDAFGDIQFETLGK	KEFPTDAFGDIQFETLGK		21871980	0	0
										0	0
F	96	113	1	KEFPTDAFGDIQFETLGK	KEFPTDAFGDIQFETLGK		15583460	0	0
F	96	113	2	KEFPTDAFGDIQFETLGK	KEFPTDAFGDIQFETLGK		16129520	0	0
F	96	113	3	KEFPTDAFGDIQFETLGK	KEFPTDAFGDIQFETLGK		20148430	0	0
										0	0
O	96	113	1	KEFPTDAFGDIQFETLGK	KEFPTDAFGDIQFETLGK		21971039	0	0
O	96	113	2	KEFPTDAFGDIQFETLGK	KEFPTDAFGDIQFETLGK		5827731	0	0
O	96	113	3	KEFPTDAFGDIQFETLGK	KEFPTDAFGDIQFETLGK		28822528	0	0
										0	0
C	97	108	1	EFPTDAFGDIQF	EFPTDAFGDIQF		1771826	0	0
C	97	108	2	EFPTDAFGDIQF	EFPTDAFGDIQF		3461930	0	0
C	97	108	3	EFPTDAFGDIQF	EFPTDAFGDIQF		5621063	0	0
										0.116952	0.059631
F	97	108	1	EFPTDAFGDIQF	EFPTDAFGDIQF		5352098	0	0
F	97	108	2	EFPTDAFGDIQF	EFPTDAFGDIQF		3254800	0	0
F	97	108	3	EFPTDAFGDIQF	EFPTDAFGDIQF		4836743	0	0
										0.0830005	0.0480704
O	97	108	1	EFPTDAFGDIQF	EFPTDAFGDIQF		4019717	0	0
O	97	108	2	EFPTDAFGDIQF	EFPTDAFGDIQF		3706113	0	0
O	97	108	3	EFPTDAFGDIQF	EFPTDAFGDIQF		7818956	0	0
										0.0891044	0.0135376
C	97	111	1	EFPTDAFGDIQFETL	EFPTDAFGDIQFETL		3926616	0	0
C	97	111	2	EFPTDAFGDIQFETL	EFPTDAFGDIQFETL		13977593	0	0
C	97	111	3	EFPTDAFGDIQFETL	EFPTDAFGDIQFETL		9300747	0	0
										0	0
F	97	111	1	EFPTDAFGDIQFETL	EFPTDAFGDIQFETL		44476082	0	0
F	97	111	2	EFPTDAFGDIQFETL	EFPTDAFGDIQFETL		41065477	0	0
F	97	111	3	EFPTDAFGDIQFETL	EFPTDAFGDIQFETL		12969260	0	0
										0	0
O	97	111	1	EFPTDAFGDIQFETL	EFPTDAFGDIQFETL		43071394	0	0
O	97	111	2	EFPTDAFGDIQFETL	EFPTDAFGDIQFETL		20827807	0	0
O	97	111	3	EFPTDAFGDIQFETL	EFPTDAFGDIQFETL		49616735	0	0
										0	0
C	97	113	1	EFPTDAFGDIQFETLGK	EFPTDAFGDIQFETLGK, EFPTDAFGDIQ[+0.984016]FETLGK, EFPTDAFGD[+57.021464]IQFETLGK, EFPTD[+57.021464]AFGDIQFETLGK	EF[+15.994915]PTDAFGDIQFETLGK, EFPTDAF[+15.994915]GDIQFETLGK, EFPTDAF[+31.989828]GDIQFETLGK, EF[+31.989828]PTDAFGDIQFETLGK, EFP[+15.994915]TDAFGDIQFETLGK, EFPTDAFGDIQF[+15.994915]ETLGK, E[+13.979265]F[+15.994915]P[+13.979265]TDAFGDIQFETLGK, E[+13.979265]FP[+13.979265]TD[+15.994915]AFGDIQFETLGK, EFPTDAFGD[+15.994915]IQFETLGK	5502507626	4180756124	0.431751
C	97	113	2	EFPTDAFGDIQFETLGK	EFPTDAFGDIQFETLGK, EFPTDAFGDIQ[+0.984016]FETLGK, EFPTDAFGD[+57.021464]IQFETLGK, EFPTD[+57.021464]AFGDIQFETLGK	EF[+15.994915]PTDAFGDIQFETLGK, EFPTDAF[+15.994915]GDIQFETLGK, EFPTDAF[+31.989828]GDIQFETLGK, EF[+31.989828]PTDAFGDIQFETLGK, EFP[+15.994915]TDAFGDIQFETLGK, EFPTDAFGDIQF[+15.994915]ETLGK, E[+13.979265]F[+15.994915]P[+13.979265]TDAFGDIQFETLGK, E[+13.979265]FP[+13.979265]TD[+15.994915]AFGDIQFETLGK, EFPTDAFGD[+15.994915]IQFETLGK	2143521525	1467609175	0.406413
C	97	113	3	EFPTDAFGDIQFETLGK	EFPTDAFGDIQFETLGK, EFPTDAFGDIQ[+0.984016]FETLGK, EFPTDAFGD[+57.021464]IQFETLGK, EFPTD[+57.021464]AFGDIQFETLGK	EF[+15.994915]PTDAFGDIQFETLGK, EFPTDAF[+15.994915]GDIQFETLGK, EFPTDAF[+31.989828]GDIQFETLGK, EF[+31.989828]PTDAFGDIQFETLGK, EFP[+15.994915]TDAFGDIQFETLGK, EFPTDAFGDIQF[+15.994915]ETLGK, E[+13.979265]F[+15.994915]P[+13.979265]TDAFGDIQFETLGK, E[+13.979265]FP[+13.979265]TD[+15.994915]AFGDIQFETLGK, EFPTDAFGD[+15.994915]IQFETLGK	1687117863	1108458599	0.396504
										0	0
F	97	113	1	EFPTDAFGDIQFETLGK	EFPTDAFGDIQFETLGK, EFPTDAFGDIQ[+0.984016]FETLGK, EFPTDAFGD[+57.021464]IQFETLGK, EFPTD[+57.021464]AFGDIQFETLGK	EF[+15.994915]PTDAFGDIQFETLGK, EFPTDAF[+15.994915]GDIQFETLGK, EFPTDAF[+31.989828]GDIQFETLGK, EF[+31.989828]PTDAFGDIQFETLGK, EFP[+15.994915]TDAFGDIQFETLGK, EFPTDAFGDIQF[+15.994915]ETLGK, E[+13.979265]F[+15.994915]P[+13.979265]TDAFGDIQFETLGK, E[+13.979265]FP[+13.979265]TD[+15.994915]AFGDIQFETLGK, EFPTDAFGD[+15.994915]IQFETLGK	4958780105	3061454685	0.381716
F	97	113	2	EFPTDAFGDIQFETLGK	EFPTDAFGDIQFETLGK, EFPTDAFGDIQ[+0.984016]FETLGK, EFPTDAFGD[+57.021464]IQFETLGK, EFPTD[+57.021464]AFGDIQFETLGK	EF[+15.994915]PTDAFGDIQFETLGK, EFPTDAF[+15.994915]GDIQFETLGK, EFPTDAF[+31.989828]GDIQFETLGK, EF[+31.989828]PTDAFGDIQFETLGK, EFP[+15.994915]TDAFGDIQFETLGK, EFPTDAFGDIQF[+15.994915]ETLGK, E[+13.979265]F[+15.994915]P[+13.979265]TDAFGDIQFETLGK, E[+13.979265]FP[+13.979265]TD[+15.994915]AFGDIQFETLGK, EFPTDAFGD[+15.994915]IQFETLGK	11997637399	6892652174	0.364878
F	97	113	3	EFPTDAFGDIQFETLGK	EFPTDAFGDIQFETLGK, EFPTDAFGDIQ[+0.984016]FETLGK, EFPTDAFGD[+57.021464]IQFETLGK, EFPTD[+57.021464]AFGDIQFETLGK	EF[+15.994915]PTDAFGDIQFETLGK, EFPTDAF[+15.994915]GDIQFETLGK, EFPTDAF[+31.989828]GDIQFETLGK, EF[+31.989828]PTDAFGDIQFETLGK, EFP[+15.994915]TDAFGDIQFETLGK, EFPTDAFGDIQF[+15.994915]ETLGK, E[+13.979265]F[+15.994915]P[+13.979265]TDAFGDIQFETLGK, E[+13.979265]FP[+13.979265]TD[+15.994915]AFGDIQFETLGK, EFPTDAFGD[+15.994915]IQFETLGK	3600689280	2391659501	0.399119
										0	0
O	97	113	1	EFPTDAFGDIQFETLGK	EFPTDAFGDIQFETLGK, EFPTDAFGDIQ[+0.984016]FETLGK, EFPTDAFGD[+57.021464]IQFETLGK, EFPTD[+57.021464]AFGDIQFETLGK	EF[+15.994915]PTDAFGDIQFETLGK, EFPTDAF[+15.994915]GDIQFETLGK, EFPTDAF[+31.989828]GDIQFETLGK, EF[+31.989828]PTDAFGDIQFETLGK, EFP[+15.994915]TDAFGDIQFETLGK, EFPTDAFGDIQF[+15.994915]ETLGK, E[+13.979265]F[+15.994915]P[+13.979265]TDAFGDIQFETLGK, E[+13.979265]FP[+13.979265]TD[+15.994915]AFGDIQFETLGK, EFPTDAFGD[+15.994915]IQFETLGK	6042566482	3777468029	0.38467
O	97	113	2	EFPTDAFGDIQFETLGK	EFPTDAFGDIQFETLGK, EFPTDAFGDIQ[+0.984016]FETLGK, EFPTDAFGD[+57.021464]IQFETLGK, EFPTD[+57.021464]AFGDIQFETLGK	EF[+15.994915]PTDAFGDIQFETLGK, EFPTDAF[+15.994915]GDIQFETLGK, EFPTDAF[+31.989828]GDIQFETLGK, EF[+31.989828]PTDAFGDIQFETLGK, EFP[+15.994915]TDAFGDIQFETLGK, EFPTDAFGDIQF[+15.994915]ETLGK, E[+13.979265]F[+15.994915]P[+13.979265]TDAFGDIQFETLGK, E[+13.979265]FP[+13.979265]TD[+15.994915]AFGDIQFETLGK, EFPTDAFGD[+15.994915]IQFETLGK	6060135390	3881498571	0.390429
O	97	113	3	EFPTDAFGDIQFETLGK	EFPTDAFGDIQFETLGK, EFPTDAFGDIQ[+0.984016]FETLGK, EFPTDAFGD[+57.021464]IQFETLGK, EFPTD[+57.021464]AFGDIQFETLGK	EF[+15.994915]PTDAFGDIQFETLGK, EFPTDAF[+15.994915]GDIQFETLGK, EFPTDAF[+31.989828]GDIQFETLGK, EF[+31.989828]PTDAFGDIQFETLGK, EFP[+15.994915]TDAFGDIQFETLGK, EFPTDAFGDIQF[+15.994915]ETLGK, E[+13.979265]F[+15.994915]P[+13.979265]TDAFGDIQFETLGK, E[+13.979265]FP[+13.979265]TD[+15.994915]AFGDIQFETLGK, EFPTDAFGD[+15.994915]IQFETLGK	16947810365	10317375484	0.378408
										0	0
C	97	114	1	EFPTDAFGDIQFETLGKK	EFPTDAFGDIQFETLGKK, EFPTDAFGDIQFETLGK[+57.021464]K		671610199	0	0
C	97	114	2	EFPTDAFGDIQFETLGKK	EFPTDAFGDIQFETLGKK, EFPTDAFGDIQFETLGK[+57.021464]K		286829194	0	0
C	97	114	3	EFPTDAFGDIQFETLGKK	EFPTDAFGDIQFETLGKK, EFPTDAFGDIQFETLGK[+57.021464]K		209478713	0	0
										0	0
F	97	114	1	EFPTDAFGDIQFETLGKK	EFPTDAFGDIQFETLGKK, EFPTDAFGDIQFETLGK[+57.021464]K		718963461	0	0
F	97	114	2	EFPTDAFGDIQFETLGKK	EFPTDAFGDIQFETLGKK, EFPTDAFGDIQFETLGK[+57.021464]K		295749496	0	0
F	97	114	3	EFPTDAFGDIQFETLGKK	EFPTDAFGDIQFETLGKK, EFPTDAFGDIQFETLGK[+57.021464]K		264871352	0	0
										0	0
O	97	114	1	EFPTDAFGDIQFETLGKK	EFPTDAFGDIQFETLGKK, EFPTDAFGDIQFETLGK[+57.021464]K		351760004	0	0
O	97	114	2	EFPTDAFGDIQFETLGKK	EFPTDAFGDIQFETLGKK, EFPTDAFGDIQFETLGK[+57.021464]K		58251124	0	0
O	97	114	3	EFPTDAFGDIQFETLGKK	EFPTDAFGDIQFETLGKK, EFPTDAFGDIQFETLGK[+57.021464]K		775533940	0	0
										0	0
C	98	113	1	FPTDAFGDIQFETLGK	FPTDAFGDIQFETLGK		5275722	0	0
C	98	113	2	FPTDAFGDIQFETLGK	FPTDAFGDIQFETLGK		4162595	0	0
C	98	113	3	FPTDAFGDIQFETLGK	FPTDAFGDIQFETLGK		2875582	0	0
										0	0
F	98	113	1	FPTDAFGDIQFETLGK	FPTDAFGDIQFETLGK		16437241	0	0
F	98	113	2	FPTDAFGDIQFETLGK	FPTDAFGDIQFETLGK		12333454	0	0
F	98	113	3	FPTDAFGDIQFETLGK	FPTDAFGDIQFETLGK		4754569	0	0
										0	0
O	98	113	1	FPTDAFGDIQFETLGK	FPTDAFGDIQFETLGK		19239649	0	0
O	98	113	2	FPTDAFGDIQFETLGK	FPTDAFGDIQFETLGK		5459205	0	0
O	98	113	3	FPTDAFGDIQFETLGK	FPTDAFGDIQFETLGK		36632367	0	0
										0	0
C	99	113	1	PTDAFGDIQFETLGK	PTDAFGDIQFETLGK	P[+13.979265]TDAFGDIQFETLGK	7053099	5779254	0.450366
C	99	113	2	PTDAFGDIQFETLGK	PTDAFGDIQFETLGK	P[+13.979265]TDAFGDIQFETLGK	3573385	3249927	0.476298
C	99	113	3	PTDAFGDIQFETLGK	PTDAFGDIQFETLGK	P[+13.979265]TDAFGDIQFETLGK	5226832	4431493	0.458826
										0.411556	0.0181773
F	99	113	1	PTDAFGDIQFETLGK	PTDAFGDIQFETLGK	P[+13.979265]TDAFGDIQFETLGK	9329722	7954847	0.460228
F	99	113	2	PTDAFGDIQFETLGK	PTDAFGDIQFETLGK	P[+13.979265]TDAFGDIQFETLGK	7122064	6377846	0.472436
F	99	113	3	PTDAFGDIQFETLGK	PTDAFGDIQFETLGK	P[+13.979265]TDAFGDIQFETLGK	6461308	4670899	0.419584
										0.381904	0.0171212
O	99	113	1	PTDAFGDIQFETLGK	PTDAFGDIQFETLGK	P[+13.979265]TDAFGDIQFETLGK	9062424	8694449	0.489639
O	99	113	2	PTDAFGDIQFETLGK	PTDAFGDIQFETLGK	P[+13.979265]TDAFGDIQFETLGK	9245321	7105615	0.434569
O	99	113	3	PTDAFGDIQFETLGK	PTDAFGDIQFETLGK	P[+13.979265]TDAFGDIQFETLGK	42520078	7908929	0.156833
										0.384502	0.00601186
C	99	114	1	PTDAFGDIQFETLGKK	PTDAFGDIQFETLGKK		15749859	0	0
C	99	114	2	PTDAFGDIQFETLGKK	PTDAFGDIQFETLGKK		6505680	0	0
C	99	114	3	PTDAFGDIQFETLGKK	PTDAFGDIQFETLGKK		11344568	0	0
										0	0
F	99	114	1	PTDAFGDIQFETLGKK	PTDAFGDIQFETLGKK		9264516	0	0
F	99	114	2	PTDAFGDIQFETLGKK	PTDAFGDIQFETLGKK		14404254	0	0
F	99	114	3	PTDAFGDIQFETLGKK	PTDAFGDIQFETLGKK		3031739	0	0
										0	0
O	99	114	1	PTDAFGDIQFETLGKK	PTDAFGDIQFETLGKK		9771558	0	0
O	99	114	2	PTDAFGDIQFETLGKK	PTDAFGDIQFETLGKK		14818262	0	0
O	99	114	3	PTDAFGDIQFETLGKK	PTDAFGDIQFETLGKK		8104206	0	0
										0	0
C	101	113	1	DAFGDIQFETLGK	DAFGDIQFETLGK		10909782	0	0
C	101	113	2	DAFGDIQFETLGK	DAFGDIQFETLGK		5064908	0	0
C	101	113	3	DAFGDIQFETLGK	DAFGDIQFETLGK		7440989	0	0
										0	0
F	101	113	1	DAFGDIQFETLGK	DAFGDIQFETLGK		9441914	0	0
F	101	113	2	DAFGDIQFETLGK	DAFGDIQFETLGK		10191522	0	0
F	101	113	3	DAFGDIQFETLGK	DAFGDIQFETLGK		6801289	0	0
										0	0
O	101	113	1	DAFGDIQFETLGK	DAFGDIQFETLGK		11113104	0	0
O	101	113	2	DAFGDIQFETLGK	DAFGDIQFETLGK		18015241	0	0
O	101	113	3	DAFGDIQFETLGK	DAFGDIQFETLGK		2227959	0	0
										0	0
C	102	113	1	AFGDIQFETLGK	AFGDIQFETLGK		23445921	0	0
C	102	113	2	AFGDIQFETLGK	AFGDIQFETLGK		13580532	0	0
C	102	113	3	AFGDIQFETLGK	AFGDIQFETLGK		14193816	0	0
										0.46183	0.0132242
F	102	113	1	AFGDIQFETLGK	AFGDIQFETLGK		35908513	0	0
F	102	113	2	AFGDIQFETLGK	AFGDIQFETLGK		40790739	0	0
F	102	113	3	AFGDIQFETLGK	AFGDIQFETLGK		16298351	0	0
										0.45075	0.0276716
O	102	113	1	AFGDIQFETLGK	AFGDIQFETLGK		38125860	0	0
O	102	113	2	AFGDIQFETLGK	AFGDIQFETLGK		42680318	0	0
O	102	113	3	AFGDIQFETLGK	AFGDIQFETLGK		19728339	0	0
										0.360347	0.178386
C	102	114	1	AFGDIQFETLGKK	AFGDIQFETLGKK		70773732	0	0
C	102	114	2	AFGDIQFETLGKK	AFGDIQFETLGKK		151518814	0	0
C	102	114	3	AFGDIQFETLGKK	AFGDIQFETLGKK		157359678	0	0
										0	0
F	102	114	1	AFGDIQFETLGKK	AFGDIQFETLGKK		203158175	0	0
F	102	114	2	AFGDIQFETLGKK	AFGDIQFETLGKK		68601910	0	0
F	102	114	3	AFGDIQFETLGKK	AFGDIQFETLGKK		75083119	0	0
										0	0
O	102	114	1	AFGDIQFETLGKK	AFGDIQFETLGKK		94625630	0	0
O	102	114	2	AFGDIQFETLGKK	AFGDIQFETLGKK		86112765	0	0
O	102	114	3	AFGDIQFETLGKK	AFGDIQFETLGKK		275939190	0	0
										0	0
C	103	113	1	FGDIQFETLGK	FGDIQFETLGK		68074521	0	0
C	103	113	2	FGDIQFETLGK	FGDIQFETLGK		18761821	0	0
C	103	113	3	FGDIQFETLGK	FGDIQFETLGK		14034231	0	0
										0	0
F	103	113	1	FGDIQFETLGK	FGDIQFETLGK		40873854	0	0
F	103	113	2	FGDIQFETLGK	FGDIQFETLGK		55990410	0	0
F	103	113	3	FGDIQFETLGK	FGDIQFETLGK		35398506	0	0
										0	0
O	103	113	1	FGDIQFETLGK	FGDIQFETLGK		71928895	0	0
O	103	113	2	FGDIQFETLGK	FGDIQFETLGK		58901892	0	0
O	103	113	3	FGDIQFETLGK	FGDIQFETLGK		136626839	0	0
										0	0
C	104	113	1	GDIQFETLGK	GDIQFETLGK		42517926	0	0
C	104	113	2	GDIQFETLGK	GDIQFETLGK		20424113	0	0
C	104	113	3	GDIQFETLGK	GDIQFETLGK		27771979	0	0
										0	0
F	104	113	1	GDIQFETLGK	GDIQFETLGK		56193304	0	0
F	104	113	2	GDIQFETLGK	GDIQFETLGK		42392260	0	0
F	104	113	3	GDIQFETLGK	GDIQFETLGK		20363674	0	0
										0	0
O	104	113	1	GDIQFETLGK	GDIQFETLGK		54369002	0	0
O	104	113	2	GDIQFETLGK	GDIQFETLGK		43806038	0	0
O	104	113	3	GDIQFETLGK	GDIQFETLGK		6859277	0	0
										0	0
C	105	113	1	DIQFETLGK	DIQFETLGK		101290441	0	0
C	105	113	2	DIQFETLGK	DIQFETLGK		74230401	0	0
C	105	113	3	DIQFETLGK	DIQFETLGK		60947214	0	0
										0	0
F	105	113	1	DIQFETLGK	DIQFETLGK		135556387	0	0
F	105	113	2	DIQFETLGK	DIQFETLGK		88276275	0	0
F	105	113	3	DIQFETLGK	DIQFETLGK		44953468	0	0
										0	0
O	105	113	1	DIQFETLGK	DIQFETLGK		134681348	0	0
O	105	113	2	DIQFETLGK	DIQFETLGK		102082595	0	0
O	105	113	3	DIQFETLGK	DIQFETLGK		4117266	0	0
										0	0
C	106	113	1	IQFETLGK	IQFETLGK		19220029	0	0
C	106	113	2	IQFETLGK	IQFETLGK		9198719	0	0
C	106	113	3	IQFETLGK	IQFETLGK		11176827	0	0
										0	0
F	106	113	1	IQFETLGK	IQFETLGK		34160208	0	0
F	106	113	2	IQFETLGK	IQFETLGK		24190299	0	0
F	106	113	3	IQFETLGK	IQFETLGK		13227055	0	0
										0	0
O	106	113	1	IQFETLGK	IQFETLGK		33281636	0	0
O	106	113	2	IQFETLGK	IQFETLGK		29968150	0	0
O	106	113	3	IQFETLGK	IQFETLGK		23206296	0	0
										0	0
C	119	140	1	RLSCDTDSETLYELLTQHWHLK	RLSCDTDSETLYELLTQHWHLK, RLSC[+57.021464]DTDSETLYELLTQHWHLK		10005985	0	0
C	119	140	2	RLSCDTDSETLYELLTQHWHLK	RLSCDTDSETLYELLTQHWHLK, RLSC[+57.021464]DTDSETLYELLTQHWHLK		15723125	0	0
C	119	140	3	RLSCDTDSETLYELLTQHWHLK	RLSCDTDSETLYELLTQHWHLK, RLSC[+57.021464]DTDSETLYELLTQHWHLK		71817298	0	0
										0	0
F	119	140	1	RLSCDTDSETLYELLTQHWHLK	RLSCDTDSETLYELLTQHWHLK, RLSC[+57.021464]DTDSETLYELLTQHWHLK		295048162	0	0
F	119	140	2	RLSCDTDSETLYELLTQHWHLK	RLSCDTDSETLYELLTQHWHLK, RLSC[+57.021464]DTDSETLYELLTQHWHLK		38233487	0	0
F	119	140	3	RLSCDTDSETLYELLTQHWHLK	RLSCDTDSETLYELLTQHWHLK, RLSC[+57.021464]DTDSETLYELLTQHWHLK		58123165	0	0
										0	0
O	119	140	1	RLSCDTDSETLYELLTQHWHLK	RLSCDTDSETLYELLTQHWHLK, RLSC[+57.021464]DTDSETLYELLTQHWHLK		287821070	0	0
O	119	140	2	RLSCDTDSETLYELLTQHWHLK	RLSCDTDSETLYELLTQHWHLK, RLSC[+57.021464]DTDSETLYELLTQHWHLK		18065744	0	0
O	119	140	3	RLSCDTDSETLYELLTQHWHLK	RLSCDTDSETLYELLTQHWHLK, RLSC[+57.021464]DTDSETLYELLTQHWHLK		304602824	0	0
										0	0
C	120	133	1	LSCDTDSETLYELL	LSC[+57.021464]DTDSETLYELL		2869565	0	0
C	120	133	2	LSCDTDSETLYELL	LSC[+57.021464]DTDSETLYELL		4339030	0	0
C	120	133	3	LSCDTDSETLYELL	LSC[+57.021464]DTDSETLYELL		672769	0	0
										0	0
F	120	133	1	LSCDTDSETLYELL	LSC[+57.021464]DTDSETLYELL		10001334	0	0
F	120	133	2	LSCDTDSETLYELL	LSC[+57.021464]DTDSETLYELL		2808876	0	0
F	120	133	3	LSCDTDSETLYELL	LSC[+57.021464]DTDSETLYELL		2924599	0	0
										0	0
O	120	133	1	LSCDTDSETLYELL	LSC[+57.021464]DTDSETLYELL		12045648	0	0
O	120	133	2	LSCDTDSETLYELL	LSC[+57.021464]DTDSETLYELL		4538566	0	0
O	120	133	3	LSCDTDSETLYELL	LSC[+57.021464]DTDSETLYELL		33965333	0	0
										0	0
C	120	136	1	LSCDTDSETLYELLTQH	LSC[+57.021464]DTDSETLYELLTQH, LSCDTDSETLYELLTQH		18146434	0	0
C	120	136	2	LSCDTDSETLYELLTQH	LSC[+57.021464]DTDSETLYELLTQH, LSCDTDSETLYELLTQH		9566091	0	0
C	120	136	3	LSCDTDSETLYELLTQH	LSC[+57.021464]DTDSETLYELLTQH, LSCDTDSETLYELLTQH		21954512	0	0
										0	0
F	120	136	1	LSCDTDSETLYELLTQH	LSC[+57.021464]DTDSETLYELLTQH, LSCDTDSETLYELLTQH		20675159	0	0
F	120	136	2	LSCDTDSETLYELLTQH	LSC[+57.021464]DTDSETLYELLTQH, LSCDTDSETLYELLTQH		30709998	0	0
F	120	136	3	LSCDTDSETLYELLTQH	LSC[+57.021464]DTDSETLYELLTQH, LSCDTDSETLYELLTQH		56345248	0	0
										0	0
O	120	136	1	LSCDTDSETLYELLTQH	LSC[+57.021464]DTDSETLYELLTQH, LSCDTDSETLYELLTQH		22143916	0	0
O	120	136	2	LSCDTDSETLYELLTQH	LSC[+57.021464]DTDSETLYELLTQH, LSCDTDSETLYELLTQH		40822416	0	0
O	120	136	3	LSCDTDSETLYELLTQH	LSC[+57.021464]DTDSETLYELLTQH, LSCDTDSETLYELLTQH		92773870	0	0
										0	0
C	120	138	1	LSCDTDSETLYELLTQHWH	LSC[+57.021464]DTDSETLYELLTQHWH, LSCDTDSETLYELLTQHWH	LSC[+57.021464]DTDSETLYELLTQHW[+15.994915]H, LSC[+57.021464]DTDSETLYELLTQHW[+31.989828]H, LSCDTDSETLYELLTQHW[+31.989828]H	4283738	5529871	0.56349
C	120	138	2	LSCDTDSETLYELLTQHWH	LSC[+57.021464]DTDSETLYELLTQHWH, LSCDTDSETLYELLTQHWH	LSC[+57.021464]DTDSETLYELLTQHW[+15.994915]H, LSC[+57.021464]DTDSETLYELLTQHW[+31.989828]H, LSCDTDSETLYELLTQHW[+31.989828]H	5038056	4432511	0.46803
C	120	138	3	LSCDTDSETLYELLTQHWH	LSC[+57.021464]DTDSETLYELLTQHWH, LSCDTDSETLYELLTQHWH	LSC[+57.021464]DTDSETLYELLTQHW[+15.994915]H, LSC[+57.021464]DTDSETLYELLTQHW[+31.989828]H, LSCDTDSETLYELLTQHW[+31.989828]H	6868981	2018968	0.227158
										1	0
F	120	138	1	LSCDTDSETLYELLTQHWH	LSC[+57.021464]DTDSETLYELLTQHWH, LSCDTDSETLYELLTQHWH	LSC[+57.021464]DTDSETLYELLTQHW[+15.994915]H, LSC[+57.021464]DTDSETLYELLTQHW[+31.989828]H, LSCDTDSETLYELLTQHW[+31.989828]H	5814299	12695965	0.685888
F	120	138	2	LSCDTDSETLYELLTQHWH	LSC[+57.021464]DTDSETLYELLTQHWH, LSCDTDSETLYELLTQHWH	LSC[+57.021464]DTDSETLYELLTQHW[+15.994915]H, LSC[+57.021464]DTDSETLYELLTQHW[+31.989828]H, LSCDTDSETLYELLTQHW[+31.989828]H	14841217	23539526	0.613316
F	120	138	3	LSCDTDSETLYELLTQHWH	LSC[+57.021464]DTDSETLYELLTQHWH, LSCDTDSETLYELLTQHWH	LSC[+57.021464]DTDSETLYELLTQHW[+15.994915]H, LSC[+57.021464]DTDSETLYELLTQHW[+31.989828]H, LSCDTDSETLYELLTQHW[+31.989828]H	2107509	3640323	0.633338
										1	0
O	120	138	1	LSCDTDSETLYELLTQHWH	LSC[+57.021464]DTDSETLYELLTQHWH, LSCDTDSETLYELLTQHWH	LSC[+57.021464]DTDSETLYELLTQHW[+15.994915]H, LSC[+57.021464]DTDSETLYELLTQHW[+31.989828]H, LSCDTDSETLYELLTQHW[+31.989828]H	8267626	6358515	0.434736
O	120	138	2	LSCDTDSETLYELLTQHWH	LSC[+57.021464]DTDSETLYELLTQHWH, LSCDTDSETLYELLTQHWH	LSC[+57.021464]DTDSETLYELLTQHW[+15.994915]H, LSC[+57.021464]DTDSETLYELLTQHW[+31.989828]H, LSCDTDSETLYELLTQHW[+31.989828]H	9456629	8317680	0.467961
O	120	138	3	LSCDTDSETLYELLTQHWH	LSC[+57.021464]DTDSETLYELLTQHWH, LSCDTDSETLYELLTQHWH	LSC[+57.021464]DTDSETLYELLTQHW[+15.994915]H, LSC[+57.021464]DTDSETLYELLTQHW[+31.989828]H, LSCDTDSETLYELLTQHW[+31.989828]H	15374689	25168292	0.62078
										1	0
C	120	140	1	LSCDTDSETLYELLTQHWHLK	LSC[+57.021464]DTDSETLYELLTQHWHLK, LSCDTDSETLYELLTQHWHLK, LSC[+57.021464]DTDSETLYELLTQHWHLK[+57.021464]	LSC[+57.021464]DTDSETLYELLTQHW[+15.994915]HLK, LSC[+57.021464]DTDSETLYELLTQHW[+31.989828]HLK, LSC[+57.021464]D[+15.994915]TDSETLYELLTQHWHLK, LSC[+57.021464]DTDSETLY[+31.989828]ELLTQHWHLK, LSC[+31.989828]D[+15.994915]TDSETLYELLTQHW[+31.989828]HLK, LSC[+57.021464]DTD[+15.994915]SETLY[+31.989828]ELLTQHWHLK, LSC[+57.021464]DTD[+15.994915]SETLYELLTQHWHLK, LSC[+57.021464]D[+15.994915]TDSETLYELLTQHW[+31…	27115178	675836763	0.961427
C	120	140	2	LSCDTDSETLYELLTQHWHLK	LSC[+57.021464]DTDSETLYELLTQHWHLK, LSCDTDSETLYELLTQHWHLK, LSC[+57.021464]DTDSETLYELLTQHWHLK[+57.021464]	LSC[+57.021464]DTDSETLYELLTQHW[+15.994915]HLK, LSC[+57.021464]DTDSETLYELLTQHW[+31.989828]HLK, LSC[+57.021464]D[+15.994915]TDSETLYELLTQHWHLK, LSC[+57.021464]DTDSETLY[+31.989828]ELLTQHWHLK, LSC[+31.989828]D[+15.994915]TDSETLYELLTQHW[+31.989828]HLK, LSC[+57.021464]DTD[+15.994915]SETLY[+31.989828]ELLTQHWHLK, LSC[+57.021464]DTD[+15.994915]SETLYELLTQHWHLK, LSC[+57.021464]D[+15.994915]TDSETLYELLTQHW[+31…	11209652	332335284	0.967371
C	120	140	3	LSCDTDSETLYELLTQHWHLK	LSC[+57.021464]DTDSETLYELLTQHWHLK, LSCDTDSETLYELLTQHWHLK, LSC[+57.021464]DTDSETLYELLTQHWHLK[+57.021464]	LSC[+57.021464]DTDSETLYELLTQHW[+15.994915]HLK, LSC[+57.021464]DTDSETLYELLTQHW[+31.989828]HLK, LSC[+57.021464]D[+15.994915]TDSETLYELLTQHWHLK, LSC[+57.021464]DTDSETLY[+31.989828]ELLTQHWHLK, LSC[+31.989828]D[+15.994915]TDSETLYELLTQHW[+31.989828]HLK, LSC[+57.021464]DTD[+15.994915]SETLY[+31.989828]ELLTQHWHLK, LSC[+57.021464]DTD[+15.994915]SETLYELLTQHWHLK, LSC[+57.021464]D[+15.994915]TDSETLYELLTQHW[+31…	8726410	573942284	0.985023
										0	0
F	120	140	1	LSCDTDSETLYELLTQHWHLK	LSC[+57.021464]DTDSETLYELLTQHWHLK, LSCDTDSETLYELLTQHWHLK, LSC[+57.021464]DTDSETLYELLTQHWHLK[+57.021464]	LSC[+57.021464]DTDSETLYELLTQHW[+15.994915]HLK, LSC[+57.021464]DTDSETLYELLTQHW[+31.989828]HLK, LSC[+57.021464]D[+15.994915]TDSETLYELLTQHWHLK, LSC[+57.021464]DTDSETLY[+31.989828]ELLTQHWHLK, LSC[+31.989828]D[+15.994915]TDSETLYELLTQHW[+31.989828]HLK, LSC[+57.021464]DTD[+15.994915]SETLY[+31.989828]ELLTQHWHLK, LSC[+57.021464]DTD[+15.994915]SETLYELLTQHWHLK, LSC[+57.021464]D[+15.994915]TDSETLYELLTQHW[+31…	40327476	634593707	0.940249
F	120	140	2	LSCDTDSETLYELLTQHWHLK	LSC[+57.021464]DTDSETLYELLTQHWHLK, LSCDTDSETLYELLTQHWHLK, LSC[+57.021464]DTDSETLYELLTQHWHLK[+57.021464]	LSC[+57.021464]DTDSETLYELLTQHW[+15.994915]HLK, LSC[+57.021464]DTDSETLYELLTQHW[+31.989828]HLK, LSC[+57.021464]D[+15.994915]TDSETLYELLTQHWHLK, LSC[+57.021464]DTDSETLY[+31.989828]ELLTQHWHLK, LSC[+31.989828]D[+15.994915]TDSETLYELLTQHW[+31.989828]HLK, LSC[+57.021464]DTD[+15.994915]SETLY[+31.989828]ELLTQHWHLK, LSC[+57.021464]DTD[+15.994915]SETLYELLTQHWHLK, LSC[+57.021464]D[+15.994915]TDSETLYELLTQHW[+31…	8567569	2619376782	0.99674
F	120	140	3	LSCDTDSETLYELLTQHWHLK	LSC[+57.021464]DTDSETLYELLTQHWHLK, LSCDTDSETLYELLTQHWHLK, LSC[+57.021464]DTDSETLYELLTQHWHLK[+57.021464]	LSC[+57.021464]DTDSETLYELLTQHW[+15.994915]HLK, LSC[+57.021464]DTDSETLYELLTQHW[+31.989828]HLK, LSC[+57.021464]D[+15.994915]TDSETLYELLTQHWHLK, LSC[+57.021464]DTDSETLY[+31.989828]ELLTQHWHLK, LSC[+31.989828]D[+15.994915]TDSETLYELLTQHW[+31.989828]HLK, LSC[+57.021464]DTD[+15.994915]SETLY[+31.989828]ELLTQHWHLK, LSC[+57.021464]DTD[+15.994915]SETLYELLTQHWHLK, LSC[+57.021464]D[+15.994915]TDSETLYELLTQHW[+31…	27341716	917464054	0.971061
										0	0
O	120	140	1	LSCDTDSETLYELLTQHWHLK	LSC[+57.021464]DTDSETLYELLTQHWHLK, LSCDTDSETLYELLTQHWHLK, LSC[+57.021464]DTDSETLYELLTQHWHLK[+57.021464]	LSC[+57.021464]DTDSETLYELLTQHW[+15.994915]HLK, LSC[+57.021464]DTDSETLYELLTQHW[+31.989828]HLK, LSC[+57.021464]D[+15.994915]TDSETLYELLTQHWHLK, LSC[+57.021464]DTDSETLY[+31.989828]ELLTQHWHLK, LSC[+31.989828]D[+15.994915]TDSETLYELLTQHW[+31.989828]HLK, LSC[+57.021464]DTD[+15.994915]SETLY[+31.989828]ELLTQHWHLK, LSC[+57.021464]DTD[+15.994915]SETLYELLTQHWHLK, LSC[+57.021464]D[+15.994915]TDSETLYELLTQHW[+31…	46815492	1206928834	0.962659
O	120	140	2	LSCDTDSETLYELLTQHWHLK	LSC[+57.021464]DTDSETLYELLTQHWHLK, LSCDTDSETLYELLTQHWHLK, LSC[+57.021464]DTDSETLYELLTQHWHLK[+57.021464]	LSC[+57.021464]DTDSETLYELLTQHW[+15.994915]HLK, LSC[+57.021464]DTDSETLYELLTQHW[+31.989828]HLK, LSC[+57.021464]D[+15.994915]TDSETLYELLTQHWHLK, LSC[+57.021464]DTDSETLY[+31.989828]ELLTQHWHLK, LSC[+31.989828]D[+15.994915]TDSETLYELLTQHW[+31.989828]HLK, LSC[+57.021464]DTD[+15.994915]SETLY[+31.989828]ELLTQHWHLK, LSC[+57.021464]DTD[+15.994915]SETLYELLTQHWHLK, LSC[+57.021464]D[+15.994915]TDSETLYELLTQHW[+31…	40183000	1546994001	0.974683
O	120	140	3	LSCDTDSETLYELLTQHWHLK	LSC[+57.021464]DTDSETLYELLTQHWHLK, LSCDTDSETLYELLTQHWHLK, LSC[+57.021464]DTDSETLYELLTQHWHLK[+57.021464]	LSC[+57.021464]DTDSETLYELLTQHW[+15.994915]HLK, LSC[+57.021464]DTDSETLYELLTQHW[+31.989828]HLK, LSC[+57.021464]D[+15.994915]TDSETLYELLTQHWHLK, LSC[+57.021464]DTDSETLY[+31.989828]ELLTQHWHLK, LSC[+31.989828]D[+15.994915]TDSETLYELLTQHW[+31.989828]HLK, LSC[+57.021464]DTD[+15.994915]SETLY[+31.989828]ELLTQHWHLK, LSC[+57.021464]DTD[+15.994915]SETLYELLTQHWHLK, LSC[+57.021464]D[+15.994915]TDSETLYELLTQHW[+31…	179377119	3758677219	0.95445
										0	0
C	120	153	1	LSCDTDSETLYELLTQHWHLKTPNLVISVTGGAK	LSC[+57.021464]DTDSETLYELLTQHWHLKTPNLVISVTGGAK		11111774	0	0
C	120	153	2	LSCDTDSETLYELLTQHWHLKTPNLVISVTGGAK	LSC[+57.021464]DTDSETLYELLTQHWHLKTPNLVISVTGGAK		2636668	0	0
C	120	153	3	LSCDTDSETLYELLTQHWHLKTPNLVISVTGGAK	LSC[+57.021464]DTDSETLYELLTQHWHLKTPNLVISVTGGAK		3587737	0	0
										0	0
F	120	153	1	LSCDTDSETLYELLTQHWHLKTPNLVISVTGGAK	LSC[+57.021464]DTDSETLYELLTQHWHLKTPNLVISVTGGAK		4550086	0	0
F	120	153	2	LSCDTDSETLYELLTQHWHLKTPNLVISVTGGAK	LSC[+57.021464]DTDSETLYELLTQHWHLKTPNLVISVTGGAK		11689660	0	0
F	120	153	3	LSCDTDSETLYELLTQHWHLKTPNLVISVTGGAK	LSC[+57.021464]DTDSETLYELLTQHWHLKTPNLVISVTGGAK		5612895	0	0
										0	0
O	120	153	1	LSCDTDSETLYELLTQHWHLKTPNLVISVTGGAK	LSC[+57.021464]DTDSETLYELLTQHWHLKTPNLVISVTGGAK		6693399	0	0
O	120	153	2	LSCDTDSETLYELLTQHWHLKTPNLVISVTGGAK	LSC[+57.021464]DTDSETLYELLTQHWHLKTPNLVISVTGGAK		6020854	0	0
O	120	153	3	LSCDTDSETLYELLTQHWHLKTPNLVISVTGGAK	LSC[+57.021464]DTDSETLYELLTQHWHLKTPNLVISVTGGAK		35336109	0	0
										0	0
C	121	140	1	SCDTDSETLYELLTQHWHLK	SCDTDSETLYELLTQHWHLK, SC[+57.021464]DTDSETLYELLTQHWHLK		6789698	0	0
C	121	140	2	SCDTDSETLYELLTQHWHLK	SCDTDSETLYELLTQHWHLK, SC[+57.021464]DTDSETLYELLTQHWHLK		4010671	0	0
C	121	140	3	SCDTDSETLYELLTQHWHLK	SCDTDSETLYELLTQHWHLK, SC[+57.021464]DTDSETLYELLTQHWHLK		9317537	0	0
										0	0
F	121	140	1	SCDTDSETLYELLTQHWHLK	SCDTDSETLYELLTQHWHLK, SC[+57.021464]DTDSETLYELLTQHWHLK		13633420	0	0
F	121	140	2	SCDTDSETLYELLTQHWHLK	SCDTDSETLYELLTQHWHLK, SC[+57.021464]DTDSETLYELLTQHWHLK		8296626	0	0
F	121	140	3	SCDTDSETLYELLTQHWHLK	SCDTDSETLYELLTQHWHLK, SC[+57.021464]DTDSETLYELLTQHWHLK		11585339	0	0
										0	0
O	121	140	1	SCDTDSETLYELLTQHWHLK	SCDTDSETLYELLTQHWHLK, SC[+57.021464]DTDSETLYELLTQHWHLK		8848090	0	0
O	121	140	2	SCDTDSETLYELLTQHWHLK	SCDTDSETLYELLTQHWHLK, SC[+57.021464]DTDSETLYELLTQHWHLK		9439417	0	0
O	121	140	3	SCDTDSETLYELLTQHWHLK	SCDTDSETLYELLTQHWHLK, SC[+57.021464]DTDSETLYELLTQHWHLK		96258340	0	0
										0	0
C	122	140	1	CDTDSETLYELLTQHWHLK	C[+57.021464]DTDSETLYELLTQHWHLK		3923563	0	0
C	122	140	2	CDTDSETLYELLTQHWHLK	C[+57.021464]DTDSETLYELLTQHWHLK		1460251	0	0
C	122	140	3	CDTDSETLYELLTQHWHLK	C[+57.021464]DTDSETLYELLTQHWHLK		3846465	0	0
										0.419559	0.173326
F	122	140	1	CDTDSETLYELLTQHWHLK	C[+57.021464]DTDSETLYELLTQHWHLK		4939050	0	0
F	122	140	2	CDTDSETLYELLTQHWHLK	C[+57.021464]DTDSETLYELLTQHWHLK		3451346	0	0
F	122	140	3	CDTDSETLYELLTQHWHLK	C[+57.021464]DTDSETLYELLTQHWHLK		3837680	0	0
										0.644181	0.0374811
O	122	140	1	CDTDSETLYELLTQHWHLK	C[+57.021464]DTDSETLYELLTQHWHLK		4136304	0	0
O	122	140	2	CDTDSETLYELLTQHWHLK	C[+57.021464]DTDSETLYELLTQHWHLK		2536472	0	0
O	122	140	3	CDTDSETLYELLTQHWHLK	C[+57.021464]DTDSETLYELLTQHWHLK		7581674	0	0
										0.507826	0.0992221
C	123	140	1	DTDSETLYELLTQHWHLK	DTDSETLYELLTQHWHLK		66027351	0	0
C	123	140	2	DTDSETLYELLTQHWHLK	DTDSETLYELLTQHWHLK		19372931	0	0
C	123	140	3	DTDSETLYELLTQHWHLK	DTDSETLYELLTQHWHLK		39285651	0	0
										0.971274	0.012273
F	123	140	1	DTDSETLYELLTQHWHLK	DTDSETLYELLTQHWHLK		39557096	0	0
F	123	140	2	DTDSETLYELLTQHWHLK	DTDSETLYELLTQHWHLK		51222098	0	0
F	123	140	3	DTDSETLYELLTQHWHLK	DTDSETLYELLTQHWHLK		59368929	0	0
										0.96935	0.0282845
O	123	140	1	DTDSETLYELLTQHWHLK	DTDSETLYELLTQHWHLK		41051616	0	0
O	123	140	2	DTDSETLYELLTQHWHLK	DTDSETLYELLTQHWHLK		48141911	0	0
O	123	140	3	DTDSETLYELLTQHWHLK	DTDSETLYELLTQHWHLK		106936825	0	0
										0.963931	0.0101759
C	124	138	1	TDSETLYELLTQHWH	TDSETLYELLTQHWH		23526546	0	0
C	124	138	2	TDSETLYELLTQHWH	TDSETLYELLTQHWH		5613562	0	0
C	124	138	3	TDSETLYELLTQHWH	TDSETLYELLTQHWH		5506506	0	0
										0	0
F	124	138	1	TDSETLYELLTQHWH	TDSETLYELLTQHWH		36301805	0	0
F	124	138	2	TDSETLYELLTQHWH	TDSETLYELLTQHWH		19318430	0	0
F	124	138	3	TDSETLYELLTQHWH	TDSETLYELLTQHWH		5330824	0	0
										0	0
O	124	138	1	TDSETLYELLTQHWH	TDSETLYELLTQHWH		32790840	0	0
O	124	138	2	TDSETLYELLTQHWH	TDSETLYELLTQHWH		15346758	0	0
O	124	138	3	TDSETLYELLTQHWH	TDSETLYELLTQHWH		91836230	0	0
										0	0
C	124	140	1	TDSETLYELLTQHWHLK	TDSETLYELLTQHWHLK		4629758	0	0
C	124	140	2	TDSETLYELLTQHWHLK	TDSETLYELLTQHWHLK		6099270	0	0
C	124	140	3	TDSETLYELLTQHWHLK	TDSETLYELLTQHWHLK		10138095	0	0
										0	0
F	124	140	1	TDSETLYELLTQHWHLK	TDSETLYELLTQHWHLK		8309032	0	0
F	124	140	2	TDSETLYELLTQHWHLK	TDSETLYELLTQHWHLK		11372923	0	0
F	124	140	3	TDSETLYELLTQHWHLK	TDSETLYELLTQHWHLK		14806248	0	0
										0	0
O	124	140	1	TDSETLYELLTQHWHLK	TDSETLYELLTQHWHLK		13849641	0	0
O	124	140	2	TDSETLYELLTQHWHLK	TDSETLYELLTQHWHLK		9259682	0	0
O	124	140	3	TDSETLYELLTQHWHLK	TDSETLYELLTQHWHLK		25011701	0	0
										0	0
C	125	140	1	DSETLYELLTQHWHLK	DSETLYELLTQHWHLK		4800944	0	0
C	125	140	2	DSETLYELLTQHWHLK	DSETLYELLTQHWHLK		4695299	0	0
C	125	140	3	DSETLYELLTQHWHLK	DSETLYELLTQHWHLK		5814353	0	0
										0	0
F	125	140	1	DSETLYELLTQHWHLK	DSETLYELLTQHWHLK		6415383	0	0
F	125	140	2	DSETLYELLTQHWHLK	DSETLYELLTQHWHLK		2926436	0	0
F	125	140	3	DSETLYELLTQHWHLK	DSETLYELLTQHWHLK		848586	0	0
										0	0
O	125	140	1	DSETLYELLTQHWHLK	DSETLYELLTQHWHLK		8951351	0	0
O	125	140	2	DSETLYELLTQHWHLK	DSETLYELLTQHWHLK		3049886	0	0
O	125	140	3	DSETLYELLTQHWHLK	DSETLYELLTQHWHLK		9616172	0	0
										0	0
C	126	138	1	SETLYELLTQHWH	SETLYELLTQHWH		3242571	0	0
C	126	138	2	SETLYELLTQHWH	SETLYELLTQHWH		2368970	0	0
C	126	138	3	SETLYELLTQHWH	SETLYELLTQHWH		3337312	0	0
										0	0
F	126	138	1	SETLYELLTQHWH	SETLYELLTQHWH		8877169	0	0
F	126	138	2	SETLYELLTQHWH	SETLYELLTQHWH		5257025	0	0
F	126	138	3	SETLYELLTQHWH	SETLYELLTQHWH		1594932	0	0
										0	0
O	126	138	1	SETLYELLTQHWH	SETLYELLTQHWH		23223610	0	0
O	126	138	2	SETLYELLTQHWH	SETLYELLTQHWH		6684687	0	0
O	126	138	3	SETLYELLTQHWH	SETLYELLTQHWH		51650489	0	0
										0	0
C	126	140	1	SETLYELLTQHWHLK	SETLYELLTQHWHLK	SETLYELLTQHW[+31.989828]HLK	18561367	49695538	0.728066
C	126	140	2	SETLYELLTQHWHLK	SETLYELLTQHWHLK	SETLYELLTQHW[+31.989828]HLK	5651937	15946056	0.738312
C	126	140	3	SETLYELLTQHWHLK	SETLYELLTQHWHLK	SETLYELLTQHW[+31.989828]HLK	9476219	26926940	0.739687
										0	0
F	126	140	1	SETLYELLTQHWHLK	SETLYELLTQHWHLK	SETLYELLTQHW[+31.989828]HLK	10254842	28669838	0.736547
F	126	140	2	SETLYELLTQHWHLK	SETLYELLTQHWHLK	SETLYELLTQHW[+31.989828]HLK	15282687	39497391	0.721017
F	126	140	3	SETLYELLTQHWHLK	SETLYELLTQHWHLK	SETLYELLTQHW[+31.989828]HLK	15911965	40715620	0.719007
										0	0
O	126	140	1	SETLYELLTQHWHLK	SETLYELLTQHWHLK	SETLYELLTQHW[+31.989828]HLK	9938979	28611615	0.742184
O	126	140	2	SETLYELLTQHWHLK	SETLYELLTQHWHLK	SETLYELLTQHW[+31.989828]HLK	15305766	40961114	0.727979
O	126	140	3	SETLYELLTQHWHLK	SETLYELLTQHWHLK	SETLYELLTQHW[+31.989828]HLK	29252964	71965566	0.710992
										0	0
C	127	140	1	ETLYELLTQHWHLK	ETLYELLTQHWHLK		27053207	0	0
C	127	140	2	ETLYELLTQHWHLK	ETLYELLTQHWHLK		5949725	0	0
C	127	140	3	ETLYELLTQHWHLK	ETLYELLTQHWHLK		7408161	0	0
										0	0
F	127	140	1	ETLYELLTQHWHLK	ETLYELLTQHWHLK		20311348	0	0
F	127	140	2	ETLYELLTQHWHLK	ETLYELLTQHWHLK		9305655	0	0
F	127	140	3	ETLYELLTQHWHLK	ETLYELLTQHWHLK		11130313	0	0
										0	0
O	127	140	1	ETLYELLTQHWHLK	ETLYELLTQHWHLK		31862989	0	0
O	127	140	2	ETLYELLTQHWHLK	ETLYELLTQHWHLK		19717351	0	0
O	127	140	3	ETLYELLTQHWHLK	ETLYELLTQHWHLK		53649562	0	0
										0	0
C	128	138	1	TLYELLTQHWH	TLYELLTQHWH		20438912	0	0
C	128	138	2	TLYELLTQHWH	TLYELLTQHWH		28916374	0	0
C	128	138	3	TLYELLTQHWH	TLYELLTQHWH		43818884	0	0
										0	0
F	128	138	1	TLYELLTQHWH	TLYELLTQHWH		40117516	0	0
F	128	138	2	TLYELLTQHWH	TLYELLTQHWH		26542027	0	0
F	128	138	3	TLYELLTQHWH	TLYELLTQHWH		46872105	0	0
										0	0
O	128	138	1	TLYELLTQHWH	TLYELLTQHWH		40610813	0	0
O	128	138	2	TLYELLTQHWH	TLYELLTQHWH		37596717	0	0
O	128	138	3	TLYELLTQHWH	TLYELLTQHWH		86728246	0	0
										0	0
C	128	140	1	TLYELLTQHWHLK	TLYELLTQHWHLK		33644193	0	0
C	128	140	2	TLYELLTQHWHLK	TLYELLTQHWHLK		3027548	0	0
C	128	140	3	TLYELLTQHWHLK	TLYELLTQHWHLK		2943752	0	0
										0	0
F	128	140	1	TLYELLTQHWHLK	TLYELLTQHWHLK		33359743	0	0
F	128	140	2	TLYELLTQHWHLK	TLYELLTQHWHLK		49514265	0	0
F	128	140	3	TLYELLTQHWHLK	TLYELLTQHWHLK		10554231	0	0
										0	0
O	128	140	1	TLYELLTQHWHLK	TLYELLTQHWHLK		42998153	0	0
O	128	140	2	TLYELLTQHWHLK	TLYELLTQHWHLK		15264878	0	0
O	128	140	3	TLYELLTQHWHLK	TLYELLTQHWHLK		13874277	0	0
										0	0
C	130	140	1	YELLTQHWHLK	YELLTQHWHLK		34472396	0	0
C	130	140	2	YELLTQHWHLK	YELLTQHWHLK		10543910	0	0
C	130	140	3	YELLTQHWHLK	YELLTQHWHLK		2367606	0	0
										0.735355	0.00634969
F	130	140	1	YELLTQHWHLK	YELLTQHWHLK		39178497	0	0
F	130	140	2	YELLTQHWHLK	YELLTQHWHLK		15112663	0	0
F	130	140	3	YELLTQHWHLK	YELLTQHWHLK		15725960	0	0
										0.725524	0.00959893
O	130	140	1	YELLTQHWHLK	YELLTQHWHLK		49816174	0	0
O	130	140	2	YELLTQHWHLK	YELLTQHWHLK		10138628	0	0
O	130	140	3	YELLTQHWHLK	YELLTQHWHLK		13372798	0	0
										0.727052	0.0156164
C	131	140	1	ELLTQHWHLK	ELLTQHWHLK		14543011	0	0
C	131	140	2	ELLTQHWHLK	ELLTQHWHLK		5288498	0	0
C	131	140	3	ELLTQHWHLK	ELLTQHWHLK		8512934	0	0
										0	0
F	131	140	1	ELLTQHWHLK	ELLTQHWHLK		2911514	0	0
F	131	140	2	ELLTQHWHLK	ELLTQHWHLK		25649503	0	0
F	131	140	3	ELLTQHWHLK	ELLTQHWHLK		10123905	0	0
										0	0
O	131	140	1	ELLTQHWHLK	ELLTQHWHLK		10381719	0	0
O	131	140	2	ELLTQHWHLK	ELLTQHWHLK		26174734	0	0
O	131	140	3	ELLTQHWHLK	ELLTQHWHLK		39656685	0	0
										0	0
C	132	140	1	LLTQHWHLK	LLTQHWHLK	LLTQHW[+31.989828]HLK, LLTQHW[+15.994915]HLK	412350	4524186	0.91647
C	132	140	2	LLTQHWHLK	LLTQHWHLK	LLTQHW[+31.989828]HLK, LLTQHW[+15.994915]HLK	253872	3243698	0.927415
C	132	140	3	LLTQHWHLK	LLTQHWHLK	LLTQHW[+31.989828]HLK, LLTQHW[+15.994915]HLK	315678	3744559	0.922251
										0	0
F	132	140	1	LLTQHWHLK	LLTQHWHLK	LLTQHW[+31.989828]HLK, LLTQHW[+15.994915]HLK	296151	4732468	0.941107
F	132	140	2	LLTQHWHLK	LLTQHWHLK	LLTQHW[+31.989828]HLK, LLTQHW[+15.994915]HLK	352929	4894723	0.932745
F	132	140	3	LLTQHWHLK	LLTQHWHLK	LLTQHW[+31.989828]HLK, LLTQHW[+15.994915]HLK	375407	2666188	0.876576
										0	0
O	132	140	1	LLTQHWHLK	LLTQHWHLK	LLTQHW[+31.989828]HLK, LLTQHW[+15.994915]HLK	758910	5586850	0.880407
O	132	140	2	LLTQHWHLK	LLTQHWHLK	LLTQHW[+31.989828]HLK, LLTQHW[+15.994915]HLK	806770	6078575	0.882828
O	132	140	3	LLTQHWHLK	LLTQHWHLK	LLTQHW[+31.989828]HLK, LLTQHW[+15.994915]HLK	993463	19434711	0.951368
										0	0
C	133	140	1	LTQHWHLK	LTQHWHLK		1009022	0	0
C	133	140	2	LTQHWHLK	LTQHWHLK		1313316	0	0
C	133	140	3	LTQHWHLK	LTQHWHLK		841861	0	0
										0	0
F	133	140	1	LTQHWHLK	LTQHWHLK		4340775	0	0
F	133	140	2	LTQHWHLK	LTQHWHLK		1473256	0	0
F	133	140	3	LTQHWHLK	LTQHWHLK		2438165	0	0
										0	0
O	133	140	1	LTQHWHLK	LTQHWHLK		2527309	0	0
O	133	140	2	LTQHWHLK	LTQHWHLK		1445804	0	0
O	133	140	3	LTQHWHLK	LTQHWHLK		9005327	0	0
										0	0
C	140	153	1	KTPNLVISVTGGAK	KTPNLVISVTGGAK		47538021	0	0
C	140	153	2	KTPNLVISVTGGAK	KTPNLVISVTGGAK		5145698	0	0
C	140	153	3	KTPNLVISVTGGAK	KTPNLVISVTGGAK		1854713	0	0
										0	0
F	140	153	1	KTPNLVISVTGGAK	KTPNLVISVTGGAK		2526284	0	0
F	140	153	2	KTPNLVISVTGGAK	KTPNLVISVTGGAK		3570858	0	0
F	140	153	3	KTPNLVISVTGGAK	KTPNLVISVTGGAK		2931714	0	0
										0	0
O	140	153	1	KTPNLVISVTGGAK	KTPNLVISVTGGAK		3869456	0	0
O	140	153	2	KTPNLVISVTGGAK	KTPNLVISVTGGAK		3251626	0	0
O	140	153	3	KTPNLVISVTGGAK	KTPNLVISVTGGAK		3839207	0	0
										0	0
C	141	153	1	TPNLVISVTGGAK	TPNLVISVTGGAK, TPN[+0.984016]LVISVTGGAK, TPNLVISVTGGAK[+57.021464]	TPNL[+13.979265]VISVTGGAK, TPNLVI[+13.979265]SVTGGAK, TP[+13.979265]NLVISVTGGAK, TP[+15.994915]N[+15.994915]LVISVTGGAK	8832400786	2662042769	0.231594
C	141	153	2	TPNLVISVTGGAK	TPNLVISVTGGAK, TPN[+0.984016]LVISVTGGAK, TPNLVISVTGGAK[+57.021464]	TPNL[+13.979265]VISVTGGAK, TPNLVI[+13.979265]SVTGGAK, TP[+13.979265]NLVISVTGGAK, TP[+15.994915]N[+15.994915]LVISVTGGAK	3848259246	1222951561	0.241156
C	141	153	3	TPNLVISVTGGAK	TPNLVISVTGGAK, TPN[+0.984016]LVISVTGGAK, TPNLVISVTGGAK[+57.021464]	TPNL[+13.979265]VISVTGGAK, TPNLVI[+13.979265]SVTGGAK, TP[+13.979265]NLVISVTGGAK, TP[+15.994915]N[+15.994915]LVISVTGGAK	3260070719	1070247050	0.247152
										0	0
F	141	153	1	TPNLVISVTGGAK	TPNLVISVTGGAK, TPN[+0.984016]LVISVTGGAK, TPNLVISVTGGAK[+57.021464]	TPNL[+13.979265]VISVTGGAK, TPNLVI[+13.979265]SVTGGAK, TP[+13.979265]NLVISVTGGAK, TP[+15.994915]N[+15.994915]LVISVTGGAK	6319484513	2365709734	0.272384
F	141	153	2	TPNLVISVTGGAK	TPNLVISVTGGAK, TPN[+0.984016]LVISVTGGAK, TPNLVISVTGGAK[+57.021464]	TPNL[+13.979265]VISVTGGAK, TPNLVI[+13.979265]SVTGGAK, TP[+13.979265]NLVISVTGGAK, TP[+15.994915]N[+15.994915]LVISVTGGAK	7588887684	2822416270	0.271092
F	141	153	3	TPNLVISVTGGAK	TPNLVISVTGGAK, TPN[+0.984016]LVISVTGGAK, TPNLVISVTGGAK[+57.021464]	TPNL[+13.979265]VISVTGGAK, TPNLVI[+13.979265]SVTGGAK, TP[+13.979265]NLVISVTGGAK, TP[+15.994915]N[+15.994915]LVISVTGGAK	5416724334	1653679830	0.233888
										0	0
O	141	153	1	TPNLVISVTGGAK	TPNLVISVTGGAK, TPN[+0.984016]LVISVTGGAK, TPNLVISVTGGAK[+57.021464]	TPNL[+13.979265]VISVTGGAK, TPNLVI[+13.979265]SVTGGAK, TP[+13.979265]NLVISVTGGAK, TP[+15.994915]N[+15.994915]LVISVTGGAK	2947135801	1734510151	0.370492
O	141	153	2	TPNLVISVTGGAK	TPNLVISVTGGAK, TPN[+0.984016]LVISVTGGAK, TPNLVISVTGGAK[+57.021464]	TPNL[+13.979265]VISVTGGAK, TPNLVI[+13.979265]SVTGGAK, TP[+13.979265]NLVISVTGGAK, TP[+15.994915]N[+15.994915]LVISVTGGAK	6804372874	2235937212	0.24733
O	141	153	3	TPNLVISVTGGAK	TPNLVISVTGGAK, TPN[+0.984016]LVISVTGGAK, TPNLVISVTGGAK[+57.021464]	TPNL[+13.979265]VISVTGGAK, TPNLVI[+13.979265]SVTGGAK, TP[+13.979265]NLVISVTGGAK, TP[+15.994915]N[+15.994915]LVISVTGGAK	8996417776	3549097175	0.282898
										0	0
C	142	153	1	PNLVISVTGGAK	PNLVISVTGGAK		59917475	0	0
C	142	153	2	PNLVISVTGGAK	PNLVISVTGGAK		22478769	0	0
C	142	153	3	PNLVISVTGGAK	PNLVISVTGGAK		12199168	0	0
										0.922045	0.0054754
F	142	153	1	PNLVISVTGGAK	PNLVISVTGGAK		51325324	0	0
F	142	153	2	PNLVISVTGGAK	PNLVISVTGGAK		22942657	0	0
F	142	153	3	PNLVISVTGGAK	PNLVISVTGGAK		53144044	0	0
										0.916809	0.0350933
O	142	153	1	PNLVISVTGGAK	PNLVISVTGGAK		38010255	0	0
O	142	153	2	PNLVISVTGGAK	PNLVISVTGGAK		54140272	0	0
O	142	153	3	PNLVISVTGGAK	PNLVISVTGGAK		34218689	0	0
										0.904868	0.0402887
C	143	153	1	NLVISVTGGAK	NLVISVTGGAK, N[+0.984016]LVISVTGGAK		10597730	0	0
C	143	153	2	NLVISVTGGAK	NLVISVTGGAK, N[+0.984016]LVISVTGGAK		6514606	0	0
C	143	153	3	NLVISVTGGAK	NLVISVTGGAK, N[+0.984016]LVISVTGGAK		6788922	0	0
										0	0
F	143	153	1	NLVISVTGGAK	NLVISVTGGAK, N[+0.984016]LVISVTGGAK		10376937	0	0
F	143	153	2	NLVISVTGGAK	NLVISVTGGAK, N[+0.984016]LVISVTGGAK		11988978	0	0
F	143	153	3	NLVISVTGGAK	NLVISVTGGAK, N[+0.984016]LVISVTGGAK		11906621	0	0
										0	0
O	143	153	1	NLVISVTGGAK	NLVISVTGGAK, N[+0.984016]LVISVTGGAK		9036476	0	0
O	143	153	2	NLVISVTGGAK	NLVISVTGGAK, N[+0.984016]LVISVTGGAK		13930642	0	0
O	143	153	3	NLVISVTGGAK	NLVISVTGGAK, N[+0.984016]LVISVTGGAK		29981267	0	0
										0	0
C	144	153	1	LVISVTGGAK	LVISVTGGAK	LVI[+13.979265]SVTGGAK	832527	29900996	0.972911
C	144	153	2	LVISVTGGAK	LVISVTGGAK	LVI[+13.979265]SVTGGAK	557639	11849938	0.955057
C	144	153	3	LVISVTGGAK	LVISVTGGAK	LVI[+13.979265]SVTGGAK	472152	6876921	0.935754
										1	0
F	144	153	1	LVISVTGGAK	LVISVTGGAK	LVI[+13.979265]SVTGGAK	858343	2109813	0.710816
F	144	153	2	LVISVTGGAK	LVISVTGGAK	LVI[+13.979265]SVTGGAK	8969481	39869941	0.816348
F	144	153	3	LVISVTGGAK	LVISVTGGAK	LVI[+13.979265]SVTGGAK	899880	12425312	0.932468
										1	0
O	144	153	1	LVISVTGGAK	LVISVTGGAK	LVI[+13.979265]SVTGGAK	1155554	15419458	0.930283
O	144	153	2	LVISVTGGAK	LVISVTGGAK	LVI[+13.979265]SVTGGAK	4189439	18088364	0.811946
O	144	153	3	LVISVTGGAK	LVISVTGGAK	LVI[+13.979265]SVTGGAK	3267815	47845360	0.936067
										1	0
C	154	160	1	NFALKPR	NFALKPR, N[+0.984016]FALKPR	NFALKP[+13.979265]R	9515464265	37176034	0.0038917
C	154	160	2	NFALKPR	NFALKPR, N[+0.984016]FALKPR	NFALKP[+13.979265]R	4802711906	40199099	0.00830061
C	154	160	3	NFALKPR	NFALKPR, N[+0.984016]FALKPR	NFALKP[+13.979265]R	4305887641	44757179	0.0102875
										0	0
F	154	160	1	NFALKPR	NFALKPR, N[+0.984016]FALKPR	NFALKP[+13.979265]R	10471621640	54260792	0.00515499
F	154	160	2	NFALKPR	NFALKPR, N[+0.984016]FALKPR	NFALKP[+13.979265]R	15978746388	54328164	0.00338851
F	154	160	3	NFALKPR	NFALKPR, N[+0.984016]FALKPR	NFALKP[+13.979265]R	6259712691	40520404	0.00643157
										0	0
O	154	160	1	NFALKPR	NFALKPR, N[+0.984016]FALKPR	NFALKP[+13.979265]R	11929946061	52192402	0.00435585
O	154	160	2	NFALKPR	NFALKPR, N[+0.984016]FALKPR	NFALKP[+13.979265]R	11379349926	44061752	0.00385715
O	154	160	3	NFALKPR	NFALKPR, N[+0.984016]FALKPR	NFALKP[+13.979265]R	11753368152	64253507	0.00543709
										0	0
C	164	175	1	IFSRLIYIAQSK	IFSRLIYIAQSK		160727156	0	0
C	164	175	2	IFSRLIYIAQSK	IFSRLIYIAQSK		30782564	0	0
C	164	175	3	IFSRLIYIAQSK	IFSRLIYIAQSK		110697344	0	0
										0.239967	0.0078469
F	164	175	1	IFSRLIYIAQSK	IFSRLIYIAQSK		338211213	0	0
F	164	175	2	IFSRLIYIAQSK	IFSRLIYIAQSK		199700963	0	0
F	164	175	3	IFSRLIYIAQSK	IFSRLIYIAQSK		112337894	0	0
										0.259121	0.0218624
O	164	175	1	IFSRLIYIAQSK	IFSRLIYIAQSK		208736145	0	0
O	164	175	2	IFSRLIYIAQSK	IFSRLIYIAQSK		29836607	0	0
O	164	175	3	IFSRLIYIAQSK	IFSRLIYIAQSK		684351949	0	0
										0.30024	0.0633859
C	168	175	1	LIYIAQSK	LIYIAQSK, LIYIAQSK[+57.021464], LIYIAQ[+0.984016]SK, LIY[+57.021464]IAQSK	LIY[+15.994915]IAQSK, LIY[+31.989828]IAQSK, LIYI[+13.979265]AQSK	19803446131	1367543745	0.0645952
C	168	175	2	LIYIAQSK	LIYIAQSK, LIYIAQSK[+57.021464], LIYIAQ[+0.984016]SK, LIY[+57.021464]IAQSK	LIY[+15.994915]IAQSK, LIY[+31.989828]IAQSK, LIYI[+13.979265]AQSK	8217345413	475337349	0.0546825
C	168	175	3	LIYIAQSK	LIYIAQSK, LIYIAQSK[+57.021464], LIYIAQ[+0.984016]SK, LIY[+57.021464]IAQSK	LIY[+15.994915]IAQSK, LIY[+31.989828]IAQSK, LIYI[+13.979265]AQSK	7252052250	408142888	0.053281
										0	0
F	168	175	1	LIYIAQSK	LIYIAQSK, LIYIAQSK[+57.021464], LIYIAQ[+0.984016]SK, LIY[+57.021464]IAQSK	LIY[+15.994915]IAQSK, LIY[+31.989828]IAQSK, LIYI[+13.979265]AQSK	16538587121	1237074177	0.0695937
F	168	175	2	LIYIAQSK	LIYIAQSK, LIYIAQSK[+57.021464], LIYIAQ[+0.984016]SK, LIY[+57.021464]IAQSK	LIY[+15.994915]IAQSK, LIY[+31.989828]IAQSK, LIYI[+13.979265]AQSK	24058433135	2032981222	0.0779176
F	168	175	3	LIYIAQSK	LIYIAQSK, LIYIAQSK[+57.021464], LIYIAQ[+0.984016]SK, LIY[+57.021464]IAQSK	LIY[+15.994915]IAQSK, LIY[+31.989828]IAQSK, LIYI[+13.979265]AQSK	11017789981	833421454	0.0703237
										0	0
O	168	175	1	LIYIAQSK	LIYIAQSK, LIYIAQSK[+57.021464], LIYIAQ[+0.984016]SK, LIY[+57.021464]IAQSK	LIY[+15.994915]IAQSK, LIY[+31.989828]IAQSK, LIYI[+13.979265]AQSK	16630703764	1088322594	0.0614211
O	168	175	2	LIYIAQSK	LIYIAQSK, LIYIAQSK[+57.021464], LIYIAQ[+0.984016]SK, LIY[+57.021464]IAQSK	LIY[+15.994915]IAQSK, LIY[+31.989828]IAQSK, LIYI[+13.979265]AQSK	17446307917	1336614337	0.0711611
O	168	175	3	LIYIAQSK	LIYIAQSK, LIYIAQSK[+57.021464], LIYIAQ[+0.984016]SK, LIY[+57.021464]IAQSK	LIY[+15.994915]IAQSK, LIY[+31.989828]IAQSK, LIYI[+13.979265]AQSK	33560639863	3179792797	0.0865475
										0	0
C	168	190	1	LIYIAQSKGAWILTGGTHYGLMK	LIYIAQSKGAWILTGGTHYGLMK		68763725	0	0
C	168	190	2	LIYIAQSKGAWILTGGTHYGLMK	LIYIAQSKGAWILTGGTHYGLMK		12265503	0	0
C	168	190	3	LIYIAQSKGAWILTGGTHYGLMK	LIYIAQSKGAWILTGGTHYGLMK		14126465	0	0
										0	0
F	168	190	1	LIYIAQSKGAWILTGGTHYGLMK	LIYIAQSKGAWILTGGTHYGLMK		18452752	0	0
F	168	190	2	LIYIAQSKGAWILTGGTHYGLMK	LIYIAQSKGAWILTGGTHYGLMK		12342386	0	0
F	168	190	3	LIYIAQSKGAWILTGGTHYGLMK	LIYIAQSKGAWILTGGTHYGLMK		45516640	0	0
										0	0
O	168	190	1	LIYIAQSKGAWILTGGTHYGLMK	LIYIAQSKGAWILTGGTHYGLMK		16814899	0	0
O	168	190	2	LIYIAQSKGAWILTGGTHYGLMK	LIYIAQSKGAWILTGGTHYGLMK		12886850	0	0
O	168	190	3	LIYIAQSKGAWILTGGTHYGLMK	LIYIAQSKGAWILTGGTHYGLMK		545693802	0	0
										0	0
C	170	190	1	YIAQSKGAWILTGGTHYGLMK	YIAQSKGAWILTGGTHYGLMK		6922059	0	0
C	170	190	2	YIAQSKGAWILTGGTHYGLMK	YIAQSKGAWILTGGTHYGLMK		2231238	0	0
C	170	190	3	YIAQSKGAWILTGGTHYGLMK	YIAQSKGAWILTGGTHYGLMK		982971	0	0
										0.954574	0.0185837
F	170	190	1	YIAQSKGAWILTGGTHYGLMK	YIAQSKGAWILTGGTHYGLMK		18522010	0	0
F	170	190	2	YIAQSKGAWILTGGTHYGLMK	YIAQSKGAWILTGGTHYGLMK		8876608	0	0
F	170	190	3	YIAQSKGAWILTGGTHYGLMK	YIAQSKGAWILTGGTHYGLMK		4340600	0	0
										0.819877	0.110868
O	170	190	1	YIAQSKGAWILTGGTHYGLMK	YIAQSKGAWILTGGTHYGLMK		5424725	0	0
O	170	190	2	YIAQSKGAWILTGGTHYGLMK	YIAQSKGAWILTGGTHYGLMK		2040737	0	0
O	170	190	3	YIAQSKGAWILTGGTHYGLMK	YIAQSKGAWILTGGTHYGLMK		22329619	0	0
										0.892765	0.0700517
C	175	190	1	KGAWILTGGTHYGLMK	KGAWILTGGTHYGLMK	KGAW[+31.989828]ILTGGTHYGLMK	2619331	2563430	0.494607
C	175	190	2	KGAWILTGGTHYGLMK	KGAWILTGGTHYGLMK	KGAW[+31.989828]ILTGGTHYGLMK	1661870	5179525	0.757086
C	175	190	3	KGAWILTGGTHYGLMK	KGAWILTGGTHYGLMK	KGAW[+31.989828]ILTGGTHYGLMK	1963305	7468913	0.791851
										0.00749326	0.00327343
F	175	190	1	KGAWILTGGTHYGLMK	KGAWILTGGTHYGLMK	KGAW[+31.989828]ILTGGTHYGLMK	2230784	24197219	0.91559
F	175	190	2	KGAWILTGGTHYGLMK	KGAWILTGGTHYGLMK	KGAW[+31.989828]ILTGGTHYGLMK	5463221	10551022	0.658852
F	175	190	3	KGAWILTGGTHYGLMK	KGAWILTGGTHYGLMK	KGAW[+31.989828]ILTGGTHYGLMK	2640584	19149230	0.878816
										0.00499169	0.00152809
O	175	190	1	KGAWILTGGTHYGLMK	KGAWILTGGTHYGLMK	KGAW[+31.989828]ILTGGTHYGLMK	973791	27702345	0.966042
O	175	190	2	KGAWILTGGTHYGLMK	KGAWILTGGTHYGLMK	KGAW[+31.989828]ILTGGTHYGLMK	6432045	30909645	0.827752
O	175	190	3	KGAWILTGGTHYGLMK	KGAWILTGGTHYGLMK	KGAW[+31.989828]ILTGGTHYGLMK	6879718	77715634	0.918675
										0.00455003	0.000807675
C	176	185	1	GAWILTGGTH	GAWILTGGTH		1609749	0	0
C	176	185	2	GAWILTGGTH	GAWILTGGTH		8390495	0	0
C	176	185	3	GAWILTGGTH	GAWILTGGTH		3202119	0	0
										0	0
F	176	185	1	GAWILTGGTH	GAWILTGGTH		27257833	0	0
F	176	185	2	GAWILTGGTH	GAWILTGGTH		2768572	0	0
F	176	185	3	GAWILTGGTH	GAWILTGGTH		660461	0	0
										0	0
O	176	185	1	GAWILTGGTH	GAWILTGGTH		34090746	0	0
O	176	185	2	GAWILTGGTH	GAWILTGGTH		4540045	0	0
O	176	185	3	GAWILTGGTH	GAWILTGGTH		70232724	0	0
										0	0
C	176	186	1	GAWILTGGTHY	GAWILTGGTHY	GAW[+31.989828]ILTGGTHY	17973734	5875100	0.246347
C	176	186	2	GAWILTGGTHY	GAWILTGGTHY	GAW[+31.989828]ILTGGTHY	187875535	5634553	0.0291176
C	176	186	3	GAWILTGGTHY	GAWILTGGTHY	GAW[+31.989828]ILTGGTHY	36224594	7044887	0.162814
										0.0575195	0.00616761
F	176	186	1	GAWILTGGTHY	GAWILTGGTHY	GAW[+31.989828]ILTGGTHY	439122148	16117909	0.0354053
F	176	186	2	GAWILTGGTHY	GAWILTGGTHY	GAW[+31.989828]ILTGGTHY	50574103	11650238	0.18723
F	176	186	3	GAWILTGGTHY	GAWILTGGTHY	GAW[+31.989828]ILTGGTHY	42537310	9637091	0.184709
										0.0726117	0.00460955
O	176	186	1	GAWILTGGTHY	GAWILTGGTHY	GAW[+31.989828]ILTGGTHY	520551836	15972420	0.0297702
O	176	186	2	GAWILTGGTHY	GAWILTGGTHY	GAW[+31.989828]ILTGGTHY	287669558	7214585	0.0244658
O	176	186	3	GAWILTGGTHY	GAWILTGGTHY	GAW[+31.989828]ILTGGTHY	1108488914	29793680	0.0261742
										0.0730433	0.0126685
C	176	187	1	GAWILTGGTHYG	GAWILTGGTHYG		36616223	0	0
C	176	187	2	GAWILTGGTHYG	GAWILTGGTHYG		17981334	0	0
C	176	187	3	GAWILTGGTHYG	GAWILTGGTHYG		26730037	0	0
										0	0
F	176	187	1	GAWILTGGTHYG	GAWILTGGTHYG		73634315	0	0
F	176	187	2	GAWILTGGTHYG	GAWILTGGTHYG		56907303	0	0
F	176	187	3	GAWILTGGTHYG	GAWILTGGTHYG		50515638	0	0
										0	0
O	176	187	1	GAWILTGGTHYG	GAWILTGGTHYG		73592473	0	0
O	176	187	2	GAWILTGGTHYG	GAWILTGGTHYG		27228587	0	0
O	176	187	3	GAWILTGGTHYG	GAWILTGGTHYG		138690245	0	0
										0	0
C	176	188	1	GAWILTGGTHYGL	GAWILTGGTHYGL	GAW[+31.989828]ILTGGTHYGL, GAW[+15.994915]ILTGGTHYGL	4670769	2939165	0.386227
C	176	188	2	GAWILTGGTHYGL	GAWILTGGTHYGL	GAW[+31.989828]ILTGGTHYGL, GAW[+15.994915]ILTGGTHYGL	49427758	4728812	0.0873174
C	176	188	3	GAWILTGGTHYGL	GAWILTGGTHYGL	GAW[+31.989828]ILTGGTHYGL, GAW[+15.994915]ILTGGTHYGL	8196128	7663779	0.483217
										0	0
F	176	188	1	GAWILTGGTHYGL	GAWILTGGTHYGL	GAW[+31.989828]ILTGGTHYGL, GAW[+15.994915]ILTGGTHYGL	136707266	8354776	0.0575945
F	176	188	2	GAWILTGGTHYGL	GAWILTGGTHYGL	GAW[+31.989828]ILTGGTHYGL, GAW[+15.994915]ILTGGTHYGL	12944978	6320207	0.328064
F	176	188	3	GAWILTGGTHYGL	GAWILTGGTHYGL	GAW[+31.989828]ILTGGTHYGL, GAW[+15.994915]ILTGGTHYGL	8277338	5970260	0.419036
										0	0
O	176	188	1	GAWILTGGTHYGL	GAWILTGGTHYGL	GAW[+31.989828]ILTGGTHYGL, GAW[+15.994915]ILTGGTHYGL	158493564	7336855	0.0442431
O	176	188	2	GAWILTGGTHYGL	GAWILTGGTHYGL	GAW[+31.989828]ILTGGTHYGL, GAW[+15.994915]ILTGGTHYGL	26098987	14583732	0.358475
O	176	188	3	GAWILTGGTHYGL	GAWILTGGTHYGL	GAW[+31.989828]ILTGGTHYGL, GAW[+15.994915]ILTGGTHYGL	369778509	138792526	0.272907
										0	0
C	176	190	1	GAWILTGGTHYGLMK	GAWILTGGTHYGLMK, GAWILTGGTH[+57.021464]YGLMK, GAWILTGGTHY[+57.021464]GLMK, GAWILTGGTHYGLMK[+57.021464]	GAW[+15.994915]ILTGGTHYGLM[+15.994915]K, GAW[+15.994915]ILTGGTHYGLMK, GAWILTGGTHYGLM[+15.994915]K, GAW[+31.989828]ILTGGTHYGLM[+15.994915]K, GAW[+31.989828]ILTGGTHYGLMK, GAWILTGGTHY[+15.994915]GLM[+15.994915]K, GAWILTGGTHY[+15.994915]GLMK, GAWILTGGTHYGL[+13.979265]MK, GAWIL[+13.979265]TGGTHYGLMK, GAWI[+13.979265]LTGGTHYGLM[+15.994915]K, GAWI[+13.979265]LTGGTHYGLMK, GAW[+31.989828]ILTGGTHY[+15.9949…	230381432	352765580	0.604934
C	176	190	2	GAWILTGGTHYGLMK	GAWILTGGTHYGLMK, GAWILTGGTH[+57.021464]YGLMK, GAWILTGGTHY[+57.021464]GLMK, GAWILTGGTHYGLMK[+57.021464]	GAW[+15.994915]ILTGGTHYGLM[+15.994915]K, GAW[+15.994915]ILTGGTHYGLMK, GAWILTGGTHYGLM[+15.994915]K, GAW[+31.989828]ILTGGTHYGLM[+15.994915]K, GAW[+31.989828]ILTGGTHYGLMK, GAWILTGGTHY[+15.994915]GLM[+15.994915]K, GAWILTGGTHY[+15.994915]GLMK, GAWILTGGTHYGL[+13.979265]MK, GAWIL[+13.979265]TGGTHYGLMK, GAWI[+13.979265]LTGGTHYGLM[+15.994915]K, GAWI[+13.979265]LTGGTHYGLMK, GAW[+31.989828]ILTGGTHY[+15.9949…	617349456	2575496099	0.806646
C	176	190	3	GAWILTGGTHYGLMK	GAWILTGGTHYGLMK, GAWILTGGTH[+57.021464]YGLMK, GAWILTGGTHY[+57.021464]GLMK, GAWILTGGTHYGLMK[+57.021464]	GAW[+15.994915]ILTGGTHYGLM[+15.994915]K, GAW[+15.994915]ILTGGTHYGLMK, GAWILTGGTHYGLM[+15.994915]K, GAW[+31.989828]ILTGGTHYGLM[+15.994915]K, GAW[+31.989828]ILTGGTHYGLMK, GAWILTGGTHY[+15.994915]GLM[+15.994915]K, GAWILTGGTHY[+15.994915]GLMK, GAWILTGGTHYGL[+13.979265]MK, GAWIL[+13.979265]TGGTHYGLMK, GAWI[+13.979265]LTGGTHYGLM[+15.994915]K, GAWI[+13.979265]LTGGTHYGLMK, GAW[+31.989828]ILTGGTHY[+15.9949…	104189222	517018100	0.832279
										0.681181	0.16251
F	176	190	1	GAWILTGGTHYGLMK	GAWILTGGTHYGLMK, GAWILTGGTH[+57.021464]YGLMK, GAWILTGGTHY[+57.021464]GLMK, GAWILTGGTHYGLMK[+57.021464]	GAW[+15.994915]ILTGGTHYGLM[+15.994915]K, GAW[+15.994915]ILTGGTHYGLMK, GAWILTGGTHYGLM[+15.994915]K, GAW[+31.989828]ILTGGTHYGLM[+15.994915]K, GAW[+31.989828]ILTGGTHYGLMK, GAWILTGGTHY[+15.994915]GLM[+15.994915]K, GAWILTGGTHY[+15.994915]GLMK, GAWILTGGTHYGL[+13.979265]MK, GAWIL[+13.979265]TGGTHYGLMK, GAWI[+13.979265]LTGGTHYGLM[+15.994915]K, GAWI[+13.979265]LTGGTHYGLMK, GAW[+31.989828]ILTGGTHY[+15.9949…	1892704262	6203118487	0.766212
F	176	190	2	GAWILTGGTHYGLMK	GAWILTGGTHYGLMK, GAWILTGGTH[+57.021464]YGLMK, GAWILTGGTHY[+57.021464]GLMK, GAWILTGGTHYGLMK[+57.021464]	GAW[+15.994915]ILTGGTHYGLM[+15.994915]K, GAW[+15.994915]ILTGGTHYGLMK, GAWILTGGTHYGLM[+15.994915]K, GAW[+31.989828]ILTGGTHYGLM[+15.994915]K, GAW[+31.989828]ILTGGTHYGLMK, GAWILTGGTHY[+15.994915]GLM[+15.994915]K, GAWILTGGTHY[+15.994915]GLMK, GAWILTGGTHYGL[+13.979265]MK, GAWIL[+13.979265]TGGTHYGLMK, GAWI[+13.979265]LTGGTHYGLM[+15.994915]K, GAWI[+13.979265]LTGGTHYGLMK, GAW[+31.989828]ILTGGTHY[+15.9949…	94318465	1186509538	0.926361
F	176	190	3	GAWILTGGTHYGLMK	GAWILTGGTHYGLMK, GAWILTGGTH[+57.021464]YGLMK, GAWILTGGTHY[+57.021464]GLMK, GAWILTGGTHYGLMK[+57.021464]	GAW[+15.994915]ILTGGTHYGLM[+15.994915]K, GAW[+15.994915]ILTGGTHYGLMK, GAWILTGGTHYGLM[+15.994915]K, GAW[+31.989828]ILTGGTHYGLM[+15.994915]K, GAW[+31.989828]ILTGGTHYGLMK, GAWILTGGTHY[+15.994915]GLM[+15.994915]K, GAWILTGGTHY[+15.994915]GLMK, GAWILTGGTHYGL[+13.979265]MK, GAWIL[+13.979265]TGGTHYGLMK, GAWI[+13.979265]LTGGTHYGLM[+15.994915]K, GAWI[+13.979265]LTGGTHYGLMK, GAW[+31.989828]ILTGGTHY[+15.9949…	53146193	396691959	0.881855
										0.817753	0.138835
O	176	190	1	GAWILTGGTHYGLMK	GAWILTGGTHYGLMK, GAWILTGGTH[+57.021464]YGLMK, GAWILTGGTHY[+57.021464]GLMK, GAWILTGGTHYGLMK[+57.021464]	GAW[+15.994915]ILTGGTHYGLM[+15.994915]K, GAW[+15.994915]ILTGGTHYGLMK, GAWILTGGTHYGLM[+15.994915]K, GAW[+31.989828]ILTGGTHYGLM[+15.994915]K, GAW[+31.989828]ILTGGTHYGLMK, GAWILTGGTHY[+15.994915]GLM[+15.994915]K, GAWILTGGTHY[+15.994915]GLMK, GAWILTGGTHYGL[+13.979265]MK, GAWIL[+13.979265]TGGTHYGLMK, GAWI[+13.979265]LTGGTHYGLM[+15.994915]K, GAWI[+13.979265]LTGGTHYGLMK, GAW[+31.989828]ILTGGTHY[+15.9949…	3840204553	7211107390	0.652511
O	176	190	2	GAWILTGGTHYGLMK	GAWILTGGTHYGLMK, GAWILTGGTH[+57.021464]YGLMK, GAWILTGGTHY[+57.021464]GLMK, GAWILTGGTHYGLMK[+57.021464]	GAW[+15.994915]ILTGGTHYGLM[+15.994915]K, GAW[+15.994915]ILTGGTHYGLMK, GAWILTGGTHYGLM[+15.994915]K, GAW[+31.989828]ILTGGTHYGLM[+15.994915]K, GAW[+31.989828]ILTGGTHYGLMK, GAWILTGGTHY[+15.994915]GLM[+15.994915]K, GAWILTGGTHY[+15.994915]GLMK, GAWILTGGTHYGL[+13.979265]MK, GAWIL[+13.979265]TGGTHYGLMK, GAWI[+13.979265]LTGGTHYGLM[+15.994915]K, GAWI[+13.979265]LTGGTHYGLMK, GAW[+31.989828]ILTGGTHY[+15.9949…	238705546	1867959464	0.88669
O	176	190	3	GAWILTGGTHYGLMK	GAWILTGGTHYGLMK, GAWILTGGTH[+57.021464]YGLMK, GAWILTGGTHY[+57.021464]GLMK, GAWILTGGTHYGLMK[+57.021464]	GAW[+15.994915]ILTGGTHYGLM[+15.994915]K, GAW[+15.994915]ILTGGTHYGLMK, GAWILTGGTHYGLM[+15.994915]K, GAW[+31.989828]ILTGGTHYGLM[+15.994915]K, GAW[+31.989828]ILTGGTHYGLMK, GAWILTGGTHY[+15.994915]GLM[+15.994915]K, GAWILTGGTHY[+15.994915]GLMK, GAWILTGGTHYGL[+13.979265]MK, GAWIL[+13.979265]TGGTHYGLMK, GAWI[+13.979265]LTGGTHYGLM[+15.994915]K, GAWI[+13.979265]LTGGTHYGLMK, GAW[+31.989828]ILTGGTHY[+15.9949…	6496531156	19621645784	0.751264
										0.904156	0.070279
C	176	197	1	GAWILTGGTHYGLMKYIGEVVR	GAWILTGGTHYGLMKYIGEVVR		1127263	0	0
C	176	197	2	GAWILTGGTHYGLMKYIGEVVR	GAWILTGGTHYGLMKYIGEVVR		8463727	0	0
C	176	197	3	GAWILTGGTHYGLMKYIGEVVR	GAWILTGGTHYGLMKYIGEVVR		1647648	0	0
										0	0
F	176	197	1	GAWILTGGTHYGLMKYIGEVVR	GAWILTGGTHYGLMKYIGEVVR		18287203	0	0
F	176	197	2	GAWILTGGTHYGLMKYIGEVVR	GAWILTGGTHYGLMKYIGEVVR		2740109	0	0
F	176	197	3	GAWILTGGTHYGLMKYIGEVVR	GAWILTGGTHYGLMKYIGEVVR		1352408	0	0
										0	0
O	176	197	1	GAWILTGGTHYGLMKYIGEVVR	GAWILTGGTHYGLMKYIGEVVR		25024666	0	0
O	176	197	2	GAWILTGGTHYGLMKYIGEVVR	GAWILTGGTHYGLMKYIGEVVR		8716258	0	0
O	176	197	3	GAWILTGGTHYGLMKYIGEVVR	GAWILTGGTHYGLMKYIGEVVR		61962462	0	0
										0	0
C	177	190	1	AWILTGGTHYGLMK	AWILTGGTHYGLMK		1187701	0	0
C	177	190	2	AWILTGGTHYGLMK	AWILTGGTHYGLMK		902823	0	0
C	177	190	3	AWILTGGTHYGLMK	AWILTGGTHYGLMK		360495	0	0
										0.146093	0.109576
F	177	190	1	AWILTGGTHYGLMK	AWILTGGTHYGLMK		1078569	0	0
F	177	190	2	AWILTGGTHYGLMK	AWILTGGTHYGLMK		1842311	0	0
F	177	190	3	AWILTGGTHYGLMK	AWILTGGTHYGLMK		729541	0	0
										0.135781	0.0869374
O	177	190	1	AWILTGGTHYGLMK	AWILTGGTHYGLMK		773602	0	0
O	177	190	2	AWILTGGTHYGLMK	AWILTGGTHYGLMK		1027520	0	0
O	177	190	3	AWILTGGTHYGLMK	AWILTGGTHYGLMK		4095409	0	0
										0.0268034	0.00270757
C	178	190	1	WILTGGTHYGLMK	WILTGGTHYGLMK	WILTGGTHYGLM[+15.994915]K	36076832	7017382	0.162838
C	178	190	2	WILTGGTHYGLMK	WILTGGTHYGLMK	WILTGGTHYGLM[+15.994915]K	12808512	5226549	0.289799
C	178	190	3	WILTGGTHYGLMK	WILTGGTHYGLMK	WILTGGTHYGLM[+15.994915]K	19533170	9957574	0.337651
										0	0
F	178	190	1	WILTGGTHYGLMK	WILTGGTHYGLMK	WILTGGTHYGLM[+15.994915]K	24342503	10466744	0.300689
F	178	190	2	WILTGGTHYGLMK	WILTGGTHYGLMK	WILTGGTHYGLM[+15.994915]K	20135053	9991530	0.331652
F	178	190	3	WILTGGTHYGLMK	WILTGGTHYGLMK	WILTGGTHYGLM[+15.994915]K	18938320	10645443	0.359841
										0	0
O	178	190	1	WILTGGTHYGLMK	WILTGGTHYGLMK	WILTGGTHYGLM[+15.994915]K	22981147	10933670	0.322386
O	178	190	2	WILTGGTHYGLMK	WILTGGTHYGLMK	WILTGGTHYGLM[+15.994915]K	20108788	10521828	0.343507
O	178	190	3	WILTGGTHYGLMK	WILTGGTHYGLMK	WILTGGTHYGLM[+15.994915]K	48883474	24677034	0.335466
										0	0
C	179	190	1	ILTGGTHYGLMK	ILTGGTHYGLMK	ILTGGTHYGLM[+15.994915]K, ILTGGTHYGLM[+15.994915]K	205852920	740607920	0.782502
C	179	190	2	ILTGGTHYGLMK	ILTGGTHYGLMK	ILTGGTHYGLM[+15.994915]K, ILTGGTHYGLM[+15.994915]K	45541087	455861324	0.909173
C	179	190	3	ILTGGTHYGLMK	ILTGGTHYGLMK	ILTGGTHYGLM[+15.994915]K, ILTGGTHYGLM[+15.994915]K	50378481	301958932	0.857016
										0.318921	0.206354
F	179	190	1	ILTGGTHYGLMK	ILTGGTHYGLMK	ILTGGTHYGLM[+15.994915]K, ILTGGTHYGLM[+15.994915]K	87741966	682393520	0.886069
F	179	190	2	ILTGGTHYGLMK	ILTGGTHYGLMK	ILTGGTHYGLM[+15.994915]K, ILTGGTHYGLM[+15.994915]K	169931049	1240256600	0.879498
F	179	190	3	ILTGGTHYGLMK	ILTGGTHYGLMK	ILTGGTHYGLM[+15.994915]K, ILTGGTHYGLM[+15.994915]K	12460838	417464844	0.971016
										0.268231	0.188003
O	179	190	1	ILTGGTHYGLMK	ILTGGTHYGLMK	ILTGGTHYGLM[+15.994915]K, ILTGGTHYGLM[+15.994915]K	238442494	736387100	0.755401
O	179	190	2	ILTGGTHYGLMK	ILTGGTHYGLMK	ILTGGTHYGLM[+15.994915]K, ILTGGTHYGLM[+15.994915]K	17231250	544349436	0.969317
O	179	190	3	ILTGGTHYGLMK	ILTGGTHYGLMK	ILTGGTHYGLM[+15.994915]K, ILTGGTHYGLM[+15.994915]K	279270080	1405548980	0.834243
										0.225208	0.162455
C	180	190	1	LTGGTHYGLMK	LTGGTHYGLMK	LTGGTHYGLM[+15.994915]K	10503142	603084	0.0543014
C	180	190	2	LTGGTHYGLMK	LTGGTHYGLMK	LTGGTHYGLM[+15.994915]K	16092271	4652942	0.22429
C	180	190	3	LTGGTHYGLMK	LTGGTHYGLMK	LTGGTHYGLM[+15.994915]K	18778548	2777804	0.128862
										0.747953	0.124519
F	180	190	1	LTGGTHYGLMK	LTGGTHYGLMK	LTGGTHYGLM[+15.994915]K	28426004	12102262	0.298613
F	180	190	2	LTGGTHYGLMK	LTGGTHYGLMK	LTGGTHYGLM[+15.994915]K	22850698	18991525	0.453884
F	180	190	3	LTGGTHYGLMK	LTGGTHYGLMK	LTGGTHYGLM[+15.994915]K	7861174	655510	0.0769677
										0.858143	0.0826658
O	180	190	1	LTGGTHYGLMK	LTGGTHYGLMK	LTGGTHYGLM[+15.994915]K	21718623	10239237	0.320398
O	180	190	2	LTGGTHYGLMK	LTGGTHYGLMK	LTGGTHYGLM[+15.994915]K	63284138	8173688	0.114385
O	180	190	3	LTGGTHYGLMK	LTGGTHYGLMK	LTGGTHYGLM[+15.994915]K	61274354	83240427	0.575999
										0.763489	0.117567
C	181	190	1	TGGTHYGLMK	TGGTHYGLMK		12828573	0	0
C	181	190	2	TGGTHYGLMK	TGGTHYGLMK		37810768	0	0
C	181	190	3	TGGTHYGLMK	TGGTHYGLMK		6401708	0	0
										0	0
F	181	190	1	TGGTHYGLMK	TGGTHYGLMK		115212121	0	0
F	181	190	2	TGGTHYGLMK	TGGTHYGLMK		8057958	0	0
F	181	190	3	TGGTHYGLMK	TGGTHYGLMK		4153235	0	0
										0	0
O	181	190	1	TGGTHYGLMK	TGGTHYGLMK		208076040	0	0
O	181	190	2	TGGTHYGLMK	TGGTHYGLMK		14760784	0	0
O	181	190	3	TGGTHYGLMK	TGGTHYGLMK		389641090	0	0
										0	0
C	182	190	1	GGTHYGLMK	GGTHYGLMK		227228	0	0
C	182	190	2	GGTHYGLMK	GGTHYGLMK		1276248	0	0
C	182	190	3	GGTHYGLMK	GGTHYGLMK		293226	0	0
										0	0
F	182	190	1	GGTHYGLMK	GGTHYGLMK		2891058	0	0
F	182	190	2	GGTHYGLMK	GGTHYGLMK		540279	0	0
F	182	190	3	GGTHYGLMK	GGTHYGLMK		122751	0	0
										0	0
O	182	190	1	GGTHYGLMK	GGTHYGLMK		4892506	0	0
O	182	190	2	GGTHYGLMK	GGTHYGLMK		269504	0	0
O	182	190	3	GGTHYGLMK	GGTHYGLMK		6252869	0	0
										0	0
C	190	197	1	KYIGEVVR	KYIGEVVR		907261	0	0
C	190	197	2	KYIGEVVR	KYIGEVVR		300817	0	0
C	190	197	3	KYIGEVVR	KYIGEVVR		418642	0	0
										0.263429	0.0903405
F	190	197	1	KYIGEVVR	KYIGEVVR		1292968	0	0
F	190	197	2	KYIGEVVR	KYIGEVVR		335976	0	0
F	190	197	3	KYIGEVVR	KYIGEVVR		684555	0	0
										0.330727	0.0295869
O	190	197	1	KYIGEVVR	KYIGEVVR		850000	0	0
O	190	197	2	KYIGEVVR	KYIGEVVR		953834	0	0
O	190	197	3	KYIGEVVR	KYIGEVVR		2202309	0	0
										0.333786	0.01066
C	191	197	1	YIGEVVR	YIGEVVR	Y[+31.989828]IGEVVR, Y[+15.994915]IGEVVR	22385788570	27157947996	0.548161
C	191	197	2	YIGEVVR	YIGEVVR	Y[+31.989828]IGEVVR, Y[+15.994915]IGEVVR	9680689243	25495072389	0.724791
C	191	197	3	YIGEVVR	YIGEVVR	Y[+31.989828]IGEVVR, Y[+15.994915]IGEVVR	8675732146	22973943314	0.725882
										0.849564	0.0636631
F	191	197	1	YIGEVVR	YIGEVVR	Y[+31.989828]IGEVVR, Y[+15.994915]IGEVVR	20532200605	36776551009	0.641727
F	191	197	2	YIGEVVR	YIGEVVR	Y[+31.989828]IGEVVR, Y[+15.994915]IGEVVR	32728432532	24092898445	0.424012
F	191	197	3	YIGEVVR	YIGEVVR	Y[+31.989828]IGEVVR, Y[+15.994915]IGEVVR	14569211614	17463611161	0.545179
										0.912194	0.0510471
O	191	197	1	YIGEVVR	YIGEVVR	Y[+31.989828]IGEVVR, Y[+15.994915]IGEVVR	20355940012	36676747055	0.643083
O	191	197	2	YIGEVVR	YIGEVVR	Y[+31.989828]IGEVVR, Y[+15.994915]IGEVVR	23697714335	16475309787	0.410109
O	191	197	3	YIGEVVR	YIGEVVR	Y[+31.989828]IGEVVR, Y[+15.994915]IGEVVR	40271897513	40093240907	0.498888
										0.852987	0.108183
C	191	203	1	YIGEVVRDNTISR	YIGEVVRDNTISR, YIGEVVRDN[+0.984016]TISR		143685665	0	0
C	191	203	2	YIGEVVRDNTISR	YIGEVVRDNTISR, YIGEVVRDN[+0.984016]TISR		44961553	0	0
C	191	203	3	YIGEVVRDNTISR	YIGEVVRDNTISR, YIGEVVRDN[+0.984016]TISR		37385903	0	0
										0.135818	0.0852074
F	191	203	1	YIGEVVRDNTISR	YIGEVVRDNTISR, YIGEVVRDN[+0.984016]TISR		178702073	0	0
F	191	203	2	YIGEVVRDNTISR	YIGEVVRDNTISR, YIGEVVRDN[+0.984016]TISR		148313870	0	0
F	191	203	3	YIGEVVRDNTISR	YIGEVVRDNTISR, YIGEVVRDN[+0.984016]TISR		55959043	0	0
										0.276488	0.18943
O	191	203	1	YIGEVVRDNTISR	YIGEVVRDNTISR, YIGEVVRDN[+0.984016]TISR		152033338	0	0
O	191	203	2	YIGEVVRDNTISR	YIGEVVRDNTISR, YIGEVVRDN[+0.984016]TISR		81724448	0	0
O	191	203	3	YIGEVVRDNTISR	YIGEVVRDNTISR, YIGEVVRDN[+0.984016]TISR		192492346	0	0
										0.336927	0.231251
C	204	214	1	NSEENIVAIGI	NSEENIVAIGI		27418523	0	0
C	204	214	2	NSEENIVAIGI	NSEENIVAIGI		532260	0	0
C	204	214	3	NSEENIVAIGI	NSEENIVAIGI		2709676	0	0
										0	0
F	204	214	1	NSEENIVAIGI	NSEENIVAIGI		8257094	0	0
F	204	214	2	NSEENIVAIGI	NSEENIVAIGI		253976	0	0
F	204	214	3	NSEENIVAIGI	NSEENIVAIGI		5149796	0	0
										0	0
O	204	214	1	NSEENIVAIGI	NSEENIVAIGI		2681552	0	0
O	204	214	2	NSEENIVAIGI	NSEENIVAIGI		9791479	0	0
O	204	214	3	NSEENIVAIGI	NSEENIVAIGI		19444823	0	0
										0	0
C	204	215	1	NSEENIVAIGIA	NSEENIVAIGIA		45455710	0	0
C	204	215	2	NSEENIVAIGIA	NSEENIVAIGIA		28300313	0	0
C	204	215	3	NSEENIVAIGIA	NSEENIVAIGIA		34830484	0	0
										0	0
F	204	215	1	NSEENIVAIGIA	NSEENIVAIGIA		140576218	0	0
F	204	215	2	NSEENIVAIGIA	NSEENIVAIGIA		74748630	0	0
F	204	215	3	NSEENIVAIGIA	NSEENIVAIGIA		34421339	0	0
										0	0
O	204	215	1	NSEENIVAIGIA	NSEENIVAIGIA		76375816	0	0
O	204	215	2	NSEENIVAIGIA	NSEENIVAIGIA		70315832	0	0
O	204	215	3	NSEENIVAIGIA	NSEENIVAIGIA		110801724	0	0
										0	0
C	204	217	1	NSEENIVAIGIAAW	NSEENIVAIGIAAW	NSEENIVAIGIAAW[+15.994915]	38032996	4222876	0.0999358
C	204	217	2	NSEENIVAIGIAAW	NSEENIVAIGIAAW	NSEENIVAIGIAAW[+15.994915]	10771017	871647	0.0748666
C	204	217	3	NSEENIVAIGIAAW	NSEENIVAIGIAAW	NSEENIVAIGIAAW[+15.994915]	18625749	1373143	0.068661
										0	0
F	204	217	1	NSEENIVAIGIAAW	NSEENIVAIGIAAW	NSEENIVAIGIAAW[+15.994915]	21206459	1443574	0.0637339
F	204	217	2	NSEENIVAIGIAAW	NSEENIVAIGIAAW	NSEENIVAIGIAAW[+15.994915]	30156159	7579404	0.200856
F	204	217	3	NSEENIVAIGIAAW	NSEENIVAIGIAAW	NSEENIVAIGIAAW[+15.994915]	39402703	6880506	0.148661
										0	0
O	204	217	1	NSEENIVAIGIAAW	NSEENIVAIGIAAW	NSEENIVAIGIAAW[+15.994915]	28244546	5698539	0.167885
O	204	217	2	NSEENIVAIGIAAW	NSEENIVAIGIAAW	NSEENIVAIGIAAW[+15.994915]	35776678	8869641	0.198665
O	204	217	3	NSEENIVAIGIAAW	NSEENIVAIGIAAW	NSEENIVAIGIAAW[+15.994915]	102795787	9434104	0.0840605
										0	0
C	204	219	1	NSEENIVAIGIAAWGM	NSEENIVAIGIAAWGM, NSEEN[+0.984016]IVAIGIAAWGM	NSEENIVAIGIAAWGM[+15.994915], NSEENIVAIGIAAWGM[+15.994915], NSEENIVAIGIAAW[+31.989828]GM[+15.994915], NSEENIVAIGIAAW[+31.989828]GM[+15.994915]	22750414	742266324	0.970262
C	204	219	2	NSEENIVAIGIAAWGM	NSEENIVAIGIAAWGM, NSEEN[+0.984016]IVAIGIAAWGM	NSEENIVAIGIAAWGM[+15.994915], NSEENIVAIGIAAWGM[+15.994915], NSEENIVAIGIAAW[+31.989828]GM[+15.994915], NSEENIVAIGIAAW[+31.989828]GM[+15.994915]	10070972	508850740	0.980593
C	204	219	3	NSEENIVAIGIAAWGM	NSEENIVAIGIAAWGM, NSEEN[+0.984016]IVAIGIAAWGM	NSEENIVAIGIAAWGM[+15.994915], NSEENIVAIGIAAWGM[+15.994915], NSEENIVAIGIAAW[+31.989828]GM[+15.994915], NSEENIVAIGIAAW[+31.989828]GM[+15.994915]	3329801	403412580	0.991813
										0.666278	0.102294
F	204	219	1	NSEENIVAIGIAAWGM	NSEENIVAIGIAAWGM, NSEEN[+0.984016]IVAIGIAAWGM	NSEENIVAIGIAAWGM[+15.994915], NSEENIVAIGIAAWGM[+15.994915], NSEENIVAIGIAAW[+31.989828]GM[+15.994915], NSEENIVAIGIAAW[+31.989828]GM[+15.994915]	16815797	1053219124	0.984285
F	204	219	2	NSEENIVAIGIAAWGM	NSEENIVAIGIAAWGM, NSEEN[+0.984016]IVAIGIAAWGM	NSEENIVAIGIAAWGM[+15.994915], NSEENIVAIGIAAWGM[+15.994915], NSEENIVAIGIAAW[+31.989828]GM[+15.994915], NSEENIVAIGIAAW[+31.989828]GM[+15.994915]	14628513	1220704794	0.988158
F	204	219	3	NSEENIVAIGIAAWGM	NSEENIVAIGIAAWGM, NSEEN[+0.984016]IVAIGIAAWGM	NSEENIVAIGIAAWGM[+15.994915], NSEENIVAIGIAAWGM[+15.994915], NSEENIVAIGIAAW[+31.989828]GM[+15.994915], NSEENIVAIGIAAW[+31.989828]GM[+15.994915]	13688798	505631252	0.973641
										0.536972	0.109089
O	204	219	1	NSEENIVAIGIAAWGM	NSEENIVAIGIAAWGM, NSEEN[+0.984016]IVAIGIAAWGM	NSEENIVAIGIAAWGM[+15.994915], NSEENIVAIGIAAWGM[+15.994915], NSEENIVAIGIAAW[+31.989828]GM[+15.994915], NSEENIVAIGIAAW[+31.989828]GM[+15.994915]	100783126	1021949016	0.910234
O	204	219	2	NSEENIVAIGIAAWGM	NSEENIVAIGIAAWGM, NSEEN[+0.984016]IVAIGIAAWGM	NSEENIVAIGIAAWGM[+15.994915], NSEENIVAIGIAAWGM[+15.994915], NSEENIVAIGIAAW[+31.989828]GM[+15.994915], NSEENIVAIGIAAW[+31.989828]GM[+15.994915]	18780734	699677032	0.97386
O	204	219	3	NSEENIVAIGIAAWGM	NSEENIVAIGIAAWGM, NSEEN[+0.984016]IVAIGIAAWGM	NSEENIVAIGIAAWGM[+15.994915], NSEENIVAIGIAAWGM[+15.994915], NSEENIVAIGIAAW[+31.989828]GM[+15.994915], NSEENIVAIGIAAW[+31.989828]GM[+15.994915]	398595440	1439437992	0.78314
										0.51736	0.11758
C	204	223	1	NSEENIVAIGIAAWGMVSNR	NSEENIVAIGIAAWGMVSNR, NSEEN[+0.984016]IVAIGIAAWGMVSNR, N[+0.984016]SEENIVAIGIAAWGMVSNR, NSEENIVAIGIAAWGMVSN[+0.984016]R, N[+0.984016]SEEN[+0.984016]IVAIGIAAWGMVSNR	NSEENIVAIGIAAWGM[+15.994915]VSNR, NSEENIVAIGIAAW[+31.989828]GM[+15.994915]VSNR, NSEENIVAIGIAAW[+15.994915]GM[+15.994915]VSNR, NSEENIVAIGIAAW[+31.989828]GMVSNR, NSEENIVAIGIAAW[+15.994915]GMVSNR, N[+0.984016]SEENIVAIGIAAW[+15.994915]GM[+15.994915]VSNR, NSEEN[+0.984016]IVAIGIAAW[+31.989828]GM[+15.994915]VSNR, N[+0.984016]SEENIVAIGIAAWGM[+15.994915]VSNR, NSEEN[+0.984016]IVAIGIAAWGM[+15.994915]VSNR	180496527	51974188	0.223573
C	204	223	2	NSEENIVAIGIAAWGMVSNR	NSEENIVAIGIAAWGMVSNR, NSEEN[+0.984016]IVAIGIAAWGMVSNR, N[+0.984016]SEENIVAIGIAAWGMVSNR, NSEENIVAIGIAAWGMVSN[+0.984016]R, N[+0.984016]SEEN[+0.984016]IVAIGIAAWGMVSNR	NSEENIVAIGIAAWGM[+15.994915]VSNR, NSEENIVAIGIAAW[+31.989828]GM[+15.994915]VSNR, NSEENIVAIGIAAW[+15.994915]GM[+15.994915]VSNR, NSEENIVAIGIAAW[+31.989828]GMVSNR, NSEENIVAIGIAAW[+15.994915]GMVSNR, N[+0.984016]SEENIVAIGIAAW[+15.994915]GM[+15.994915]VSNR, NSEEN[+0.984016]IVAIGIAAW[+31.989828]GM[+15.994915]VSNR, N[+0.984016]SEENIVAIGIAAWGM[+15.994915]VSNR, NSEEN[+0.984016]IVAIGIAAWGM[+15.994915]VSNR	78542776	93884089	0.544486
C	204	223	3	NSEENIVAIGIAAWGMVSNR	NSEENIVAIGIAAWGMVSNR, NSEEN[+0.984016]IVAIGIAAWGMVSNR, N[+0.984016]SEENIVAIGIAAWGMVSNR, NSEENIVAIGIAAWGMVSN[+0.984016]R, N[+0.984016]SEEN[+0.984016]IVAIGIAAWGMVSNR	NSEENIVAIGIAAWGM[+15.994915]VSNR, NSEENIVAIGIAAW[+31.989828]GM[+15.994915]VSNR, NSEENIVAIGIAAW[+15.994915]GM[+15.994915]VSNR, NSEENIVAIGIAAW[+31.989828]GMVSNR, NSEENIVAIGIAAW[+15.994915]GMVSNR, N[+0.984016]SEENIVAIGIAAW[+15.994915]GM[+15.994915]VSNR, NSEEN[+0.984016]IVAIGIAAW[+31.989828]GM[+15.994915]VSNR, N[+0.984016]SEENIVAIGIAAWGM[+15.994915]VSNR, NSEEN[+0.984016]IVAIGIAAWGM[+15.994915]VSNR	72578755	19815365	0.214466
										0	0
F	204	223	1	NSEENIVAIGIAAWGMVSNR	NSEENIVAIGIAAWGMVSNR, NSEEN[+0.984016]IVAIGIAAWGMVSNR, N[+0.984016]SEENIVAIGIAAWGMVSNR, NSEENIVAIGIAAWGMVSN[+0.984016]R, N[+0.984016]SEEN[+0.984016]IVAIGIAAWGMVSNR	NSEENIVAIGIAAWGM[+15.994915]VSNR, NSEENIVAIGIAAW[+31.989828]GM[+15.994915]VSNR, NSEENIVAIGIAAW[+15.994915]GM[+15.994915]VSNR, NSEENIVAIGIAAW[+31.989828]GMVSNR, NSEENIVAIGIAAW[+15.994915]GMVSNR, N[+0.984016]SEENIVAIGIAAW[+15.994915]GM[+15.994915]VSNR, NSEEN[+0.984016]IVAIGIAAW[+31.989828]GM[+15.994915]VSNR, N[+0.984016]SEENIVAIGIAAWGM[+15.994915]VSNR, NSEEN[+0.984016]IVAIGIAAWGM[+15.994915]VSNR	225643490	34214316	0.131666
F	204	223	2	NSEENIVAIGIAAWGMVSNR	NSEENIVAIGIAAWGMVSNR, NSEEN[+0.984016]IVAIGIAAWGMVSNR, N[+0.984016]SEENIVAIGIAAWGMVSNR, NSEENIVAIGIAAWGMVSN[+0.984016]R, N[+0.984016]SEEN[+0.984016]IVAIGIAAWGMVSNR	NSEENIVAIGIAAWGM[+15.994915]VSNR, NSEENIVAIGIAAW[+31.989828]GM[+15.994915]VSNR, NSEENIVAIGIAAW[+15.994915]GM[+15.994915]VSNR, NSEENIVAIGIAAW[+31.989828]GMVSNR, NSEENIVAIGIAAW[+15.994915]GMVSNR, N[+0.984016]SEENIVAIGIAAW[+15.994915]GM[+15.994915]VSNR, NSEEN[+0.984016]IVAIGIAAW[+31.989828]GM[+15.994915]VSNR, N[+0.984016]SEENIVAIGIAAWGM[+15.994915]VSNR, NSEEN[+0.984016]IVAIGIAAWGM[+15.994915]VSNR	281372430	76444361	0.213641
F	204	223	3	NSEENIVAIGIAAWGMVSNR	NSEENIVAIGIAAWGMVSNR, NSEEN[+0.984016]IVAIGIAAWGMVSNR, N[+0.984016]SEENIVAIGIAAWGMVSNR, NSEENIVAIGIAAWGMVSN[+0.984016]R, N[+0.984016]SEEN[+0.984016]IVAIGIAAWGMVSNR	NSEENIVAIGIAAWGM[+15.994915]VSNR, NSEENIVAIGIAAW[+31.989828]GM[+15.994915]VSNR, NSEENIVAIGIAAW[+15.994915]GM[+15.994915]VSNR, NSEENIVAIGIAAW[+31.989828]GMVSNR, NSEENIVAIGIAAW[+15.994915]GMVSNR, N[+0.984016]SEENIVAIGIAAW[+15.994915]GM[+15.994915]VSNR, NSEEN[+0.984016]IVAIGIAAW[+31.989828]GM[+15.994915]VSNR, N[+0.984016]SEENIVAIGIAAWGM[+15.994915]VSNR, NSEEN[+0.984016]IVAIGIAAWGM[+15.994915]VSNR	75417632	28867086	0.27681
										0	0
O	204	223	1	NSEENIVAIGIAAWGMVSNR	NSEENIVAIGIAAWGMVSNR, NSEEN[+0.984016]IVAIGIAAWGMVSNR, N[+0.984016]SEENIVAIGIAAWGMVSNR, NSEENIVAIGIAAWGMVSN[+0.984016]R, N[+0.984016]SEEN[+0.984016]IVAIGIAAWGMVSNR	NSEENIVAIGIAAWGM[+15.994915]VSNR, NSEENIVAIGIAAW[+31.989828]GM[+15.994915]VSNR, NSEENIVAIGIAAW[+15.994915]GM[+15.994915]VSNR, NSEENIVAIGIAAW[+31.989828]GMVSNR, NSEENIVAIGIAAW[+15.994915]GMVSNR, N[+0.984016]SEENIVAIGIAAW[+15.994915]GM[+15.994915]VSNR, NSEEN[+0.984016]IVAIGIAAW[+31.989828]GM[+15.994915]VSNR, N[+0.984016]SEENIVAIGIAAWGM[+15.994915]VSNR, NSEEN[+0.984016]IVAIGIAAWGM[+15.994915]VSNR	198345721	121899994	0.380645
O	204	223	2	NSEENIVAIGIAAWGMVSNR	NSEENIVAIGIAAWGMVSNR, NSEEN[+0.984016]IVAIGIAAWGMVSNR, N[+0.984016]SEENIVAIGIAAWGMVSNR, NSEENIVAIGIAAWGMVSN[+0.984016]R, N[+0.984016]SEEN[+0.984016]IVAIGIAAWGMVSNR	NSEENIVAIGIAAWGM[+15.994915]VSNR, NSEENIVAIGIAAW[+31.989828]GM[+15.994915]VSNR, NSEENIVAIGIAAW[+15.994915]GM[+15.994915]VSNR, NSEENIVAIGIAAW[+31.989828]GMVSNR, NSEENIVAIGIAAW[+15.994915]GMVSNR, N[+0.984016]SEENIVAIGIAAW[+15.994915]GM[+15.994915]VSNR, NSEEN[+0.984016]IVAIGIAAW[+31.989828]GM[+15.994915]VSNR, N[+0.984016]SEENIVAIGIAAWGM[+15.994915]VSNR, NSEEN[+0.984016]IVAIGIAAWGM[+15.994915]VSNR	139096734	141291471	0.503914
O	204	223	3	NSEENIVAIGIAAWGMVSNR	NSEENIVAIGIAAWGMVSNR, NSEEN[+0.984016]IVAIGIAAWGMVSNR, N[+0.984016]SEENIVAIGIAAWGMVSNR, NSEENIVAIGIAAWGMVSN[+0.984016]R, N[+0.984016]SEEN[+0.984016]IVAIGIAAWGMVSNR	NSEENIVAIGIAAWGM[+15.994915]VSNR, NSEENIVAIGIAAW[+31.989828]GM[+15.994915]VSNR, NSEENIVAIGIAAW[+15.994915]GM[+15.994915]VSNR, NSEENIVAIGIAAW[+31.989828]GMVSNR, NSEENIVAIGIAAW[+15.994915]GMVSNR, N[+0.984016]SEENIVAIGIAAW[+15.994915]GM[+15.994915]VSNR, NSEEN[+0.984016]IVAIGIAAW[+31.989828]GM[+15.994915]VSNR, N[+0.984016]SEENIVAIGIAAWGM[+15.994915]VSNR, NSEEN[+0.984016]IVAIGIAAWGM[+15.994915]VSNR	288558833	1121469595	0.795352
										0	0
C	204	228	1	NSEENIVAIGIAAWGMVSNRDTLIR	NSEENIVAIGIAAWGMVSNRDTLIR, N[+0.984016]SEENIVAIGIAAWGMVSNRDTLIR	NSEENIVAIGIAAWGM[+15.994915]VSNRDTLIR, NSEENIVAIGIAAW[+31.989828]GM[+15.994915]VSNRDTLIR, NSEENIVAIGIAAW[+31.989828]GMVSNRDTLIR, N[+0.984016]SEENIVAIGIAAWGM[+15.994915]VSNRDTLIR, NSEEN[+0.984016]IVAIGIAAW[+15.994915]GM[+15.994915]VSNRDTLIR	41666381	43754750	0.512224
C	204	228	2	NSEENIVAIGIAAWGMVSNRDTLIR	NSEENIVAIGIAAWGMVSNRDTLIR, N[+0.984016]SEENIVAIGIAAWGMVSNRDTLIR	NSEENIVAIGIAAWGM[+15.994915]VSNRDTLIR, NSEENIVAIGIAAW[+31.989828]GM[+15.994915]VSNRDTLIR, NSEENIVAIGIAAW[+31.989828]GMVSNRDTLIR, N[+0.984016]SEENIVAIGIAAWGM[+15.994915]VSNRDTLIR, NSEEN[+0.984016]IVAIGIAAW[+15.994915]GM[+15.994915]VSNRDTLIR	5779968	51609656	0.899285
C	204	228	3	NSEENIVAIGIAAWGMVSNRDTLIR	NSEENIVAIGIAAWGMVSNRDTLIR, N[+0.984016]SEENIVAIGIAAWGMVSNRDTLIR	NSEENIVAIGIAAWGM[+15.994915]VSNRDTLIR, NSEENIVAIGIAAW[+31.989828]GM[+15.994915]VSNRDTLIR, NSEENIVAIGIAAW[+31.989828]GMVSNRDTLIR, N[+0.984016]SEENIVAIGIAAWGM[+15.994915]VSNRDTLIR, NSEEN[+0.984016]IVAIGIAAW[+15.994915]GM[+15.994915]VSNRDTLIR	17160760	22887459	0.571498
										0	0
F	204	228	1	NSEENIVAIGIAAWGMVSNRDTLIR	NSEENIVAIGIAAWGMVSNRDTLIR, N[+0.984016]SEENIVAIGIAAWGMVSNRDTLIR	NSEENIVAIGIAAWGM[+15.994915]VSNRDTLIR, NSEENIVAIGIAAW[+31.989828]GM[+15.994915]VSNRDTLIR, NSEENIVAIGIAAW[+31.989828]GMVSNRDTLIR, N[+0.984016]SEENIVAIGIAAWGM[+15.994915]VSNRDTLIR, NSEEN[+0.984016]IVAIGIAAW[+15.994915]GM[+15.994915]VSNRDTLIR	45229625	129235969	0.740753
F	204	228	2	NSEENIVAIGIAAWGMVSNRDTLIR	NSEENIVAIGIAAWGMVSNRDTLIR, N[+0.984016]SEENIVAIGIAAWGMVSNRDTLIR	NSEENIVAIGIAAWGM[+15.994915]VSNRDTLIR, NSEENIVAIGIAAW[+31.989828]GM[+15.994915]VSNRDTLIR, NSEENIVAIGIAAW[+31.989828]GMVSNRDTLIR, N[+0.984016]SEENIVAIGIAAWGM[+15.994915]VSNRDTLIR, NSEEN[+0.984016]IVAIGIAAW[+15.994915]GM[+15.994915]VSNRDTLIR	52515000	111153959	0.679139
F	204	228	3	NSEENIVAIGIAAWGMVSNRDTLIR	NSEENIVAIGIAAWGMVSNRDTLIR, N[+0.984016]SEENIVAIGIAAWGMVSNRDTLIR	NSEENIVAIGIAAWGM[+15.994915]VSNRDTLIR, NSEENIVAIGIAAW[+31.989828]GM[+15.994915]VSNRDTLIR, NSEENIVAIGIAAW[+31.989828]GMVSNRDTLIR, N[+0.984016]SEENIVAIGIAAWGM[+15.994915]VSNRDTLIR, NSEEN[+0.984016]IVAIGIAAW[+15.994915]GM[+15.994915]VSNRDTLIR	17554412	31949156	0.645391
										0	0
O	204	228	1	NSEENIVAIGIAAWGMVSNRDTLIR	NSEENIVAIGIAAWGMVSNRDTLIR, N[+0.984016]SEENIVAIGIAAWGMVSNRDTLIR	NSEENIVAIGIAAWGM[+15.994915]VSNRDTLIR, NSEENIVAIGIAAW[+31.989828]GM[+15.994915]VSNRDTLIR, NSEENIVAIGIAAW[+31.989828]GMVSNRDTLIR, N[+0.984016]SEENIVAIGIAAWGM[+15.994915]VSNRDTLIR, NSEEN[+0.984016]IVAIGIAAW[+15.994915]GM[+15.994915]VSNRDTLIR	42971729	110767146	0.720489
O	204	228	2	NSEENIVAIGIAAWGMVSNRDTLIR	NSEENIVAIGIAAWGMVSNRDTLIR, N[+0.984016]SEENIVAIGIAAWGMVSNRDTLIR	NSEENIVAIGIAAWGM[+15.994915]VSNRDTLIR, NSEENIVAIGIAAW[+31.989828]GM[+15.994915]VSNRDTLIR, NSEENIVAIGIAAW[+31.989828]GMVSNRDTLIR, N[+0.984016]SEENIVAIGIAAWGM[+15.994915]VSNRDTLIR, NSEEN[+0.984016]IVAIGIAAW[+15.994915]GM[+15.994915]VSNRDTLIR	9856955	71390242	0.878679
O	204	228	3	NSEENIVAIGIAAWGMVSNRDTLIR	NSEENIVAIGIAAWGMVSNRDTLIR, N[+0.984016]SEENIVAIGIAAWGMVSNRDTLIR	NSEENIVAIGIAAWGM[+15.994915]VSNRDTLIR, NSEENIVAIGIAAW[+31.989828]GM[+15.994915]VSNRDTLIR, NSEENIVAIGIAAW[+31.989828]GMVSNRDTLIR, N[+0.984016]SEENIVAIGIAAWGM[+15.994915]VSNRDTLIR, NSEEN[+0.984016]IVAIGIAAW[+15.994915]GM[+15.994915]VSNRDTLIR	94818061	262897932	0.734935
										0	0
C	207	223	1	ENIVAIGIAAWGMVSNR	ENIVAIGIAAWGMVSNR	ENIVAIGIAAWGM[+15.994915]VSNR, ENIVAIGIAAW[+31.989828]GMVSNR, ENIVAIGIAAW[+31.989828]GM[+15.994915]VSNR	9321439	23660777	0.71738
C	207	223	2	ENIVAIGIAAWGMVSNR	ENIVAIGIAAWGMVSNR	ENIVAIGIAAWGM[+15.994915]VSNR, ENIVAIGIAAW[+31.989828]GMVSNR, ENIVAIGIAAW[+31.989828]GM[+15.994915]VSNR	5932447	6912778	0.538159
C	207	223	3	ENIVAIGIAAWGMVSNR	ENIVAIGIAAWGMVSNR	ENIVAIGIAAWGM[+15.994915]VSNR, ENIVAIGIAAW[+31.989828]GMVSNR, ENIVAIGIAAW[+31.989828]GM[+15.994915]VSNR	5707815	9490323	0.62444
										0	0
F	207	223	1	ENIVAIGIAAWGMVSNR	ENIVAIGIAAWGMVSNR	ENIVAIGIAAWGM[+15.994915]VSNR, ENIVAIGIAAW[+31.989828]GMVSNR, ENIVAIGIAAW[+31.989828]GM[+15.994915]VSNR	9162631	30283722	0.767719
F	207	223	2	ENIVAIGIAAWGMVSNR	ENIVAIGIAAWGMVSNR	ENIVAIGIAAWGM[+15.994915]VSNR, ENIVAIGIAAW[+31.989828]GMVSNR, ENIVAIGIAAW[+31.989828]GM[+15.994915]VSNR	7845725	17445278	0.689782
F	207	223	3	ENIVAIGIAAWGMVSNR	ENIVAIGIAAWGMVSNR	ENIVAIGIAAWGM[+15.994915]VSNR, ENIVAIGIAAW[+31.989828]GMVSNR, ENIVAIGIAAW[+31.989828]GM[+15.994915]VSNR	10816349	14032248	0.56471
										0	0
O	207	223	1	ENIVAIGIAAWGMVSNR	ENIVAIGIAAWGMVSNR	ENIVAIGIAAWGM[+15.994915]VSNR, ENIVAIGIAAW[+31.989828]GMVSNR, ENIVAIGIAAW[+31.989828]GM[+15.994915]VSNR	11233815	31018906	0.734128
O	207	223	2	ENIVAIGIAAWGMVSNR	ENIVAIGIAAWGMVSNR	ENIVAIGIAAWGM[+15.994915]VSNR, ENIVAIGIAAW[+31.989828]GMVSNR, ENIVAIGIAAW[+31.989828]GM[+15.994915]VSNR	11025693	19919425	0.643702
O	207	223	3	ENIVAIGIAAWGMVSNR	ENIVAIGIAAWGMVSNR	ENIVAIGIAAWGM[+15.994915]VSNR, ENIVAIGIAAW[+31.989828]GMVSNR, ENIVAIGIAAW[+31.989828]GM[+15.994915]VSNR	18534762	115178584	0.861384
										0	0
C	208	223	1	NIVAIGIAAWGMVSNR	NIVAIGIAAWGMVSNR	NIVAIGIAAWGM[+15.994915]VSNR, NIVAIGIAAW[+31.989828]GM[+15.994915]VSNR, NIVAIGIAAW[+15.994915]GMVSNR, NIVAIGIAAW[+15.994915]GM[+15.994915]VSNR	15472160	36597438	0.702856
C	208	223	2	NIVAIGIAAWGMVSNR	NIVAIGIAAWGMVSNR	NIVAIGIAAWGM[+15.994915]VSNR, NIVAIGIAAW[+31.989828]GM[+15.994915]VSNR, NIVAIGIAAW[+15.994915]GMVSNR, NIVAIGIAAW[+15.994915]GM[+15.994915]VSNR	8166961	16594270	0.670171
C	208	223	3	NIVAIGIAAWGMVSNR	NIVAIGIAAWGMVSNR	NIVAIGIAAWGM[+15.994915]VSNR, NIVAIGIAAW[+31.989828]GM[+15.994915]VSNR, NIVAIGIAAW[+15.994915]GMVSNR, NIVAIGIAAW[+15.994915]GM[+15.994915]VSNR	14045849	18369168	0.566687
										0.0811545	0.0165585
F	208	223	1	NIVAIGIAAWGMVSNR	NIVAIGIAAWGMVSNR	NIVAIGIAAWGM[+15.994915]VSNR, NIVAIGIAAW[+31.989828]GM[+15.994915]VSNR, NIVAIGIAAW[+15.994915]GMVSNR, NIVAIGIAAW[+15.994915]GM[+15.994915]VSNR	20989659	25637722	0.549843
F	208	223	2	NIVAIGIAAWGMVSNR	NIVAIGIAAWGMVSNR	NIVAIGIAAWGM[+15.994915]VSNR, NIVAIGIAAW[+31.989828]GM[+15.994915]VSNR, NIVAIGIAAW[+15.994915]GMVSNR, NIVAIGIAAW[+15.994915]GM[+15.994915]VSNR	44520930	42175960	0.486476
F	208	223	3	NIVAIGIAAWGMVSNR	NIVAIGIAAWGMVSNR	NIVAIGIAAWGM[+15.994915]VSNR, NIVAIGIAAW[+31.989828]GM[+15.994915]VSNR, NIVAIGIAAW[+15.994915]GMVSNR, NIVAIGIAAW[+15.994915]GM[+15.994915]VSNR	11198191	24178689	0.68346
										0.13775	0.069209
O	208	223	1	NIVAIGIAAWGMVSNR	NIVAIGIAAWGMVSNR	NIVAIGIAAWGM[+15.994915]VSNR, NIVAIGIAAW[+31.989828]GM[+15.994915]VSNR, NIVAIGIAAW[+15.994915]GMVSNR, NIVAIGIAAW[+15.994915]GM[+15.994915]VSNR	18623520	31355248	0.627371
O	208	223	2	NIVAIGIAAWGMVSNR	NIVAIGIAAWGMVSNR	NIVAIGIAAWGM[+15.994915]VSNR, NIVAIGIAAW[+31.989828]GM[+15.994915]VSNR, NIVAIGIAAW[+15.994915]GMVSNR, NIVAIGIAAW[+15.994915]GM[+15.994915]VSNR	21043141	64933727	0.755246
O	208	223	3	NIVAIGIAAWGMVSNR	NIVAIGIAAWGMVSNR	NIVAIGIAAWGM[+15.994915]VSNR, NIVAIGIAAW[+31.989828]GM[+15.994915]VSNR, NIVAIGIAAW[+15.994915]GMVSNR, NIVAIGIAAW[+15.994915]GM[+15.994915]VSNR	82386570	306878892	0.788354
										0.150203	0.0593128
C	212	223	1	IGIAAWGMVSNR	IGIAAWGMVSNR		2499875983	0	0
C	212	223	2	IGIAAWGMVSNR	IGIAAWGMVSNR		406629986	0	0
C	212	223	3	IGIAAWGMVSNR	IGIAAWGMVSNR		279295093	0	0
										0.980889	0.010779
F	212	223	1	IGIAAWGMVSNR	IGIAAWGMVSNR		2066344302	0	0
F	212	223	2	IGIAAWGMVSNR	IGIAAWGMVSNR		4891090122	0	0
F	212	223	3	IGIAAWGMVSNR	IGIAAWGMVSNR		1847682564	0	0
										0.982028	0.00751719
O	212	223	1	IGIAAWGMVSNR	IGIAAWGMVSNR		2166157662	0	0
O	212	223	2	IGIAAWGMVSNR	IGIAAWGMVSNR		1862977089	0	0
O	212	223	3	IGIAAWGMVSNR	IGIAAWGMVSNR		13795257647	0	0
										0.889078	0.0971038
C	215	223	1	AAWGMVSNR	AAWGMVSNR		809636	0	0
C	215	223	2	AAWGMVSNR	AAWGMVSNR		898236	0	0
C	215	223	3	AAWGMVSNR	AAWGMVSNR		757267	0	0
										0.327508	0.187964
F	215	223	1	AAWGMVSNR	AAWGMVSNR		3138313	0	0
F	215	223	2	AAWGMVSNR	AAWGMVSNR		777500	0	0
F	215	223	3	AAWGMVSNR	AAWGMVSNR		2607067	0	0
										0.207372	0.0727752
O	215	223	1	AAWGMVSNR	AAWGMVSNR		7068205	0	0
O	215	223	2	AAWGMVSNR	AAWGMVSNR		1105422	0	0
O	215	223	3	AAWGMVSNR	AAWGMVSNR		11376256	0	0
										0.55997	0.212961
C	216	223	1	AWGMVSNR	AWGMVSNR		810282	0	0
C	216	223	2	AWGMVSNR	AWGMVSNR		2843228	0	0
C	216	223	3	AWGMVSNR	AWGMVSNR		6337557	0	0
										0.661002	0.208477
F	216	223	1	AWGMVSNR	AWGMVSNR		28712329	0	0
F	216	223	2	AWGMVSNR	AWGMVSNR		1090222	0	0
F	216	223	3	AWGMVSNR	AWGMVSNR		795014	0	0
										0.688428	0.048355
O	216	223	1	AWGMVSNR	AWGMVSNR		48009477	0	0
O	216	223	2	AWGMVSNR	AWGMVSNR		2718342	0	0
O	216	223	3	AWGMVSNR	AWGMVSNR		78647430	0	0
										0.778034	0.08746
C	216	228	1	AWGMVSNRDTLIR	AWGMVSNRDTLIR		8595273	0	0
C	216	228	2	AWGMVSNRDTLIR	AWGMVSNRDTLIR		8379612	0	0
C	216	228	3	AWGMVSNRDTLIR	AWGMVSNRDTLIR		19612721	0	0
										0.62666	0.0896309
F	216	228	1	AWGMVSNRDTLIR	AWGMVSNRDTLIR		5409137	0	0
F	216	228	2	AWGMVSNRDTLIR	AWGMVSNRDTLIR		11965311	0	0
F	216	228	3	AWGMVSNRDTLIR	AWGMVSNRDTLIR		12575047	0	0
										0.67407	0.102413
O	216	228	1	AWGMVSNRDTLIR	AWGMVSNRDTLIR		11722115	0	0
O	216	228	2	AWGMVSNRDTLIR	AWGMVSNRDTLIR		10532428	0	0
O	216	228	3	AWGMVSNRDTLIR	AWGMVSNRDTLIR		7390063	0	0
										0.746405	0.109359
C	217	223	1	WGMVSNR	WGMVSNR		893932	0	0
C	217	223	2	WGMVSNR	WGMVSNR		329165	0	0
C	217	223	3	WGMVSNR	WGMVSNR		1158977	0	0
										0.646572	0.0710861
F	217	223	1	WGMVSNR	WGMVSNR		252068	0	0
F	217	223	2	WGMVSNR	WGMVSNR		1084957	0	0
F	217	223	3	WGMVSNR	WGMVSNR		280635	0	0
										0.57326	0.100558
O	217	223	1	WGMVSNR	WGMVSNR		372952	0	0
O	217	223	2	WGMVSNR	WGMVSNR		546291	0	0
O	217	223	3	WGMVSNR	WGMVSNR		354377	0	0
										0.723657	0.0850132
C	229	239	1	SCDDEGHFSAQ	SC[+57.021464]DDEGHFSAQ		58643601	0	0
C	229	239	2	SCDDEGHFSAQ	SC[+57.021464]DDEGHFSAQ		2850779	0	0
C	229	239	3	SCDDEGHFSAQ	SC[+57.021464]DDEGHFSAQ		3853686	0	0
										0	0
F	229	239	1	SCDDEGHFSAQ	SC[+57.021464]DDEGHFSAQ		139140555	0	0
F	229	239	2	SCDDEGHFSAQ	SC[+57.021464]DDEGHFSAQ		17591424	0	0
F	229	239	3	SCDDEGHFSAQ	SC[+57.021464]DDEGHFSAQ		19462215	0	0
										0	0
O	229	239	1	SCDDEGHFSAQ	SC[+57.021464]DDEGHFSAQ		62254245	0	0
O	229	239	2	SCDDEGHFSAQ	SC[+57.021464]DDEGHFSAQ		8670097	0	0
O	229	239	3	SCDDEGHFSAQ	SC[+57.021464]DDEGHFSAQ		66874243	0	0
										0	0
C	229	240	1	SCDDEGHFSAQY	SC[+57.021464]DDEGHFSAQY		29621566	0	0
C	229	240	2	SCDDEGHFSAQY	SC[+57.021464]DDEGHFSAQY		2271468	0	0
C	229	240	3	SCDDEGHFSAQY	SC[+57.021464]DDEGHFSAQY		796525	0	0
										0	0
F	229	240	1	SCDDEGHFSAQY	SC[+57.021464]DDEGHFSAQY		39918804	0	0
F	229	240	2	SCDDEGHFSAQY	SC[+57.021464]DDEGHFSAQY		3038276	0	0
F	229	240	3	SCDDEGHFSAQY	SC[+57.021464]DDEGHFSAQY		10934603	0	0
										0	0
O	229	240	1	SCDDEGHFSAQY	SC[+57.021464]DDEGHFSAQY		26989894	0	0
O	229	240	2	SCDDEGHFSAQY	SC[+57.021464]DDEGHFSAQY		4928123	0	0
O	229	240	3	SCDDEGHFSAQY	SC[+57.021464]DDEGHFSAQY		57319237	0	0
										0	0
C	229	242	1	SCDDEGHFSAQYIM	SC[+57.021464]DDEGHFSAQYIM		572883	0	0
C	229	242	2	SCDDEGHFSAQYIM	SC[+57.021464]DDEGHFSAQYIM		292588	0	0
C	229	242	3	SCDDEGHFSAQYIM	SC[+57.021464]DDEGHFSAQYIM		564551	0	0
										0	0
F	229	242	1	SCDDEGHFSAQYIM	SC[+57.021464]DDEGHFSAQYIM		838348	0	0
F	229	242	2	SCDDEGHFSAQYIM	SC[+57.021464]DDEGHFSAQYIM		190328	0	0
F	229	242	3	SCDDEGHFSAQYIM	SC[+57.021464]DDEGHFSAQYIM		67111	0	0
										0	0
O	229	242	1	SCDDEGHFSAQYIM	SC[+57.021464]DDEGHFSAQYIM		1013514	0	0
O	229	242	2	SCDDEGHFSAQYIM	SC[+57.021464]DDEGHFSAQYIM		541677	0	0
O	229	242	3	SCDDEGHFSAQYIM	SC[+57.021464]DDEGHFSAQYIM		293236	0	0
										0	0
C	229	246	1	SCDDEGHFSAQYIMDDFT	SC[+57.021464]DDEGHFSAQYIMDDFT		861495	0	0
C	229	246	2	SCDDEGHFSAQYIMDDFT	SC[+57.021464]DDEGHFSAQYIMDDFT		305985	0	0
C	229	246	3	SCDDEGHFSAQYIMDDFT	SC[+57.021464]DDEGHFSAQYIMDDFT		224656	0	0
										0	0
F	229	246	1	SCDDEGHFSAQYIMDDFT	SC[+57.021464]DDEGHFSAQYIMDDFT		1259632	0	0
F	229	246	2	SCDDEGHFSAQYIMDDFT	SC[+57.021464]DDEGHFSAQYIMDDFT		1748630	0	0
F	229	246	3	SCDDEGHFSAQYIMDDFT	SC[+57.021464]DDEGHFSAQYIMDDFT		497539	0	0
										0	0
O	229	246	1	SCDDEGHFSAQYIMDDFT	SC[+57.021464]DDEGHFSAQYIMDDFT		1752609	0	0
O	229	246	2	SCDDEGHFSAQYIMDDFT	SC[+57.021464]DDEGHFSAQYIMDDFT		1056962	0	0
O	229	246	3	SCDDEGHFSAQYIMDDFT	SC[+57.021464]DDEGHFSAQYIMDDFT		3006894	0	0
										0	0
C	229	247	1	SCDDEGHFSAQYIMDDFTR	SC[+57.021464]DDEGHFSAQYIMDDFTR, SCDDEGHFSAQYIMDDFTR	SC[+57.021464]DDEGHFSAQYIM[+15.994915]DDFTR, SC[+31.989828]D[+15.994915]DEGHFSAQYIM[+15.994915]DDFTR, SCDDEGHFSAQYIM[+15.994915]DDFTR, SC[+31.989828]DDEGHFSAQYIMDDFTR, SC[+57.021464]DDEGHFSAQYIM[+15.994915]DDFTR, SC[+57.021464]D[+15.994915]DEGHFSAQYIMDDFTR, SC[+57.021464]DDEGHFSAQY[+15.994915]IM[+15.994915]DDFTR, SC[+57.021464]D[+15.994915]D[+15.994915]EGHFSAQYIM[+15.994915]DDFTR, SCDDEGHFSAQY[+1…	1611132384	3315145229	0.672951
C	229	247	2	SCDDEGHFSAQYIMDDFTR	SC[+57.021464]DDEGHFSAQYIMDDFTR, SCDDEGHFSAQYIMDDFTR	SC[+57.021464]DDEGHFSAQYIM[+15.994915]DDFTR, SC[+31.989828]D[+15.994915]DEGHFSAQYIM[+15.994915]DDFTR, SCDDEGHFSAQYIM[+15.994915]DDFTR, SC[+31.989828]DDEGHFSAQYIMDDFTR, SC[+57.021464]DDEGHFSAQYIM[+15.994915]DDFTR, SC[+57.021464]D[+15.994915]DEGHFSAQYIMDDFTR, SC[+57.021464]DDEGHFSAQY[+15.994915]IM[+15.994915]DDFTR, SC[+57.021464]D[+15.994915]D[+15.994915]EGHFSAQYIM[+15.994915]DDFTR, SCDDEGHFSAQY[+1…	160753902	779784763	0.829083
C	229	247	3	SCDDEGHFSAQYIMDDFTR	SC[+57.021464]DDEGHFSAQYIMDDFTR, SCDDEGHFSAQYIMDDFTR	SC[+57.021464]DDEGHFSAQYIM[+15.994915]DDFTR, SC[+31.989828]D[+15.994915]DEGHFSAQYIM[+15.994915]DDFTR, SCDDEGHFSAQYIM[+15.994915]DDFTR, SC[+31.989828]DDEGHFSAQYIMDDFTR, SC[+57.021464]DDEGHFSAQYIM[+15.994915]DDFTR, SC[+57.021464]D[+15.994915]DEGHFSAQYIMDDFTR, SC[+57.021464]DDEGHFSAQY[+15.994915]IM[+15.994915]DDFTR, SC[+57.021464]D[+15.994915]D[+15.994915]EGHFSAQYIM[+15.994915]DDFTR, SCDDEGHFSAQY[+1…	68402280	418880407	0.859625
										0	0
F	229	247	1	SCDDEGHFSAQYIMDDFTR	SC[+57.021464]DDEGHFSAQYIMDDFTR, SCDDEGHFSAQYIMDDFTR	SC[+57.021464]DDEGHFSAQYIM[+15.994915]DDFTR, SC[+31.989828]D[+15.994915]DEGHFSAQYIM[+15.994915]DDFTR, SCDDEGHFSAQYIM[+15.994915]DDFTR, SC[+31.989828]DDEGHFSAQYIMDDFTR, SC[+57.021464]DDEGHFSAQYIM[+15.994915]DDFTR, SC[+57.021464]D[+15.994915]DEGHFSAQYIMDDFTR, SC[+57.021464]DDEGHFSAQY[+15.994915]IM[+15.994915]DDFTR, SC[+57.021464]D[+15.994915]D[+15.994915]EGHFSAQYIM[+15.994915]DDFTR, SCDDEGHFSAQY[+1…	823568002	2429626216	0.746843
F	229	247	2	SCDDEGHFSAQYIMDDFTR	SC[+57.021464]DDEGHFSAQYIMDDFTR, SCDDEGHFSAQYIMDDFTR	SC[+57.021464]DDEGHFSAQYIM[+15.994915]DDFTR, SC[+31.989828]D[+15.994915]DEGHFSAQYIM[+15.994915]DDFTR, SCDDEGHFSAQYIM[+15.994915]DDFTR, SC[+31.989828]DDEGHFSAQYIMDDFTR, SC[+57.021464]DDEGHFSAQYIM[+15.994915]DDFTR, SC[+57.021464]D[+15.994915]DEGHFSAQYIMDDFTR, SC[+57.021464]DDEGHFSAQY[+15.994915]IM[+15.994915]DDFTR, SC[+57.021464]D[+15.994915]D[+15.994915]EGHFSAQYIM[+15.994915]DDFTR, SCDDEGHFSAQY[+1…	1473864682	5355734863	0.784195
F	229	247	3	SCDDEGHFSAQYIMDDFTR	SC[+57.021464]DDEGHFSAQYIMDDFTR, SCDDEGHFSAQYIMDDFTR	SC[+57.021464]DDEGHFSAQYIM[+15.994915]DDFTR, SC[+31.989828]D[+15.994915]DEGHFSAQYIM[+15.994915]DDFTR, SCDDEGHFSAQYIM[+15.994915]DDFTR, SC[+31.989828]DDEGHFSAQYIMDDFTR, SC[+57.021464]DDEGHFSAQYIM[+15.994915]DDFTR, SC[+57.021464]D[+15.994915]DEGHFSAQYIMDDFTR, SC[+57.021464]DDEGHFSAQY[+15.994915]IM[+15.994915]DDFTR, SC[+57.021464]D[+15.994915]D[+15.994915]EGHFSAQYIM[+15.994915]DDFTR, SCDDEGHFSAQY[+1…	145546088	972095389	0.869774
										0	0
O	229	247	1	SCDDEGHFSAQYIMDDFTR	SC[+57.021464]DDEGHFSAQYIMDDFTR, SCDDEGHFSAQYIMDDFTR	SC[+57.021464]DDEGHFSAQYIM[+15.994915]DDFTR, SC[+31.989828]D[+15.994915]DEGHFSAQYIM[+15.994915]DDFTR, SCDDEGHFSAQYIM[+15.994915]DDFTR, SC[+31.989828]DDEGHFSAQYIMDDFTR, SC[+57.021464]DDEGHFSAQYIM[+15.994915]DDFTR, SC[+57.021464]D[+15.994915]DEGHFSAQYIMDDFTR, SC[+57.021464]DDEGHFSAQY[+15.994915]IM[+15.994915]DDFTR, SC[+57.021464]D[+15.994915]D[+15.994915]EGHFSAQYIM[+15.994915]DDFTR, SCDDEGHFSAQY[+1…	1158971680	2908713134	0.715078
O	229	247	2	SCDDEGHFSAQYIMDDFTR	SC[+57.021464]DDEGHFSAQYIMDDFTR, SCDDEGHFSAQYIMDDFTR	SC[+57.021464]DDEGHFSAQYIM[+15.994915]DDFTR, SC[+31.989828]D[+15.994915]DEGHFSAQYIM[+15.994915]DDFTR, SCDDEGHFSAQYIM[+15.994915]DDFTR, SC[+31.989828]DDEGHFSAQYIMDDFTR, SC[+57.021464]DDEGHFSAQYIM[+15.994915]DDFTR, SC[+57.021464]D[+15.994915]DEGHFSAQYIMDDFTR, SC[+57.021464]DDEGHFSAQY[+15.994915]IM[+15.994915]DDFTR, SC[+57.021464]D[+15.994915]D[+15.994915]EGHFSAQYIM[+15.994915]DDFTR, SCDDEGHFSAQY[+1…	133234512	1255519306	0.904062
O	229	247	3	SCDDEGHFSAQYIMDDFTR	SC[+57.021464]DDEGHFSAQYIMDDFTR, SCDDEGHFSAQYIMDDFTR	SC[+57.021464]DDEGHFSAQYIM[+15.994915]DDFTR, SC[+31.989828]D[+15.994915]DEGHFSAQYIM[+15.994915]DDFTR, SCDDEGHFSAQYIM[+15.994915]DDFTR, SC[+31.989828]DDEGHFSAQYIMDDFTR, SC[+57.021464]DDEGHFSAQYIM[+15.994915]DDFTR, SC[+57.021464]D[+15.994915]DEGHFSAQYIMDDFTR, SC[+57.021464]DDEGHFSAQY[+15.994915]IM[+15.994915]DDFTR, SC[+57.021464]D[+15.994915]D[+15.994915]EGHFSAQYIM[+15.994915]DDFTR, SCDDEGHFSAQY[+1…	2282019454	7544423722	0.767768
										0	0
C	229	250	1	SCDDEGHFSAQYIMDDFTRDPL	SC[+57.021464]DDEGHFSAQYIMDDFTRDPL	SC[+57.021464]DDEGHFSAQYIM[+15.994915]DDFTRDPL	83601	1447981	0.945415
C	229	250	2	SCDDEGHFSAQYIMDDFTRDPL	SC[+57.021464]DDEGHFSAQYIMDDFTRDPL	SC[+57.021464]DDEGHFSAQYIM[+15.994915]DDFTRDPL	211321	1168618	0.846862
C	229	250	3	SCDDEGHFSAQYIMDDFTRDPL	SC[+57.021464]DDEGHFSAQYIMDDFTRDPL	SC[+57.021464]DDEGHFSAQYIM[+15.994915]DDFTRDPL	96069	2277435	0.959524
										0	0
F	229	250	1	SCDDEGHFSAQYIMDDFTRDPL	SC[+57.021464]DDEGHFSAQYIMDDFTRDPL	SC[+57.021464]DDEGHFSAQYIM[+15.994915]DDFTRDPL	412342	2378953	0.852276
F	229	250	2	SCDDEGHFSAQYIMDDFTRDPL	SC[+57.021464]DDEGHFSAQYIMDDFTRDPL	SC[+57.021464]DDEGHFSAQYIM[+15.994915]DDFTRDPL	296649	2452940	0.892112
F	229	250	3	SCDDEGHFSAQYIMDDFTRDPL	SC[+57.021464]DDEGHFSAQYIMDDFTRDPL	SC[+57.021464]DDEGHFSAQYIM[+15.994915]DDFTRDPL	84439	3638762	0.977321
										0	0
O	229	250	1	SCDDEGHFSAQYIMDDFTRDPL	SC[+57.021464]DDEGHFSAQYIMDDFTRDPL	SC[+57.021464]DDEGHFSAQYIM[+15.994915]DDFTRDPL	953128	3940531	0.805232
O	229	250	2	SCDDEGHFSAQYIMDDFTRDPL	SC[+57.021464]DDEGHFSAQYIMDDFTRDPL	SC[+57.021464]DDEGHFSAQYIM[+15.994915]DDFTRDPL	161361	2717573	0.943951
O	229	250	3	SCDDEGHFSAQYIMDDFTRDPL	SC[+57.021464]DDEGHFSAQYIMDDFTRDPL	SC[+57.021464]DDEGHFSAQYIM[+15.994915]DDFTRDPL	124569	4256751	0.971568
										0	0
C	231	247	1	DDEGHFSAQYIMDDFTR	DDEGHFSAQYIMDDFTR, DDEGHFSAQY[+57.021464]IMDDFTR, DDEGHFSAQYIMD[+57.021464]DFTR	DDEGHFSAQYIM[+15.994915]DDFTR	136454438	3150125	0.0225646
C	231	247	2	DDEGHFSAQYIMDDFTR	DDEGHFSAQYIMDDFTR, DDEGHFSAQY[+57.021464]IMDDFTR, DDEGHFSAQYIMD[+57.021464]DFTR	DDEGHFSAQYIM[+15.994915]DDFTR	40123160	440666	0.0108635
C	231	247	3	DDEGHFSAQYIMDDFTR	DDEGHFSAQYIMDDFTR, DDEGHFSAQY[+57.021464]IMDDFTR, DDEGHFSAQYIMD[+57.021464]DFTR	DDEGHFSAQYIM[+15.994915]DDFTR	61834130	365227	0.00587188
										0	0
F	231	247	1	DDEGHFSAQYIMDDFTR	DDEGHFSAQYIMDDFTR, DDEGHFSAQY[+57.021464]IMDDFTR, DDEGHFSAQYIMD[+57.021464]DFTR	DDEGHFSAQYIM[+15.994915]DDFTR	85964802	970985	0.011169
F	231	247	2	DDEGHFSAQYIMDDFTR	DDEGHFSAQYIMDDFTR, DDEGHFSAQY[+57.021464]IMDDFTR, DDEGHFSAQYIMD[+57.021464]DFTR	DDEGHFSAQYIM[+15.994915]DDFTR	148718743	2340789	0.0154958
F	231	247	3	DDEGHFSAQYIMDDFTR	DDEGHFSAQYIMDDFTR, DDEGHFSAQY[+57.021464]IMDDFTR, DDEGHFSAQYIMD[+57.021464]DFTR	DDEGHFSAQYIM[+15.994915]DDFTR	23238162	139162	0.00595286
										0	0
O	231	247	1	DDEGHFSAQYIMDDFTR	DDEGHFSAQYIMDDFTR, DDEGHFSAQY[+57.021464]IMDDFTR, DDEGHFSAQYIMD[+57.021464]DFTR	DDEGHFSAQYIM[+15.994915]DDFTR	196631947	3547918	0.0177237
O	231	247	2	DDEGHFSAQYIMDDFTR	DDEGHFSAQYIMDDFTR, DDEGHFSAQY[+57.021464]IMDDFTR, DDEGHFSAQYIMD[+57.021464]DFTR	DDEGHFSAQYIM[+15.994915]DDFTR	31234727	628364	0.0197207
O	231	247	3	DDEGHFSAQYIMDDFTR	DDEGHFSAQYIMDDFTR, DDEGHFSAQY[+57.021464]IMDDFTR, DDEGHFSAQYIMD[+57.021464]DFTR	DDEGHFSAQYIM[+15.994915]DDFTR	173649004	4903488	0.0274624
										0	0
C	232	247	1	DEGHFSAQYIMDDFTR	DEGHFSAQYIMDDFTR, DEGHFSAQYIMD[+57.021464]DFTR	DEGHFSAQYIM[+15.994915]DDFTR	302280905	149409655	0.330779
C	232	247	2	DEGHFSAQYIMDDFTR	DEGHFSAQYIMDDFTR, DEGHFSAQYIMD[+57.021464]DFTR	DEGHFSAQYIM[+15.994915]DDFTR	100617958	54325144	0.350614
C	232	247	3	DEGHFSAQYIMDDFTR	DEGHFSAQYIMDDFTR, DEGHFSAQYIMD[+57.021464]DFTR	DEGHFSAQYIM[+15.994915]DDFTR	39252061	22728378	0.366702
										0	0
F	232	247	1	DEGHFSAQYIMDDFTR	DEGHFSAQYIMDDFTR, DEGHFSAQYIMD[+57.021464]DFTR	DEGHFSAQYIM[+15.994915]DDFTR	377302957	190190407	0.335141
F	232	247	2	DEGHFSAQYIMDDFTR	DEGHFSAQYIMDDFTR, DEGHFSAQYIMD[+57.021464]DFTR	DEGHFSAQYIM[+15.994915]DDFTR	511345147	115282638	0.183973
F	232	247	3	DEGHFSAQYIMDDFTR	DEGHFSAQYIMDDFTR, DEGHFSAQYIMD[+57.021464]DFTR	DEGHFSAQYIM[+15.994915]DDFTR	156630675	79943727	0.337922
										0	0
O	232	247	1	DEGHFSAQYIMDDFTR	DEGHFSAQYIMDDFTR, DEGHFSAQYIMD[+57.021464]DFTR	DEGHFSAQYIM[+15.994915]DDFTR	288654421	147253757	0.337809
O	232	247	2	DEGHFSAQYIMDDFTR	DEGHFSAQYIMDDFTR, DEGHFSAQYIMD[+57.021464]DFTR	DEGHFSAQYIM[+15.994915]DDFTR	230822446	110001625	0.322752
O	232	247	3	DEGHFSAQYIMDDFTR	DEGHFSAQYIMDDFTR, DEGHFSAQYIMD[+57.021464]DFTR	DEGHFSAQYIM[+15.994915]DDFTR	913542836	456354263	0.33313
										0	0
C	233	247	1	EGHFSAQYIMDDFTR	EGHFSAQYIMDDFTR	EGHFSAQYIM[+15.994915]DDFTR	7645027	79346403	0.912117
C	233	247	2	EGHFSAQYIMDDFTR	EGHFSAQYIMDDFTR	EGHFSAQYIM[+15.994915]DDFTR	6489073	15935116	0.710622
C	233	247	3	EGHFSAQYIMDDFTR	EGHFSAQYIMDDFTR	EGHFSAQYIM[+15.994915]DDFTR	5108693	19068824	0.788701
										0	0
F	233	247	1	EGHFSAQYIMDDFTR	EGHFSAQYIMDDFTR	EGHFSAQYIM[+15.994915]DDFTR	87858905	25800251	0.226997
F	233	247	2	EGHFSAQYIMDDFTR	EGHFSAQYIMDDFTR	EGHFSAQYIM[+15.994915]DDFTR	17180659	47196569	0.733125
F	233	247	3	EGHFSAQYIMDDFTR	EGHFSAQYIMDDFTR	EGHFSAQYIM[+15.994915]DDFTR	7517609	7809108	0.50951
										0	0
O	233	247	1	EGHFSAQYIMDDFTR	EGHFSAQYIMDDFTR	EGHFSAQYIM[+15.994915]DDFTR	79515339	77981871	0.495132
O	233	247	2	EGHFSAQYIMDDFTR	EGHFSAQYIMDDFTR	EGHFSAQYIM[+15.994915]DDFTR	34085671	9614618	0.220013
O	233	247	3	EGHFSAQYIMDDFTR	EGHFSAQYIMDDFTR	EGHFSAQYIM[+15.994915]DDFTR	417425192	56636892	0.119471
										0	0
C	234	245	1	GHFSAQYIMDDF	GHFSAQYIMDDF	GHFSAQYIM[+15.994915]DDF	22737250	2177477	0.0873972
C	234	245	2	GHFSAQYIMDDF	GHFSAQYIMDDF	GHFSAQYIM[+15.994915]DDF	11008544	2267051	0.170768
C	234	245	3	GHFSAQYIMDDF	GHFSAQYIMDDF	GHFSAQYIM[+15.994915]DDF	14682891	1303312	0.0815273
										0.78722	0.100131
F	234	245	1	GHFSAQYIMDDF	GHFSAQYIMDDF	GHFSAQYIM[+15.994915]DDF	15327809	2819381	0.155362
F	234	245	2	GHFSAQYIMDDF	GHFSAQYIMDDF	GHFSAQYIM[+15.994915]DDF	51110249	6304877	0.109812
F	234	245	3	GHFSAQYIMDDF	GHFSAQYIMDDF	GHFSAQYIM[+15.994915]DDF	10462458	3560015	0.253879
										0.800271	0.0630223
O	234	245	1	GHFSAQYIMDDF	GHFSAQYIMDDF	GHFSAQYIM[+15.994915]DDF	9969777	3335409	0.250685
O	234	245	2	GHFSAQYIMDDF	GHFSAQYIMDDF	GHFSAQYIM[+15.994915]DDF	16494200	1508119	0.0837736
O	234	245	3	GHFSAQYIMDDF	GHFSAQYIMDDF	GHFSAQYIM[+15.994915]DDF	20027179	19546594	0.493928
										0.795636	0.0975253
C	234	247	1	GHFSAQYIMDDFTR	GHFSAQYIMDDFTR, GHFSAQYIMD[+57.021464]DFTR, GHFSAQY[+57.021464]IMDDFTR, GH[+57.021464]FSAQYIMDDFTR, GHFSAQ[+0.984016]YIMDDFTR, GHFSAQYIMDD[+57.021464]FTR	GHFSAQYIM[+15.994915]DDFTR, GHFSAQY[+15.994915]IM[+15.994915]DDFTR, GHFSAQY[+31.989828]IM[+15.994915]DDFTR, GHFSAQYIM[+31.989828]DDFTR, GHFSAQY[+15.994915]IMDDFTR, GHFSAQYIM[+15.994915]DDFTR, GHF[+31.989828]SAQYIM[+15.994915]DDFTR	31430775	25878121	0.451555
C	234	247	2	GHFSAQYIMDDFTR	GHFSAQYIMDDFTR, GHFSAQYIMD[+57.021464]DFTR, GHFSAQY[+57.021464]IMDDFTR, GH[+57.021464]FSAQYIMDDFTR, GHFSAQ[+0.984016]YIMDDFTR, GHFSAQYIMDD[+57.021464]FTR	GHFSAQYIM[+15.994915]DDFTR, GHFSAQY[+15.994915]IM[+15.994915]DDFTR, GHFSAQY[+31.989828]IM[+15.994915]DDFTR, GHFSAQYIM[+31.989828]DDFTR, GHFSAQY[+15.994915]IMDDFTR, GHFSAQYIM[+15.994915]DDFTR, GHF[+31.989828]SAQYIM[+15.994915]DDFTR	37667431	46732346	0.553702
C	234	247	3	GHFSAQYIMDDFTR	GHFSAQYIMDDFTR, GHFSAQYIMD[+57.021464]DFTR, GHFSAQY[+57.021464]IMDDFTR, GH[+57.021464]FSAQYIMDDFTR, GHFSAQ[+0.984016]YIMDDFTR, GHFSAQYIMDD[+57.021464]FTR	GHFSAQYIM[+15.994915]DDFTR, GHFSAQY[+15.994915]IM[+15.994915]DDFTR, GHFSAQY[+31.989828]IM[+15.994915]DDFTR, GHFSAQYIM[+31.989828]DDFTR, GHFSAQY[+15.994915]IMDDFTR, GHFSAQYIM[+15.994915]DDFTR, GHF[+31.989828]SAQYIM[+15.994915]DDFTR	7115803	12872555	0.644003
										0.917267	0.0613794
F	234	247	1	GHFSAQYIMDDFTR	GHFSAQYIMDDFTR, GHFSAQYIMD[+57.021464]DFTR, GHFSAQY[+57.021464]IMDDFTR, GH[+57.021464]FSAQYIMDDFTR, GHFSAQ[+0.984016]YIMDDFTR, GHFSAQYIMDD[+57.021464]FTR	GHFSAQYIM[+15.994915]DDFTR, GHFSAQY[+15.994915]IM[+15.994915]DDFTR, GHFSAQY[+31.989828]IM[+15.994915]DDFTR, GHFSAQYIM[+31.989828]DDFTR, GHFSAQY[+15.994915]IMDDFTR, GHFSAQYIM[+15.994915]DDFTR, GHF[+31.989828]SAQYIM[+15.994915]DDFTR	128523828	149832957	0.538277
F	234	247	2	GHFSAQYIMDDFTR	GHFSAQYIMDDFTR, GHFSAQYIMD[+57.021464]DFTR, GHFSAQY[+57.021464]IMDDFTR, GH[+57.021464]FSAQYIMDDFTR, GHFSAQ[+0.984016]YIMDDFTR, GHFSAQYIMDD[+57.021464]FTR	GHFSAQYIM[+15.994915]DDFTR, GHFSAQY[+15.994915]IM[+15.994915]DDFTR, GHFSAQY[+31.989828]IM[+15.994915]DDFTR, GHFSAQYIM[+31.989828]DDFTR, GHFSAQY[+15.994915]IMDDFTR, GHFSAQYIM[+15.994915]DDFTR, GHF[+31.989828]SAQYIM[+15.994915]DDFTR	113134058	149753507	0.569649
F	234	247	3	GHFSAQYIMDDFTR	GHFSAQYIMDDFTR, GHFSAQYIMD[+57.021464]DFTR, GHFSAQY[+57.021464]IMDDFTR, GH[+57.021464]FSAQYIMDDFTR, GHFSAQ[+0.984016]YIMDDFTR, GHFSAQYIMDD[+57.021464]FTR	GHFSAQYIM[+15.994915]DDFTR, GHFSAQY[+15.994915]IM[+15.994915]DDFTR, GHFSAQY[+31.989828]IM[+15.994915]DDFTR, GHFSAQYIM[+31.989828]DDFTR, GHFSAQY[+15.994915]IMDDFTR, GHFSAQYIM[+15.994915]DDFTR, GHF[+31.989828]SAQYIM[+15.994915]DDFTR	76548506	85350337	0.527183
										0.907236	0.0638798
O	234	247	1	GHFSAQYIMDDFTR	GHFSAQYIMDDFTR, GHFSAQYIMD[+57.021464]DFTR, GHFSAQY[+57.021464]IMDDFTR, GH[+57.021464]FSAQYIMDDFTR, GHFSAQ[+0.984016]YIMDDFTR, GHFSAQYIMDD[+57.021464]FTR	GHFSAQYIM[+15.994915]DDFTR, GHFSAQY[+15.994915]IM[+15.994915]DDFTR, GHFSAQY[+31.989828]IM[+15.994915]DDFTR, GHFSAQYIM[+31.989828]DDFTR, GHFSAQY[+15.994915]IMDDFTR, GHFSAQYIM[+15.994915]DDFTR, GHF[+31.989828]SAQYIM[+15.994915]DDFTR	59239868	67038665	0.530879
O	234	247	2	GHFSAQYIMDDFTR	GHFSAQYIMDDFTR, GHFSAQYIMD[+57.021464]DFTR, GHFSAQY[+57.021464]IMDDFTR, GH[+57.021464]FSAQYIMDDFTR, GHFSAQ[+0.984016]YIMDDFTR, GHFSAQYIMDD[+57.021464]FTR	GHFSAQYIM[+15.994915]DDFTR, GHFSAQY[+15.994915]IM[+15.994915]DDFTR, GHFSAQY[+31.989828]IM[+15.994915]DDFTR, GHFSAQYIM[+31.989828]DDFTR, GHFSAQY[+15.994915]IMDDFTR, GHFSAQYIM[+15.994915]DDFTR, GHF[+31.989828]SAQYIM[+15.994915]DDFTR	122478842	154597688	0.55796
O	234	247	3	GHFSAQYIMDDFTR	GHFSAQYIMDDFTR, GHFSAQYIMD[+57.021464]DFTR, GHFSAQY[+57.021464]IMDDFTR, GH[+57.021464]FSAQYIMDDFTR, GHFSAQ[+0.984016]YIMDDFTR, GHFSAQYIMDD[+57.021464]FTR	GHFSAQYIM[+15.994915]DDFTR, GHFSAQY[+15.994915]IM[+15.994915]DDFTR, GHFSAQY[+31.989828]IM[+15.994915]DDFTR, GHFSAQYIM[+31.989828]DDFTR, GHFSAQY[+15.994915]IMDDFTR, GHFSAQYIM[+15.994915]DDFTR, GHF[+31.989828]SAQYIM[+15.994915]DDFTR	478542051	535813483	0.52823
										0.906917	0.0891379
C	234	250	1	GHFSAQYIMDDFTRDPL	GHFSAQYIMDDFTRDPL	GHFSAQYIM[+15.994915]DDFTRDPL	1402054	1667283	0.543206
C	234	250	2	GHFSAQYIMDDFTRDPL	GHFSAQYIMDDFTRDPL	GHFSAQYIM[+15.994915]DDFTRDPL	2616075	862589	0.247966
C	234	250	3	GHFSAQYIMDDFTRDPL	GHFSAQYIMDDFTRDPL	GHFSAQYIM[+15.994915]DDFTRDPL	3644287	1581706	0.302661
										1	0
F	234	250	1	GHFSAQYIMDDFTRDPL	GHFSAQYIMDDFTRDPL	GHFSAQYIM[+15.994915]DDFTRDPL	5354418	3706221	0.409046
F	234	250	2	GHFSAQYIMDDFTRDPL	GHFSAQYIMDDFTRDPL	GHFSAQYIM[+15.994915]DDFTRDPL	2660951	7884818	0.747676
F	234	250	3	GHFSAQYIMDDFTRDPL	GHFSAQYIMDDFTRDPL	GHFSAQYIM[+15.994915]DDFTRDPL	1087201	614683	0.361178
										1	0
O	234	250	1	GHFSAQYIMDDFTRDPL	GHFSAQYIMDDFTRDPL	GHFSAQYIM[+15.994915]DDFTRDPL	4934560	2615749	0.346443
O	234	250	2	GHFSAQYIMDDFTRDPL	GHFSAQYIMDDFTRDPL	GHFSAQYIM[+15.994915]DDFTRDPL	5216223	2376323	0.312981
O	234	250	3	GHFSAQYIMDDFTRDPL	GHFSAQYIMDDFTRDPL	GHFSAQYIM[+15.994915]DDFTRDPL	9333546	5313855	0.362785
										1	0
C	236	247	1	FSAQYIMDDFTR	FSAQYIMDDFTR	FSAQYIM[+15.994915]DDFTR, FSAQYIM[+15.994915]DDFTR	758769	55538968	0.986522
C	236	247	2	FSAQYIMDDFTR	FSAQYIMDDFTR	FSAQYIM[+15.994915]DDFTR, FSAQYIM[+15.994915]DDFTR	80149	11435548	0.99304
C	236	247	3	FSAQYIMDDFTR	FSAQYIMDDFTR	FSAQYIM[+15.994915]DDFTR, FSAQYIM[+15.994915]DDFTR	409876	23518760	0.982871
										0.0131	0.00856816
F	236	247	1	FSAQYIMDDFTR	FSAQYIMDDFTR	FSAQYIM[+15.994915]DDFTR, FSAQYIM[+15.994915]DDFTR	511188	21085088	0.97633
F	236	247	2	FSAQYIMDDFTR	FSAQYIMDDFTR	FSAQYIM[+15.994915]DDFTR, FSAQYIM[+15.994915]DDFTR	6930252	38226300	0.846528
F	236	247	3	FSAQYIMDDFTR	FSAQYIMDDFTR	FSAQYIM[+15.994915]DDFTR, FSAQYIM[+15.994915]DDFTR	3136769	36717820	0.921295
										0.0108726	0.00477837
O	236	247	1	FSAQYIMDDFTR	FSAQYIMDDFTR	FSAQYIM[+15.994915]DDFTR, FSAQYIM[+15.994915]DDFTR	852549	26582396	0.968925
O	236	247	2	FSAQYIMDDFTR	FSAQYIMDDFTR	FSAQYIM[+15.994915]DDFTR, FSAQYIM[+15.994915]DDFTR	6108316	24678688	0.801594
O	236	247	3	FSAQYIMDDFTR	FSAQYIMDDFTR	FSAQYIM[+15.994915]DDFTR, FSAQYIM[+15.994915]DDFTR	13698008	49339794	0.782702
										0.0216356	0.00514403
C	237	247	1	SAQYIMDDFTR	SAQYIMDDFTR	SAQYIM[+15.994915]DDFTR, SAQYIM[+15.994915]DDFTR	90740074	296890612	0.765911
C	237	247	2	SAQYIMDDFTR	SAQYIMDDFTR	SAQYIM[+15.994915]DDFTR, SAQYIM[+15.994915]DDFTR	766994	25013728	0.970249
C	237	247	3	SAQYIMDDFTR	SAQYIMDDFTR	SAQYIM[+15.994915]DDFTR, SAQYIM[+15.994915]DDFTR	21423460	3544584	0.141965
										0.349365	0.0179943
F	237	247	1	SAQYIMDDFTR	SAQYIMDDFTR	SAQYIM[+15.994915]DDFTR, SAQYIM[+15.994915]DDFTR	27978103	62203022	0.689757
F	237	247	2	SAQYIMDDFTR	SAQYIMDDFTR	SAQYIM[+15.994915]DDFTR, SAQYIM[+15.994915]DDFTR	64362707	107776490	0.626101
F	237	247	3	SAQYIMDDFTR	SAQYIMDDFTR	SAQYIM[+15.994915]DDFTR, SAQYIM[+15.994915]DDFTR	4348050	16382088	0.790255
										0.285679	0.0880907
O	237	247	1	SAQYIMDDFTR	SAQYIMDDFTR	SAQYIM[+15.994915]DDFTR, SAQYIM[+15.994915]DDFTR	99715972	304015724	0.753014
O	237	247	2	SAQYIMDDFTR	SAQYIMDDFTR	SAQYIM[+15.994915]DDFTR, SAQYIM[+15.994915]DDFTR	10608066	11801744	0.526633
O	237	247	3	SAQYIMDDFTR	SAQYIMDDFTR	SAQYIM[+15.994915]DDFTR, SAQYIM[+15.994915]DDFTR	74723345	117021306	0.610298
										0.33123	0.00770629
C	238	247	1	AQYIMDDFTR	AQYIMDDFTR		9818672	0	0
C	238	247	2	AQYIMDDFTR	AQYIMDDFTR		3387084	0	0
C	238	247	3	AQYIMDDFTR	AQYIMDDFTR		2679260	0	0
										0.803813	0.101594
F	238	247	1	AQYIMDDFTR	AQYIMDDFTR		12648762	0	0
F	238	247	2	AQYIMDDFTR	AQYIMDDFTR		16564375	0	0
F	238	247	3	AQYIMDDFTR	AQYIMDDFTR		3876725	0	0
										0.489877	0.253635
O	238	247	1	AQYIMDDFTR	AQYIMDDFTR		14749819	0	0
O	238	247	2	AQYIMDDFTR	AQYIMDDFTR		8083818	0	0
O	238	247	3	AQYIMDDFTR	AQYIMDDFTR		34392244	0	0
										0.278205	0.194474
C	239	247	1	QYIMDDFTR	QYIMDDFTR		7342371	0	0
C	239	247	2	QYIMDDFTR	QYIMDDFTR		7286889	0	0
C	239	247	3	QYIMDDFTR	QYIMDDFTR		557720	0	0
										0.113231	0.0499152
F	239	247	1	QYIMDDFTR	QYIMDDFTR		23909309	0	0
F	239	247	2	QYIMDDFTR	QYIMDDFTR		33805603	0	0
F	239	247	3	QYIMDDFTR	QYIMDDFTR		12441857	0	0
										0.173018	0.0736385
O	239	247	1	QYIMDDFTR	QYIMDDFTR		11243803	0	0
O	239	247	2	QYIMDDFTR	QYIMDDFTR		21589552	0	0
O	239	247	3	QYIMDDFTR	QYIMDDFTR		86756914	0	0
										0.276129	0.206258
C	240	247	1	YIMDDFTR	YIMDDFTR	YIM[+15.994915]DDFTR	833057982	215326553	0.205389
C	240	247	2	YIMDDFTR	YIMDDFTR	YIM[+15.994915]DDFTR	195285987	147266401	0.429909
C	240	247	3	YIMDDFTR	YIMDDFTR	YIM[+15.994915]DDFTR	327617235	112132884	0.254992
										0.549753	0.0962845
F	240	247	1	YIMDDFTR	YIMDDFTR	YIM[+15.994915]DDFTR	429902567	291838047	0.404353
F	240	247	2	YIMDDFTR	YIMDDFTR	YIM[+15.994915]DDFTR	725510253	282374682	0.280166
F	240	247	3	YIMDDFTR	YIMDDFTR	YIM[+15.994915]DDFTR	88377198	156543655	0.63916
										0.545036	0.0220249
O	240	247	1	YIMDDFTR	YIMDDFTR	YIM[+15.994915]DDFTR	1005860573	303900026	0.232027
O	240	247	2	YIMDDFTR	YIMDDFTR	YIM[+15.994915]DDFTR	110605862	197990812	0.641584
O	240	247	3	YIMDDFTR	YIMDDFTR	YIM[+15.994915]DDFTR	786964416	332626378	0.297096
										0.539023	0.0164532
C	246	276	1	TRDPLYILDNNHTHLLLVDNGCHGHPTVEAK	TRDPLYILDNNHTHLLLVDNGCHGHPTVEAK, TRDPLYILDNNHTHLLLVDN[+0.984016]GCHGHPTVEAK		1928459	0	0
C	246	276	2	TRDPLYILDNNHTHLLLVDNGCHGHPTVEAK	TRDPLYILDNNHTHLLLVDNGCHGHPTVEAK, TRDPLYILDNNHTHLLLVDN[+0.984016]GCHGHPTVEAK		648870	0	0
C	246	276	3	TRDPLYILDNNHTHLLLVDNGCHGHPTVEAK	TRDPLYILDNNHTHLLLVDNGCHGHPTVEAK, TRDPLYILDNNHTHLLLVDN[+0.984016]GCHGHPTVEAK		965338	0	0
										0.364611	0.157067
F	246	276	1	TRDPLYILDNNHTHLLLVDNGCHGHPTVEAK	TRDPLYILDNNHTHLLLVDNGCHGHPTVEAK, TRDPLYILDNNHTHLLLVDN[+0.984016]GCHGHPTVEAK		3467446	0	0
F	246	276	2	TRDPLYILDNNHTHLLLVDNGCHGHPTVEAK	TRDPLYILDNNHTHLLLVDNGCHGHPTVEAK, TRDPLYILDNNHTHLLLVDN[+0.984016]GCHGHPTVEAK		3424491	0	0
F	246	276	3	TRDPLYILDNNHTHLLLVDNGCHGHPTVEAK	TRDPLYILDNNHTHLLLVDNGCHGHPTVEAK, TRDPLYILDNNHTHLLLVDN[+0.984016]GCHGHPTVEAK		2083323	0	0
										0.505967	0.21069
O	246	276	1	TRDPLYILDNNHTHLLLVDNGCHGHPTVEAK	TRDPLYILDNNHTHLLLVDNGCHGHPTVEAK, TRDPLYILDNNHTHLLLVDN[+0.984016]GCHGHPTVEAK		3726124	0	0
O	246	276	2	TRDPLYILDNNHTHLLLVDNGCHGHPTVEAK	TRDPLYILDNNHTHLLLVDNGCHGHPTVEAK, TRDPLYILDNNHTHLLLVDN[+0.984016]GCHGHPTVEAK		2265924	0	0
O	246	276	3	TRDPLYILDNNHTHLLLVDNGCHGHPTVEAK	TRDPLYILDNNHTHLLLVDNGCHGHPTVEAK, TRDPLYILDNNHTHLLLVDN[+0.984016]GCHGHPTVEAK		5155076	0	0
										0.340736	0.0253875
C	248	257	1	DPLYILDNNH	DPLYILDNNH		2404728	0	0
C	248	257	2	DPLYILDNNH	DPLYILDNNH		2989673	0	0
C	248	257	3	DPLYILDNNH	DPLYILDNNH		3125408	0	0
										0.987478	0.00515146
F	248	257	1	DPLYILDNNH	DPLYILDNNH		30480494	0	0
F	248	257	2	DPLYILDNNH	DPLYILDNNH		1407684	0	0
F	248	257	3	DPLYILDNNH	DPLYILDNNH		3156096	0	0
										0.914718	0.0651502
O	248	257	1	DPLYILDNNH	DPLYILDNNH		26853318	0	0
O	248	257	2	DPLYILDNNH	DPLYILDNNH		12786131	0	0
O	248	257	3	DPLYILDNNH	DPLYILDNNH		130865549	0	0
										0.851074	0.102498
C	248	258	1	DPLYILDNNHT	DPLYILDNNHT		3705514	0	0
C	248	258	2	DPLYILDNNHT	DPLYILDNNHT		1590862	0	0
C	248	258	3	DPLYILDNNHT	DPLYILDNNHT		2923616	0	0
										0.626042	0.431493
F	248	258	1	DPLYILDNNHT	DPLYILDNNHT		1487015	0	0
F	248	258	2	DPLYILDNNHT	DPLYILDNNHT		16349589	0	0
F	248	258	3	DPLYILDNNHT	DPLYILDNNHT		4893754	0	0
										0.702037	0.0827631
O	248	258	1	DPLYILDNNHT	DPLYILDNNHT		3148626	0	0
O	248	258	2	DPLYILDNNHT	DPLYILDNNHT		11528473	0	0
O	248	258	3	DPLYILDNNHT	DPLYILDNNHT		7732869	0	0
										0.629982	0.114467
C	248	259	1	DPLYILDNNHTH	DPLYILDNNHTH, DPLYILDN[+0.984016]NHTH, DPLYILDNN[+0.984016]HTH		282256787	0	0
C	248	259	2	DPLYILDNNHTH	DPLYILDNNHTH, DPLYILDN[+0.984016]NHTH, DPLYILDNN[+0.984016]HTH		122600147	0	0
C	248	259	3	DPLYILDNNHTH	DPLYILDNNHTH, DPLYILDN[+0.984016]NHTH, DPLYILDNN[+0.984016]HTH		68440691	0	0
										0	0
F	248	259	1	DPLYILDNNHTH	DPLYILDNNHTH, DPLYILDN[+0.984016]NHTH, DPLYILDNN[+0.984016]HTH		284059410	0	0
F	248	259	2	DPLYILDNNHTH	DPLYILDNNHTH, DPLYILDN[+0.984016]NHTH, DPLYILDNN[+0.984016]HTH		412713961	0	0
F	248	259	3	DPLYILDNNHTH	DPLYILDNNHTH, DPLYILDN[+0.984016]NHTH, DPLYILDNN[+0.984016]HTH		129114865	0	0
										0	0
O	248	259	1	DPLYILDNNHTH	DPLYILDNNHTH, DPLYILDN[+0.984016]NHTH, DPLYILDNN[+0.984016]HTH		300304805	0	0
O	248	259	2	DPLYILDNNHTH	DPLYILDNNHTH, DPLYILDN[+0.984016]NHTH, DPLYILDNN[+0.984016]HTH		198682242	0	0
O	248	259	3	DPLYILDNNHTH	DPLYILDNNHTH, DPLYILDN[+0.984016]NHTH, DPLYILDNN[+0.984016]HTH		555624039	0	0
										0	0
C	248	260	1	DPLYILDNNHTHL	DPLYILDNNHTHL, DPLYILDNN[+0.984016]HTHL, DPLYILDN[+0.984016]NHTHL		44508064	0	0
C	248	260	2	DPLYILDNNHTHL	DPLYILDNNHTHL, DPLYILDNN[+0.984016]HTHL, DPLYILDN[+0.984016]NHTHL		24616167	0	0
C	248	260	3	DPLYILDNNHTHL	DPLYILDNNHTHL, DPLYILDNN[+0.984016]HTHL, DPLYILDN[+0.984016]NHTHL		10893319	0	0
										0	0
F	248	260	1	DPLYILDNNHTHL	DPLYILDNNHTHL, DPLYILDNN[+0.984016]HTHL, DPLYILDN[+0.984016]NHTHL		74970957	0	0
F	248	260	2	DPLYILDNNHTHL	DPLYILDNNHTHL, DPLYILDNN[+0.984016]HTHL, DPLYILDN[+0.984016]NHTHL		63553713	0	0
F	248	260	3	DPLYILDNNHTHL	DPLYILDNNHTHL, DPLYILDNN[+0.984016]HTHL, DPLYILDN[+0.984016]NHTHL		22360301	0	0
										0	0
O	248	260	1	DPLYILDNNHTHL	DPLYILDNNHTHL, DPLYILDNN[+0.984016]HTHL, DPLYILDN[+0.984016]NHTHL		113574393	0	0
O	248	260	2	DPLYILDNNHTHL	DPLYILDNNHTHL, DPLYILDNN[+0.984016]HTHL, DPLYILDN[+0.984016]NHTHL		47649125	0	0
O	248	260	3	DPLYILDNNHTHL	DPLYILDNNHTHL, DPLYILDNN[+0.984016]HTHL, DPLYILDN[+0.984016]NHTHL		119678439	0	0
										0	0
C	248	261	1	DPLYILDNNHTHLL	DPLYILDNNHTHLL, DPLYILDN[+0.984016]NHTHLL, DPLYILDNN[+0.984016]HTHLL		20741235	0	0
C	248	261	2	DPLYILDNNHTHLL	DPLYILDNNHTHLL, DPLYILDN[+0.984016]NHTHLL, DPLYILDNN[+0.984016]HTHLL		7810500	0	0
C	248	261	3	DPLYILDNNHTHLL	DPLYILDNNHTHLL, DPLYILDN[+0.984016]NHTHLL, DPLYILDNN[+0.984016]HTHLL		6877465	0	0
										0.296763	0.117945
F	248	261	1	DPLYILDNNHTHLL	DPLYILDNNHTHLL, DPLYILDN[+0.984016]NHTHLL, DPLYILDNN[+0.984016]HTHLL		25332263	0	0
F	248	261	2	DPLYILDNNHTHLL	DPLYILDNNHTHLL, DPLYILDN[+0.984016]NHTHLL, DPLYILDNN[+0.984016]HTHLL		50194664	0	0
F	248	261	3	DPLYILDNNHTHLL	DPLYILDNNHTHLL, DPLYILDN[+0.984016]NHTHLL, DPLYILDNN[+0.984016]HTHLL		7800624	0	0
										0.441226	0.182316
O	248	261	1	DPLYILDNNHTHLL	DPLYILDNNHTHLL, DPLYILDN[+0.984016]NHTHLL, DPLYILDNN[+0.984016]HTHLL		16452333	0	0
O	248	261	2	DPLYILDNNHTHLL	DPLYILDNNHTHLL, DPLYILDN[+0.984016]NHTHLL, DPLYILDNN[+0.984016]HTHLL		23550631	0	0
O	248	261	3	DPLYILDNNHTHLL	DPLYILDNNHTHLL, DPLYILDN[+0.984016]NHTHLL, DPLYILDNN[+0.984016]HTHLL		86799823	0	0
										0.390236	0.220092
C	248	262	1	DPLYILDNNHTHLLL	DPLYILDNNHTHLLL		112656800	0	0
C	248	262	2	DPLYILDNNHTHLLL	DPLYILDNNHTHLLL		52678643	0	0
C	248	262	3	DPLYILDNNHTHLLL	DPLYILDNNHTHLLL		40518431	0	0
										1	0
F	248	262	1	DPLYILDNNHTHLLL	DPLYILDNNHTHLLL		120304497	0	0
F	248	262	2	DPLYILDNNHTHLLL	DPLYILDNNHTHLLL		113366763	0	0
F	248	262	3	DPLYILDNNHTHLLL	DPLYILDNNHTHLLL		119865716	0	0
										1	0
O	248	262	1	DPLYILDNNHTHLLL	DPLYILDNNHTHLLL		113312645	0	0
O	248	262	2	DPLYILDNNHTHLLL	DPLYILDNNHTHLLL		136619767	0	0
O	248	262	3	DPLYILDNNHTHLLL	DPLYILDNNHTHLLL		129619783	0	0
										1	0
C	248	265	1	DPLYILDNNHTHLLLVDN	DPLYILDNNHTHLLLVDN		791800	0	0
C	248	265	2	DPLYILDNNHTHLLLVDN	DPLYILDNNHTHLLLVDN		2611877	0	0
C	248	265	3	DPLYILDNNHTHLLLVDN	DPLYILDNNHTHLLLVDN		6187632	0	0
										0	0
F	248	265	1	DPLYILDNNHTHLLLVDN	DPLYILDNNHTHLLLVDN		3306315	0	0
F	248	265	2	DPLYILDNNHTHLLLVDN	DPLYILDNNHTHLLLVDN		37450885	0	0
F	248	265	3	DPLYILDNNHTHLLLVDN	DPLYILDNNHTHLLLVDN		1103869	0	0
										0	0
O	248	265	1	DPLYILDNNHTHLLLVDN	DPLYILDNNHTHLLLVDN		3785539	0	0
O	248	265	2	DPLYILDNNHTHLLLVDN	DPLYILDNNHTHLLLVDN		31589969	0	0
O	248	265	3	DPLYILDNNHTHLLLVDN	DPLYILDNNHTHLLLVDN		7844970	0	0
										0	0
C	248	266	1	DPLYILDNNHTHLLLVDNG	DPLYILDNNHTHLLLVDNG, DPLYILDN[+0.984016]NHTHLLLVDNG		7195314953	0	0
C	248	266	2	DPLYILDNNHTHLLLVDNG	DPLYILDNNHTHLLLVDNG, DPLYILDN[+0.984016]NHTHLLLVDNG		10594082168	0	0
C	248	266	3	DPLYILDNNHTHLLLVDNG	DPLYILDNNHTHLLLVDNG, DPLYILDN[+0.984016]NHTHLLLVDNG		8392132123	0	0
										0	0
F	248	266	1	DPLYILDNNHTHLLLVDNG	DPLYILDNNHTHLLLVDNG, DPLYILDN[+0.984016]NHTHLLLVDNG		9435974104	0	0
F	248	266	2	DPLYILDNNHTHLLLVDNG	DPLYILDNNHTHLLLVDNG, DPLYILDN[+0.984016]NHTHLLLVDNG		7584715862	0	0
F	248	266	3	DPLYILDNNHTHLLLVDNG	DPLYILDNNHTHLLLVDNG, DPLYILDN[+0.984016]NHTHLLLVDNG		8529913644	0	0
										0	0
O	248	266	1	DPLYILDNNHTHLLLVDNG	DPLYILDNNHTHLLLVDNG, DPLYILDN[+0.984016]NHTHLLLVDNG		11748150467	0	0
O	248	266	2	DPLYILDNNHTHLLLVDNG	DPLYILDNNHTHLLLVDNG, DPLYILDN[+0.984016]NHTHLLLVDNG		7668364704	0	0
O	248	266	3	DPLYILDNNHTHLLLVDNG	DPLYILDNNHTHLLLVDNG, DPLYILDN[+0.984016]NHTHLLLVDNG		16283867911	0	0
										0	0
C	248	268	1	DPLYILDNNHTHLLLVDNGCH	DPLYILDNNHTHLLLVDNGC[+57.021464]H		4830704	0	0
C	248	268	2	DPLYILDNNHTHLLLVDNGCH	DPLYILDNNHTHLLLVDNGC[+57.021464]H		8028979	0	0
C	248	268	3	DPLYILDNNHTHLLLVDNGCH	DPLYILDNNHTHLLLVDNGC[+57.021464]H		5356176	0	0
										0	0
F	248	268	1	DPLYILDNNHTHLLLVDNGCH	DPLYILDNNHTHLLLVDNGC[+57.021464]H		24389375	0	0
F	248	268	2	DPLYILDNNHTHLLLVDNGCH	DPLYILDNNHTHLLLVDNGC[+57.021464]H		2663116	0	0
F	248	268	3	DPLYILDNNHTHLLLVDNGCH	DPLYILDNNHTHLLLVDNGC[+57.021464]H		4520778	0	0
										0	0
O	248	268	1	DPLYILDNNHTHLLLVDNGCH	DPLYILDNNHTHLLLVDNGC[+57.021464]H		32831502	0	0
O	248	268	2	DPLYILDNNHTHLLLVDNGCH	DPLYILDNNHTHLLLVDNGC[+57.021464]H		15482794	0	0
O	248	268	3	DPLYILDNNHTHLLLVDNGCH	DPLYILDNNHTHLLLVDNGC[+57.021464]H		96101229	0	0
										0	0
C	248	272	1	DPLYILDNNHTHLLLVDNGCHGHPT	DPLYILDNNHTHLLLVDNGC[+57.021464]HGHPT		10559306	0	0
C	248	272	2	DPLYILDNNHTHLLLVDNGCHGHPT	DPLYILDNNHTHLLLVDNGC[+57.021464]HGHPT		11747717	0	0
C	248	272	3	DPLYILDNNHTHLLLVDNGCHGHPT	DPLYILDNNHTHLLLVDNGC[+57.021464]HGHPT		4447545	0	0
										0	0
F	248	272	1	DPLYILDNNHTHLLLVDNGCHGHPT	DPLYILDNNHTHLLLVDNGC[+57.021464]HGHPT		50789154	0	0
F	248	272	2	DPLYILDNNHTHLLLVDNGCHGHPT	DPLYILDNNHTHLLLVDNGC[+57.021464]HGHPT		10378314	0	0
F	248	272	3	DPLYILDNNHTHLLLVDNGCHGHPT	DPLYILDNNHTHLLLVDNGC[+57.021464]HGHPT		6718546	0	0
										0	0
O	248	272	1	DPLYILDNNHTHLLLVDNGCHGHPT	DPLYILDNNHTHLLLVDNGC[+57.021464]HGHPT		32690065	0	0
O	248	272	2	DPLYILDNNHTHLLLVDNGCHGHPT	DPLYILDNNHTHLLLVDNGC[+57.021464]HGHPT		71375678	0	0
O	248	272	3	DPLYILDNNHTHLLLVDNGCHGHPT	DPLYILDNNHTHLLLVDNGC[+57.021464]HGHPT		123781318	0	0
										0	0
C	248	275	1	DPLYILDNNHTHLLLVDNGCHGHPTVEA	DPLYILDNN[+0.984016]HTHLLLVDNGCHGHPTVEA, DPLYILDN[+0.984016]NHTHLLLVDNGCHGHPTVEA, DPLYILDNNHTHLLLVDN[+0.984016]GCHGHPTVEA		136042767	0	0
C	248	275	2	DPLYILDNNHTHLLLVDNGCHGHPTVEA	DPLYILDNN[+0.984016]HTHLLLVDNGCHGHPTVEA, DPLYILDN[+0.984016]NHTHLLLVDNGCHGHPTVEA, DPLYILDNNHTHLLLVDN[+0.984016]GCHGHPTVEA		81616568	0	0
C	248	275	3	DPLYILDNNHTHLLLVDNGCHGHPTVEA	DPLYILDNN[+0.984016]HTHLLLVDNGCHGHPTVEA, DPLYILDN[+0.984016]NHTHLLLVDNGCHGHPTVEA, DPLYILDNNHTHLLLVDN[+0.984016]GCHGHPTVEA		103217921	0	0
										0	0
F	248	275	1	DPLYILDNNHTHLLLVDNGCHGHPTVEA	DPLYILDNN[+0.984016]HTHLLLVDNGCHGHPTVEA, DPLYILDN[+0.984016]NHTHLLLVDNGCHGHPTVEA, DPLYILDNNHTHLLLVDN[+0.984016]GCHGHPTVEA		251517614	0	0
F	248	275	2	DPLYILDNNHTHLLLVDNGCHGHPTVEA	DPLYILDNN[+0.984016]HTHLLLVDNGCHGHPTVEA, DPLYILDN[+0.984016]NHTHLLLVDNGCHGHPTVEA, DPLYILDNNHTHLLLVDN[+0.984016]GCHGHPTVEA		407263678	0	0
F	248	275	3	DPLYILDNNHTHLLLVDNGCHGHPTVEA	DPLYILDNN[+0.984016]HTHLLLVDNGCHGHPTVEA, DPLYILDN[+0.984016]NHTHLLLVDNGCHGHPTVEA, DPLYILDNNHTHLLLVDN[+0.984016]GCHGHPTVEA		92815067	0	0
										0	0
O	248	275	1	DPLYILDNNHTHLLLVDNGCHGHPTVEA	DPLYILDNN[+0.984016]HTHLLLVDNGCHGHPTVEA, DPLYILDN[+0.984016]NHTHLLLVDNGCHGHPTVEA, DPLYILDNNHTHLLLVDN[+0.984016]GCHGHPTVEA		202052010	0	0
O	248	275	2	DPLYILDNNHTHLLLVDNGCHGHPTVEA	DPLYILDNN[+0.984016]HTHLLLVDNGCHGHPTVEA, DPLYILDN[+0.984016]NHTHLLLVDNGCHGHPTVEA, DPLYILDNNHTHLLLVDN[+0.984016]GCHGHPTVEA		147089275	0	0
O	248	275	3	DPLYILDNNHTHLLLVDNGCHGHPTVEA	DPLYILDNN[+0.984016]HTHLLLVDNGCHGHPTVEA, DPLYILDN[+0.984016]NHTHLLLVDNGCHGHPTVEA, DPLYILDNNHTHLLLVDN[+0.984016]GCHGHPTVEA		789196159	0	0
										0	0
C	248	276	1	DPLYILDNNHTHLLLVDNGCHGHPTVEAK	DPLYILDNNHTHLLLVDNGC[+57.021464]HGHPTVEAK, DPLYILDN[+0.984016]NHTHLLLVDNGC[+57.021464]HGHPTVEAK, DPLYILDNNHTHLLLVDNGCHGHPTVEAK	DPLY[+15.994915]ILDNNHTHLLLVDNGC[+57.021464]HGHPTVEAK, DPLY[+31.989828]ILDNNHTHLLLVDNGC[+57.021464]HGHPTVEAK, DPLYIL[+13.979265]DNNHTHLLLVDNGC[+57.021464]HGHPTVEAK, DPLYILD[+15.994915]NNHTHLLLVDN[+0.984016]GC[+31.989828]HGHPTVEAK, DPLYILD[+15.994915]N[+0.984016]NHTHLLLVDNGC[+31.989828]HGHPTVEAK, DPLYILD[+15.994915]NNHTHLLLVD[+15.994915]NGC[+57.021464]HGHPTVEAK, DPLY[+31.989828]ILDNNHTHLLLVDN[+0.9…	805101648	3121701883	0.794973
C	248	276	2	DPLYILDNNHTHLLLVDNGCHGHPTVEAK	DPLYILDNNHTHLLLVDNGC[+57.021464]HGHPTVEAK, DPLYILDN[+0.984016]NHTHLLLVDNGC[+57.021464]HGHPTVEAK, DPLYILDNNHTHLLLVDNGCHGHPTVEAK	DPLY[+15.994915]ILDNNHTHLLLVDNGC[+57.021464]HGHPTVEAK, DPLY[+31.989828]ILDNNHTHLLLVDNGC[+57.021464]HGHPTVEAK, DPLYIL[+13.979265]DNNHTHLLLVDNGC[+57.021464]HGHPTVEAK, DPLYILD[+15.994915]NNHTHLLLVDN[+0.984016]GC[+31.989828]HGHPTVEAK, DPLYILD[+15.994915]N[+0.984016]NHTHLLLVDNGC[+31.989828]HGHPTVEAK, DPLYILD[+15.994915]NNHTHLLLVD[+15.994915]NGC[+57.021464]HGHPTVEAK, DPLY[+31.989828]ILDNNHTHLLLVDN[+0.9…	43521937	714512636	0.942586
C	248	276	3	DPLYILDNNHTHLLLVDNGCHGHPTVEAK	DPLYILDNNHTHLLLVDNGC[+57.021464]HGHPTVEAK, DPLYILDN[+0.984016]NHTHLLLVDNGC[+57.021464]HGHPTVEAK, DPLYILDNNHTHLLLVDNGCHGHPTVEAK	DPLY[+15.994915]ILDNNHTHLLLVDNGC[+57.021464]HGHPTVEAK, DPLY[+31.989828]ILDNNHTHLLLVDNGC[+57.021464]HGHPTVEAK, DPLYIL[+13.979265]DNNHTHLLLVDNGC[+57.021464]HGHPTVEAK, DPLYILD[+15.994915]NNHTHLLLVDN[+0.984016]GC[+31.989828]HGHPTVEAK, DPLYILD[+15.994915]N[+0.984016]NHTHLLLVDNGC[+31.989828]HGHPTVEAK, DPLYILD[+15.994915]NNHTHLLLVD[+15.994915]NGC[+57.021464]HGHPTVEAK, DPLY[+31.989828]ILDNNHTHLLLVDN[+0.9…	8451924	179057021	0.954925
										0	0
F	248	276	1	DPLYILDNNHTHLLLVDNGCHGHPTVEAK	DPLYILDNNHTHLLLVDNGC[+57.021464]HGHPTVEAK, DPLYILDN[+0.984016]NHTHLLLVDNGC[+57.021464]HGHPTVEAK, DPLYILDNNHTHLLLVDNGCHGHPTVEAK	DPLY[+15.994915]ILDNNHTHLLLVDNGC[+57.021464]HGHPTVEAK, DPLY[+31.989828]ILDNNHTHLLLVDNGC[+57.021464]HGHPTVEAK, DPLYIL[+13.979265]DNNHTHLLLVDNGC[+57.021464]HGHPTVEAK, DPLYILD[+15.994915]NNHTHLLLVDN[+0.984016]GC[+31.989828]HGHPTVEAK, DPLYILD[+15.994915]N[+0.984016]NHTHLLLVDNGC[+31.989828]HGHPTVEAK, DPLYILD[+15.994915]NNHTHLLLVD[+15.994915]NGC[+57.021464]HGHPTVEAK, DPLY[+31.989828]ILDNNHTHLLLVDN[+0.9…	356829078	1427757618	0.800049
F	248	276	2	DPLYILDNNHTHLLLVDNGCHGHPTVEAK	DPLYILDNNHTHLLLVDNGC[+57.021464]HGHPTVEAK, DPLYILDN[+0.984016]NHTHLLLVDNGC[+57.021464]HGHPTVEAK, DPLYILDNNHTHLLLVDNGCHGHPTVEAK	DPLY[+15.994915]ILDNNHTHLLLVDNGC[+57.021464]HGHPTVEAK, DPLY[+31.989828]ILDNNHTHLLLVDNGC[+57.021464]HGHPTVEAK, DPLYIL[+13.979265]DNNHTHLLLVDNGC[+57.021464]HGHPTVEAK, DPLYILD[+15.994915]NNHTHLLLVDN[+0.984016]GC[+31.989828]HGHPTVEAK, DPLYILD[+15.994915]N[+0.984016]NHTHLLLVDNGC[+31.989828]HGHPTVEAK, DPLYILD[+15.994915]NNHTHLLLVD[+15.994915]NGC[+57.021464]HGHPTVEAK, DPLY[+31.989828]ILDNNHTHLLLVDN[+0.9…	529302357	7954390641	0.937609
F	248	276	3	DPLYILDNNHTHLLLVDNGCHGHPTVEAK	DPLYILDNNHTHLLLVDNGC[+57.021464]HGHPTVEAK, DPLYILDN[+0.984016]NHTHLLLVDNGC[+57.021464]HGHPTVEAK, DPLYILDNNHTHLLLVDNGCHGHPTVEAK	DPLY[+15.994915]ILDNNHTHLLLVDNGC[+57.021464]HGHPTVEAK, DPLY[+31.989828]ILDNNHTHLLLVDNGC[+57.021464]HGHPTVEAK, DPLYIL[+13.979265]DNNHTHLLLVDNGC[+57.021464]HGHPTVEAK, DPLYILD[+15.994915]NNHTHLLLVDN[+0.984016]GC[+31.989828]HGHPTVEAK, DPLYILD[+15.994915]N[+0.984016]NHTHLLLVDNGC[+31.989828]HGHPTVEAK, DPLYILD[+15.994915]NNHTHLLLVD[+15.994915]NGC[+57.021464]HGHPTVEAK, DPLY[+31.989828]ILDNNHTHLLLVDN[+0.9…	118532402	1161158809	0.907374
										0	0
O	248	276	1	DPLYILDNNHTHLLLVDNGCHGHPTVEAK	DPLYILDNNHTHLLLVDNGC[+57.021464]HGHPTVEAK, DPLYILDN[+0.984016]NHTHLLLVDNGC[+57.021464]HGHPTVEAK, DPLYILDNNHTHLLLVDNGCHGHPTVEAK	DPLY[+15.994915]ILDNNHTHLLLVDNGC[+57.021464]HGHPTVEAK, DPLY[+31.989828]ILDNNHTHLLLVDNGC[+57.021464]HGHPTVEAK, DPLYIL[+13.979265]DNNHTHLLLVDNGC[+57.021464]HGHPTVEAK, DPLYILD[+15.994915]NNHTHLLLVDN[+0.984016]GC[+31.989828]HGHPTVEAK, DPLYILD[+15.994915]N[+0.984016]NHTHLLLVDNGC[+31.989828]HGHPTVEAK, DPLYILD[+15.994915]NNHTHLLLVD[+15.994915]NGC[+57.021464]HGHPTVEAK, DPLY[+31.989828]ILDNNHTHLLLVDN[+0.9…	361515465	2256224208	0.861898
O	248	276	2	DPLYILDNNHTHLLLVDNGCHGHPTVEAK	DPLYILDNNHTHLLLVDNGC[+57.021464]HGHPTVEAK, DPLYILDN[+0.984016]NHTHLLLVDNGC[+57.021464]HGHPTVEAK, DPLYILDNNHTHLLLVDNGCHGHPTVEAK	DPLY[+15.994915]ILDNNHTHLLLVDNGC[+57.021464]HGHPTVEAK, DPLY[+31.989828]ILDNNHTHLLLVDNGC[+57.021464]HGHPTVEAK, DPLYIL[+13.979265]DNNHTHLLLVDNGC[+57.021464]HGHPTVEAK, DPLYILD[+15.994915]NNHTHLLLVDN[+0.984016]GC[+31.989828]HGHPTVEAK, DPLYILD[+15.994915]N[+0.984016]NHTHLLLVDNGC[+31.989828]HGHPTVEAK, DPLYILD[+15.994915]NNHTHLLLVD[+15.994915]NGC[+57.021464]HGHPTVEAK, DPLY[+31.989828]ILDNNHTHLLLVDN[+0.9…	104330707	2519896736	0.960243
O	248	276	3	DPLYILDNNHTHLLLVDNGCHGHPTVEAK	DPLYILDNNHTHLLLVDNGC[+57.021464]HGHPTVEAK, DPLYILDN[+0.984016]NHTHLLLVDNGC[+57.021464]HGHPTVEAK, DPLYILDNNHTHLLLVDNGCHGHPTVEAK	DPLY[+15.994915]ILDNNHTHLLLVDNGC[+57.021464]HGHPTVEAK, DPLY[+31.989828]ILDNNHTHLLLVDNGC[+57.021464]HGHPTVEAK, DPLYIL[+13.979265]DNNHTHLLLVDNGC[+57.021464]HGHPTVEAK, DPLYILD[+15.994915]NNHTHLLLVDN[+0.984016]GC[+31.989828]HGHPTVEAK, DPLYILD[+15.994915]N[+0.984016]NHTHLLLVDNGC[+31.989828]HGHPTVEAK, DPLYILD[+15.994915]NNHTHLLLVD[+15.994915]NGC[+57.021464]HGHPTVEAK, DPLY[+31.989828]ILDNNHTHLLLVDN[+0.9…	1173463973	8843793812	0.882856
										0	0
C	249	259	1	PLYILDNNHTH	PLYILDNNHTH		536960602	0	0
C	249	259	2	PLYILDNNHTH	PLYILDNNHTH		474838007	0	0
C	249	259	3	PLYILDNNHTH	PLYILDNNHTH		443084013	0	0
										0	0
F	249	259	1	PLYILDNNHTH	PLYILDNNHTH		688717112	0	0
F	249	259	2	PLYILDNNHTH	PLYILDNNHTH		525565103	0	0
F	249	259	3	PLYILDNNHTH	PLYILDNNHTH		319999278	0	0
										0	0
O	249	259	1	PLYILDNNHTH	PLYILDNNHTH		684030150	0	0
O	249	259	2	PLYILDNNHTH	PLYILDNNHTH		422654170	0	0
O	249	259	3	PLYILDNNHTH	PLYILDNNHTH		375067925	0	0
										0	0
C	249	260	1	PLYILDNNHTHL	PLYILDNNHTHL		9604081	0	0
C	249	260	2	PLYILDNNHTHL	PLYILDNNHTHL		3478736	0	0
C	249	260	3	PLYILDNNHTHL	PLYILDNNHTHL		2505678	0	0
										0	0
F	249	260	1	PLYILDNNHTHL	PLYILDNNHTHL		10308875	0	0
F	249	260	2	PLYILDNNHTHL	PLYILDNNHTHL		14645958	0	0
F	249	260	3	PLYILDNNHTHL	PLYILDNNHTHL		5051197	0	0
										0	0
O	249	260	1	PLYILDNNHTHL	PLYILDNNHTHL		10535356	0	0
O	249	260	2	PLYILDNNHTHL	PLYILDNNHTHL		7109009	0	0
O	249	260	3	PLYILDNNHTHL	PLYILDNNHTHL		20898801	0	0
										0	0
C	249	276	1	PLYILDNNHTHLLLVDNGCHGHPTVEAK	PLYILDNNHTHLLLVDNGC[+57.021464]HGHPTVEAK		26676462	0	0
C	249	276	2	PLYILDNNHTHLLLVDNGCHGHPTVEAK	PLYILDNNHTHLLLVDNGC[+57.021464]HGHPTVEAK		10950680	0	0
C	249	276	3	PLYILDNNHTHLLLVDNGCHGHPTVEAK	PLYILDNNHTHLLLVDNGC[+57.021464]HGHPTVEAK		8591948	0	0
										0	0
F	249	276	1	PLYILDNNHTHLLLVDNGCHGHPTVEAK	PLYILDNNHTHLLLVDNGC[+57.021464]HGHPTVEAK		30065222	0	0
F	249	276	2	PLYILDNNHTHLLLVDNGCHGHPTVEAK	PLYILDNNHTHLLLVDNGC[+57.021464]HGHPTVEAK		50039154	0	0
F	249	276	3	PLYILDNNHTHLLLVDNGCHGHPTVEAK	PLYILDNNHTHLLLVDNGC[+57.021464]HGHPTVEAK		21013825	0	0
										0	0
O	249	276	1	PLYILDNNHTHLLLVDNGCHGHPTVEAK	PLYILDNNHTHLLLVDNGC[+57.021464]HGHPTVEAK		37495645	0	0
O	249	276	2	PLYILDNNHTHLLLVDNGCHGHPTVEAK	PLYILDNNHTHLLLVDNGC[+57.021464]HGHPTVEAK		36107522	0	0
O	249	276	3	PLYILDNNHTHLLLVDNGCHGHPTVEAK	PLYILDNNHTHLLLVDNGC[+57.021464]HGHPTVEAK		146529215	0	0
										0	0
C	250	276	1	LYILDNNHTHLLLVDNGCHGHPTVEAK	LYILDNNHTHLLLVDNGC[+57.021464]HGHPTVEAK		203476	0	0
C	250	276	2	LYILDNNHTHLLLVDNGCHGHPTVEAK	LYILDNNHTHLLLVDNGC[+57.021464]HGHPTVEAK		1438233	0	0
C	250	276	3	LYILDNNHTHLLLVDNGCHGHPTVEAK	LYILDNNHTHLLLVDNGC[+57.021464]HGHPTVEAK		3121806	0	0
										0	0
F	250	276	1	LYILDNNHTHLLLVDNGCHGHPTVEAK	LYILDNNHTHLLLVDNGC[+57.021464]HGHPTVEAK		24767224	0	0
F	250	276	2	LYILDNNHTHLLLVDNGCHGHPTVEAK	LYILDNNHTHLLLVDNGC[+57.021464]HGHPTVEAK		101929322	0	0
F	250	276	3	LYILDNNHTHLLLVDNGCHGHPTVEAK	LYILDNNHTHLLLVDNGC[+57.021464]HGHPTVEAK		37240541	0	0
										0	0
O	250	276	1	LYILDNNHTHLLLVDNGCHGHPTVEAK	LYILDNNHTHLLLVDNGC[+57.021464]HGHPTVEAK		16927846	0	0
O	250	276	2	LYILDNNHTHLLLVDNGCHGHPTVEAK	LYILDNNHTHLLLVDNGC[+57.021464]HGHPTVEAK		23546353	0	0
O	250	276	3	LYILDNNHTHLLLVDNGCHGHPTVEAK	LYILDNNHTHLLLVDNGC[+57.021464]HGHPTVEAK		43122382	0	0
										0	0
C	251	260	1	YILDNNHTHL	YILDNNHTHL		3081079	0	0
C	251	260	2	YILDNNHTHL	YILDNNHTHL		1305514	0	0
C	251	260	3	YILDNNHTHL	YILDNNHTHL		2116376	0	0
										0	0
F	251	260	1	YILDNNHTHL	YILDNNHTHL		2541626	0	0
F	251	260	2	YILDNNHTHL	YILDNNHTHL		5169124	0	0
F	251	260	3	YILDNNHTHL	YILDNNHTHL		532206	0	0
										0	0
O	251	260	1	YILDNNHTHL	YILDNNHTHL		2628000	0	0
O	251	260	2	YILDNNHTHL	YILDNNHTHL		3763239	0	0
O	251	260	3	YILDNNHTHL	YILDNNHTHL		2206997	0	0
										0	0
C	251	266	1	YILDNNHTHLLLVDNG	YILDNNHTHLLLVDNG		533929	0	0
C	251	266	2	YILDNNHTHLLLVDNG	YILDNNHTHLLLVDNG		754148	0	0
C	251	266	3	YILDNNHTHLLLVDNG	YILDNNHTHLLLVDNG		920644	0	0
										0	0
F	251	266	1	YILDNNHTHLLLVDNG	YILDNNHTHLLLVDNG		4591932	0	0
F	251	266	2	YILDNNHTHLLLVDNG	YILDNNHTHLLLVDNG		3269820	0	0
F	251	266	3	YILDNNHTHLLLVDNG	YILDNNHTHLLLVDNG		535490	0	0
										0	0
O	251	266	1	YILDNNHTHLLLVDNG	YILDNNHTHLLLVDNG		5047290	0	0
O	251	266	2	YILDNNHTHLLLVDNG	YILDNNHTHLLLVDNG		2056354	0	0
O	251	266	3	YILDNNHTHLLLVDNG	YILDNNHTHLLLVDNG		27232106	0	0
										0	0
C	251	276	1	YILDNNHTHLLLVDNGCHGHPTVEAK	YILDNNHTHLLLVDNGC[+57.021464]HGHPTVEAK, YILDN[+0.984016]NHTHLLLVDNGC[+57.021464]HGHPTVEAK	YILDNNHTHLLLVDNGC[+57.021464]H[+15.994915]GHPTVEAK	97187198	5051465	0.0494086
C	251	276	2	YILDNNHTHLLLVDNGCHGHPTVEAK	YILDNNHTHLLLVDNGC[+57.021464]HGHPTVEAK, YILDN[+0.984016]NHTHLLLVDNGC[+57.021464]HGHPTVEAK	YILDNNHTHLLLVDNGC[+57.021464]H[+15.994915]GHPTVEAK	33076215	2034234	0.0579381
C	251	276	3	YILDNNHTHLLLVDNGCHGHPTVEAK	YILDNNHTHLLLVDNGC[+57.021464]HGHPTVEAK, YILDN[+0.984016]NHTHLLLVDNGC[+57.021464]HGHPTVEAK	YILDNNHTHLLLVDNGC[+57.021464]H[+15.994915]GHPTVEAK	115074924	4378081	0.0366511
										0.897495	0.0890006
F	251	276	1	YILDNNHTHLLLVDNGCHGHPTVEAK	YILDNNHTHLLLVDNGC[+57.021464]HGHPTVEAK, YILDN[+0.984016]NHTHLLLVDNGC[+57.021464]HGHPTVEAK	YILDNNHTHLLLVDNGC[+57.021464]H[+15.994915]GHPTVEAK	74380884	5112171	0.0643097
F	251	276	2	YILDNNHTHLLLVDNGCHGHPTVEAK	YILDNNHTHLLLVDNGC[+57.021464]HGHPTVEAK, YILDN[+0.984016]NHTHLLLVDNGC[+57.021464]HGHPTVEAK	YILDNNHTHLLLVDNGC[+57.021464]H[+15.994915]GHPTVEAK	63971911	8312984	0.115003
F	251	276	3	YILDNNHTHLLLVDNGCHGHPTVEAK	YILDNNHTHLLLVDNGC[+57.021464]HGHPTVEAK, YILDN[+0.984016]NHTHLLLVDNGC[+57.021464]HGHPTVEAK	YILDNNHTHLLLVDNGC[+57.021464]H[+15.994915]GHPTVEAK	76033433	6042834	0.0736246
										0.881678	0.0722905
O	251	276	1	YILDNNHTHLLLVDNGCHGHPTVEAK	YILDNNHTHLLLVDNGC[+57.021464]HGHPTVEAK, YILDN[+0.984016]NHTHLLLVDNGC[+57.021464]HGHPTVEAK	YILDNNHTHLLLVDNGC[+57.021464]H[+15.994915]GHPTVEAK	100641202	2974418	0.0287063
O	251	276	2	YILDNNHTHLLLVDNGCHGHPTVEAK	YILDNNHTHLLLVDNGC[+57.021464]HGHPTVEAK, YILDN[+0.984016]NHTHLLLVDNGC[+57.021464]HGHPTVEAK	YILDNNHTHLLLVDNGC[+57.021464]H[+15.994915]GHPTVEAK	76807893	7925801	0.0935378
O	251	276	3	YILDNNHTHLLLVDNGCHGHPTVEAK	YILDNNHTHLLLVDNGC[+57.021464]HGHPTVEAK, YILDN[+0.984016]NHTHLLLVDNGC[+57.021464]HGHPTVEAK	YILDNNHTHLLLVDNGC[+57.021464]H[+15.994915]GHPTVEAK	130824571	18952022	0.126535
										0.901666	0.0518007
C	252	260	1	ILDNNHTHL	ILDNNHTHL		13926265	0	0
C	252	260	2	ILDNNHTHL	ILDNNHTHL		13813736	0	0
C	252	260	3	ILDNNHTHL	ILDNNHTHL		2299427	0	0
										0	0
F	252	260	1	ILDNNHTHL	ILDNNHTHL		42886951	0	0
F	252	260	2	ILDNNHTHL	ILDNNHTHL		15544555	0	0
F	252	260	3	ILDNNHTHL	ILDNNHTHL		6538158	0	0
										0	0
O	252	260	1	ILDNNHTHL	ILDNNHTHL		76461522	0	0
O	252	260	2	ILDNNHTHL	ILDNNHTHL		6837852	0	0
O	252	260	3	ILDNNHTHL	ILDNNHTHL		145629626	0	0
										0	0
C	252	276	1	ILDNNHTHLLLVDNGCHGHPTVEAK	ILDNNHTHLLLVDNGC[+57.021464]HGHPTVEAK		5311401	0	0
C	252	276	2	ILDNNHTHLLLVDNGCHGHPTVEAK	ILDNNHTHLLLVDNGC[+57.021464]HGHPTVEAK		4608577	0	0
C	252	276	3	ILDNNHTHLLLVDNGCHGHPTVEAK	ILDNNHTHLLLVDNGC[+57.021464]HGHPTVEAK		5255489	0	0
										0	0
F	252	276	1	ILDNNHTHLLLVDNGCHGHPTVEAK	ILDNNHTHLLLVDNGC[+57.021464]HGHPTVEAK		20616581	0	0
F	252	276	2	ILDNNHTHLLLVDNGCHGHPTVEAK	ILDNNHTHLLLVDNGC[+57.021464]HGHPTVEAK		3448520	0	0
F	252	276	3	ILDNNHTHLLLVDNGCHGHPTVEAK	ILDNNHTHLLLVDNGC[+57.021464]HGHPTVEAK		4719071	0	0
										0	0
O	252	276	1	ILDNNHTHLLLVDNGCHGHPTVEAK	ILDNNHTHLLLVDNGC[+57.021464]HGHPTVEAK		24511486	0	0
O	252	276	2	ILDNNHTHLLLVDNGCHGHPTVEAK	ILDNNHTHLLLVDNGC[+57.021464]HGHPTVEAK		19308323	0	0
O	252	276	3	ILDNNHTHLLLVDNGCHGHPTVEAK	ILDNNHTHLLLVDNGC[+57.021464]HGHPTVEAK		46489244	0	0
										0	0
C	254	276	1	DNNHTHLLLVDNGCHGHPTVEAK	DNNHTHLLLVDNGC[+57.021464]HGHPTVEAK, DNNHTHLLLVDNGCHGHPTVEAK		1679507	0	0
C	254	276	2	DNNHTHLLLVDNGCHGHPTVEAK	DNNHTHLLLVDNGC[+57.021464]HGHPTVEAK, DNNHTHLLLVDNGCHGHPTVEAK		761756	0	0
C	254	276	3	DNNHTHLLLVDNGCHGHPTVEAK	DNNHTHLLLVDNGC[+57.021464]HGHPTVEAK, DNNHTHLLLVDNGCHGHPTVEAK		1342586	0	0
										0	0
F	254	276	1	DNNHTHLLLVDNGCHGHPTVEAK	DNNHTHLLLVDNGC[+57.021464]HGHPTVEAK, DNNHTHLLLVDNGCHGHPTVEAK		2298877	0	0
F	254	276	2	DNNHTHLLLVDNGCHGHPTVEAK	DNNHTHLLLVDNGC[+57.021464]HGHPTVEAK, DNNHTHLLLVDNGCHGHPTVEAK		2310600	0	0
F	254	276	3	DNNHTHLLLVDNGCHGHPTVEAK	DNNHTHLLLVDNGC[+57.021464]HGHPTVEAK, DNNHTHLLLVDNGCHGHPTVEAK		889710	0	0
[truncated: 4,444 more rows]

## Sheet: 1.4 GluC_4°C
group	start	end	replicate	peptide	nake	oxi	nake intensity	oxi intensity	percentage	Ave. Perc.	SD
C	63	79	1	AMENICKCGYAQSQHIE	AMENICKCGYAQSQHIE, AMENICKC[+57.021464]GYAQSQHIE	AM[+15.994915]ENICK[+15.994915]CGYAQSQHIE, AM[+15.994915]ENICKCGYAQSQHIE, AMENICK[+15.994915]CGYAQSQHIE, AMENIC[+15.994915]KCGYAQSQHIE, AM[+15.994915]ENICKCGY[+15.994915]AQSQHIE, AM[+15.994915]ENIC[+57.021464]KCGYAQSQHIE, AM[+15.994915]ENICKC[+57.021464]GYAQSQHIE	14113415	2269090	0.138507
C	63	79	2	AMENICKCGYAQSQHIE	AMENICKCGYAQSQHIE, AMENICKC[+57.021464]GYAQSQHIE	AM[+15.994915]ENICK[+15.994915]CGYAQSQHIE, AM[+15.994915]ENICKCGYAQSQHIE, AMENICK[+15.994915]CGYAQSQHIE, AMENIC[+15.994915]KCGYAQSQHIE, AM[+15.994915]ENICKCGY[+15.994915]AQSQHIE, AM[+15.994915]ENIC[+57.021464]KCGYAQSQHIE, AM[+15.994915]ENICKC[+57.021464]GYAQSQHIE	3412789	4906744	0.589786
C	63	79	3	AMENICKCGYAQSQHIE	AMENICKCGYAQSQHIE, AMENICKC[+57.021464]GYAQSQHIE	AM[+15.994915]ENICK[+15.994915]CGYAQSQHIE, AM[+15.994915]ENICKCGYAQSQHIE, AMENICK[+15.994915]CGYAQSQHIE, AMENIC[+15.994915]KCGYAQSQHIE, AM[+15.994915]ENICKCGY[+15.994915]AQSQHIE, AM[+15.994915]ENIC[+57.021464]KCGYAQSQHIE, AM[+15.994915]ENICKC[+57.021464]GYAQSQHIE	11003564	3241162	0.227534
										0.318609	0.239028
F	63	79	1	AMENICKCGYAQSQHIE	AMENICKCGYAQSQHIE, AMENICKC[+57.021464]GYAQSQHIE	AM[+15.994915]ENICK[+15.994915]CGYAQSQHIE, AM[+15.994915]ENICKCGYAQSQHIE, AMENICK[+15.994915]CGYAQSQHIE, AMENIC[+15.994915]KCGYAQSQHIE, AM[+15.994915]ENICKCGY[+15.994915]AQSQHIE, AM[+15.994915]ENIC[+57.021464]KCGYAQSQHIE, AM[+15.994915]ENICKC[+57.021464]GYAQSQHIE	2051475	3852890	0.652549
F	63	79	2	AMENICKCGYAQSQHIE	AMENICKCGYAQSQHIE, AMENICKC[+57.021464]GYAQSQHIE	AM[+15.994915]ENICK[+15.994915]CGYAQSQHIE, AM[+15.994915]ENICKCGYAQSQHIE, AMENICK[+15.994915]CGYAQSQHIE, AMENIC[+15.994915]KCGYAQSQHIE, AM[+15.994915]ENICKCGY[+15.994915]AQSQHIE, AM[+15.994915]ENIC[+57.021464]KCGYAQSQHIE, AM[+15.994915]ENICKC[+57.021464]GYAQSQHIE	2195774	3039303	0.580565
F	63	79	3	AMENICKCGYAQSQHIE	AMENICKCGYAQSQHIE, AMENICKC[+57.021464]GYAQSQHIE	AM[+15.994915]ENICK[+15.994915]CGYAQSQHIE, AM[+15.994915]ENICKCGYAQSQHIE, AMENICK[+15.994915]CGYAQSQHIE, AMENIC[+15.994915]KCGYAQSQHIE, AM[+15.994915]ENICKCGY[+15.994915]AQSQHIE, AM[+15.994915]ENIC[+57.021464]KCGYAQSQHIE, AM[+15.994915]ENICKC[+57.021464]GYAQSQHIE	11627222	12370444	0.515485
										0.582867	0.068561
O	63	79	1	AMENICKCGYAQSQHIE	AMENICKCGYAQSQHIE, AMENICKC[+57.021464]GYAQSQHIE	AM[+15.994915]ENICK[+15.994915]CGYAQSQHIE, AM[+15.994915]ENICKCGYAQSQHIE, AMENICK[+15.994915]CGYAQSQHIE, AMENIC[+15.994915]KCGYAQSQHIE, AM[+15.994915]ENICKCGY[+15.994915]AQSQHIE, AM[+15.994915]ENIC[+57.021464]KCGYAQSQHIE, AM[+15.994915]ENICKC[+57.021464]GYAQSQHIE	4034543	9036947	0.691348
O	63	79	2	AMENICKCGYAQSQHIE	AMENICKCGYAQSQHIE, AMENICKC[+57.021464]GYAQSQHIE	AM[+15.994915]ENICK[+15.994915]CGYAQSQHIE, AM[+15.994915]ENICKCGYAQSQHIE, AMENICK[+15.994915]CGYAQSQHIE, AMENIC[+15.994915]KCGYAQSQHIE, AM[+15.994915]ENICKCGY[+15.994915]AQSQHIE, AM[+15.994915]ENIC[+57.021464]KCGYAQSQHIE, AM[+15.994915]ENICKC[+57.021464]GYAQSQHIE	1307487	7236720	0.846974
O	63	79	3	AMENICKCGYAQSQHIE	AMENICKCGYAQSQHIE, AMENICKC[+57.021464]GYAQSQHIE	AM[+15.994915]ENICK[+15.994915]CGYAQSQHIE, AM[+15.994915]ENICKCGYAQSQHIE, AMENICK[+15.994915]CGYAQSQHIE, AMENIC[+15.994915]KCGYAQSQHIE, AM[+15.994915]ENICKCGY[+15.994915]AQSQHIE, AM[+15.994915]ENIC[+57.021464]KCGYAQSQHIE, AM[+15.994915]ENICKC[+57.021464]GYAQSQHIE	4716119	14839807	0.758839
										0.76572	0.0780408
C	66	79	1	NICKCGYAQSQHIE	NIC[+57.021464]KC[+57.021464]GYAQSQHIE	NIC[+15.994915]KCGYAQSQHIE, NICKC[+15.994915]GYAQSQHIE	5834057	2300148	0.282775
C	66	79	2	NICKCGYAQSQHIE	NIC[+57.021464]KC[+57.021464]GYAQSQHIE	NIC[+15.994915]KCGYAQSQHIE, NICKC[+15.994915]GYAQSQHIE	3129100	2064196	0.397473
C	66	79	3	NICKCGYAQSQHIE	NIC[+57.021464]KC[+57.021464]GYAQSQHIE	NIC[+15.994915]KCGYAQSQHIE, NICKC[+15.994915]GYAQSQHIE	8070924	3758520	0.317726
										0.332658	0.0587891
F	66	79	1	NICKCGYAQSQHIE	NIC[+57.021464]KC[+57.021464]GYAQSQHIE	NIC[+15.994915]KCGYAQSQHIE, NICKC[+15.994915]GYAQSQHIE	3370470	5389888	0.615259
F	66	79	2	NICKCGYAQSQHIE	NIC[+57.021464]KC[+57.021464]GYAQSQHIE	NIC[+15.994915]KCGYAQSQHIE, NICKC[+15.994915]GYAQSQHIE	15002961	3648786	0.195627
F	66	79	3	NICKCGYAQSQHIE	NIC[+57.021464]KC[+57.021464]GYAQSQHIE	NIC[+15.994915]KCGYAQSQHIE, NICKC[+15.994915]GYAQSQHIE	5511697	9445625	0.631505
										0.480797	0.247098
O	66	79	1	NICKCGYAQSQHIE	NIC[+57.021464]KC[+57.021464]GYAQSQHIE	NIC[+15.994915]KCGYAQSQHIE, NICKC[+15.994915]GYAQSQHIE	25947812	1673220	0.0605778
O	66	79	2	NICKCGYAQSQHIE	NIC[+57.021464]KC[+57.021464]GYAQSQHIE	NIC[+15.994915]KCGYAQSQHIE, NICKC[+15.994915]GYAQSQHIE	4776253	2572476	0.350057
O	66	79	3	NICKCGYAQSQHIE	NIC[+57.021464]KC[+57.021464]GYAQSQHIE	NIC[+15.994915]KCGYAQSQHIE, NICKC[+15.994915]GYAQSQHIE	3985717	2307434	0.366658
										0.259098	0.172124
C	70	79	1	CGYAQSQHIE	C[+57.021464]GYAQSQHIE, CGYAQSQHIE, C[+57.021464]GYAQSQ[+0.984016]HIE	NA	376747046	0	0
C	70	79	2	CGYAQSQHIE	C[+57.021464]GYAQSQHIE, CGYAQSQHIE, C[+57.021464]GYAQSQ[+0.984016]HIE	NA	311500050	0	0
C	70	79	3	CGYAQSQHIE	C[+57.021464]GYAQSQHIE, CGYAQSQHIE, C[+57.021464]GYAQSQ[+0.984016]HIE	NA	200345261	0	0
										0	0
F	70	79	1	CGYAQSQHIE	C[+57.021464]GYAQSQHIE, CGYAQSQHIE, C[+57.021464]GYAQSQ[+0.984016]HIE	NA	278225220	0	0
F	70	79	2	CGYAQSQHIE	C[+57.021464]GYAQSQHIE, CGYAQSQHIE, C[+57.021464]GYAQSQ[+0.984016]HIE	NA	415499016	0	0
F	70	79	3	CGYAQSQHIE	C[+57.021464]GYAQSQHIE, CGYAQSQHIE, C[+57.021464]GYAQSQ[+0.984016]HIE	NA	569742294	0	0
										0	0
O	70	79	1	CGYAQSQHIE	C[+57.021464]GYAQSQHIE, CGYAQSQHIE, C[+57.021464]GYAQSQ[+0.984016]HIE	NA	310181061	0	0
O	70	79	2	CGYAQSQHIE	C[+57.021464]GYAQSQHIE, CGYAQSQHIE, C[+57.021464]GYAQSQ[+0.984016]HIE	NA	244527381	0	0
O	70	79	3	CGYAQSQHIE	C[+57.021464]GYAQSQHIE, CGYAQSQHIE, C[+57.021464]GYAQSQ[+0.984016]HIE	NA	805451153	0	0
										0	0
C	77	87	1	HIEGTQINQNE	HIEGTQINQN[+0.984016]E	NA	6847627	0	0
C	77	87	2	HIEGTQINQNE	HIEGTQINQN[+0.984016]E	NA	86073051	0	0
C	77	87	3	HIEGTQINQNE	HIEGTQINQN[+0.984016]E	NA	5712303	0	0
										0	0
F	77	87	1	HIEGTQINQNE	HIEGTQINQN[+0.984016]E	NA	704703	0	0
F	77	87	2	HIEGTQINQNE	HIEGTQINQN[+0.984016]E	NA	10389805	0	0
F	77	87	3	HIEGTQINQNE	HIEGTQINQN[+0.984016]E	NA	2100383	0	0
										0	0
O	77	87	1	HIEGTQINQNE	HIEGTQINQN[+0.984016]E	NA	4016489	0	0
O	77	87	2	HIEGTQINQNE	HIEGTQINQN[+0.984016]E	NA	6202790	0	0
O	77	87	3	HIEGTQINQNE	HIEGTQINQN[+0.984016]E	NA	2625595	0	0
										0	0
C	97	109	1	EFPTDAFGDIQFE	EFPTDAFGDIQFE	NA	2933588011	0	0
C	97	109	2	EFPTDAFGDIQFE	EFPTDAFGDIQFE	NA	1967079784	0	0
C	97	109	3	EFPTDAFGDIQFE	EFPTDAFGDIQFE	NA	1454178652	0	0
										0	0
F	97	109	1	EFPTDAFGDIQFE	EFPTDAFGDIQFE	NA	2723829035	0	0
F	97	109	2	EFPTDAFGDIQFE	EFPTDAFGDIQFE	NA	2565985730	0	0
F	97	109	3	EFPTDAFGDIQFE	EFPTDAFGDIQFE	NA	6091039757	0	0
										0	0
O	97	109	1	EFPTDAFGDIQFE	EFPTDAFGDIQFE	NA	2403571554	0	0
O	97	109	2	EFPTDAFGDIQFE	EFPTDAFGDIQFE	NA	2925275523	0	0
O	97	109	3	EFPTDAFGDIQFE	EFPTDAFGDIQFE	NA	5904287201	0	0
										0	0
C	98	109	1	FPTDAFGDIQFE	FPTDAFGDIQFE	NA	1436381	0	0
C	98	109	2	FPTDAFGDIQFE	FPTDAFGDIQFE	NA	47588	0	0
C	98	109	3	FPTDAFGDIQFE	FPTDAFGDIQFE	NA	7045	0	0
										0	0
F	98	109	1	FPTDAFGDIQFE	FPTDAFGDIQFE	NA	158741	0	0
F	98	109	2	FPTDAFGDIQFE	FPTDAFGDIQFE	NA	11689	0	0
F	98	109	3	FPTDAFGDIQFE	FPTDAFGDIQFE	NA	55064	0	0
										0	0
O	98	109	1	FPTDAFGDIQFE	FPTDAFGDIQFE	NA	246305	0	0
O	98	109	2	FPTDAFGDIQFE	FPTDAFGDIQFE	NA	25293	0	0
O	98	109	3	FPTDAFGDIQFE	FPTDAFGDIQFE	NA	77075	0	0
										0	0
C	99	109	1	PTDAFGDIQFE	PTDAFGDIQFE	NA	1179393	0	0
C	99	109	2	PTDAFGDIQFE	PTDAFGDIQFE	NA	698838	0	0
C	99	109	3	PTDAFGDIQFE	PTDAFGDIQFE	NA	266351	0	0
										0	0
F	99	109	1	PTDAFGDIQFE	PTDAFGDIQFE	NA	982781	0	0
F	99	109	2	PTDAFGDIQFE	PTDAFGDIQFE	NA	1156228	0	0
F	99	109	3	PTDAFGDIQFE	PTDAFGDIQFE	NA	2309676	0	0
										0	0
O	99	109	1	PTDAFGDIQFE	PTDAFGDIQFE	NA	808435	0	0
O	99	109	2	PTDAFGDIQFE	PTDAFGDIQFE	NA	1260023	0	0
O	99	109	3	PTDAFGDIQFE	PTDAFGDIQFE	NA	6345313	0	0
										0	0
C	120	131	1	LSCDTDSETLYE	LSC[+57.021464]DTDSETLYE	NA	801921749	0	0
C	120	131	2	LSCDTDSETLYE	LSC[+57.021464]DTDSETLYE	NA	239037163	0	0
C	120	131	3	LSCDTDSETLYE	LSC[+57.021464]DTDSETLYE	NA	106087500	0	0
										0	0
F	120	131	1	LSCDTDSETLYE	LSC[+57.021464]DTDSETLYE	NA	545502002	0	0
F	120	131	2	LSCDTDSETLYE	LSC[+57.021464]DTDSETLYE	NA	571201384	0	0
F	120	131	3	LSCDTDSETLYE	LSC[+57.021464]DTDSETLYE	NA	757868488	0	0
										0	0
O	120	131	1	LSCDTDSETLYE	LSC[+57.021464]DTDSETLYE	NA	484613037	0	0
O	120	131	2	LSCDTDSETLYE	LSC[+57.021464]DTDSETLYE	NA	298096388	0	0
O	120	131	3	LSCDTDSETLYE	LSC[+57.021464]DTDSETLYE	NA	1417958389	0	0
										0	0
C	229	243	1	SCDDEGHFSAQYIMD	SC[+57.021464]DDEGHFSAQYIMD	NA	437930	0	0
C	229	243	2	SCDDEGHFSAQYIMD	SC[+57.021464]DDEGHFSAQYIMD	NA	1533057	0	0
C	229	243	3	SCDDEGHFSAQYIMD	SC[+57.021464]DDEGHFSAQYIMD	NA	1895760	0	0
										0	0
F	229	243	1	SCDDEGHFSAQYIMD	SC[+57.021464]DDEGHFSAQYIMD	NA	27158	0	0
F	229	243	2	SCDDEGHFSAQYIMD	SC[+57.021464]DDEGHFSAQYIMD	NA	56016	0	0
F	229	243	3	SCDDEGHFSAQYIMD	SC[+57.021464]DDEGHFSAQYIMD	NA	257855	0	0
										0	0
O	229	243	1	SCDDEGHFSAQYIMD	SC[+57.021464]DDEGHFSAQYIMD	NA	420857	0	0
O	229	243	2	SCDDEGHFSAQYIMD	SC[+57.021464]DDEGHFSAQYIMD	NA	142509	0	0
O	229	243	3	SCDDEGHFSAQYIMD	SC[+57.021464]DDEGHFSAQYIMD	NA	1926145	0	0
										0	0
C	234	243	1	GHFSAQYIMD	GHFSAQYIMD	GHFSAQYIM[+15.994915]D, GHFSAQY[+15.994915]IM[+15.994915]D	5447254	7992001	0.594676
C	234	243	2	GHFSAQYIMD	GHFSAQYIMD	GHFSAQYIM[+15.994915]D, GHFSAQY[+15.994915]IM[+15.994915]D	5834117	5476262	0.48418
C	234	243	3	GHFSAQYIMD	GHFSAQYIMD	GHFSAQYIM[+15.994915]D, GHFSAQY[+15.994915]IM[+15.994915]D	707435	777127	0.523472
										0.534109	0.0560106
F	234	243	1	GHFSAQYIMD	GHFSAQYIMD	GHFSAQYIM[+15.994915]D, GHFSAQY[+15.994915]IM[+15.994915]D	5805498	5114374	0.468355
F	234	243	2	GHFSAQYIMD	GHFSAQYIMD	GHFSAQYIM[+15.994915]D, GHFSAQY[+15.994915]IM[+15.994915]D	21783121	24017601	0.524394
F	234	243	3	GHFSAQYIMD	GHFSAQYIMD	GHFSAQYIM[+15.994915]D, GHFSAQY[+15.994915]IM[+15.994915]D	14584308	14793633	0.503563
										0.49877	0.0283251
O	234	243	1	GHFSAQYIMD	GHFSAQYIMD	GHFSAQYIM[+15.994915]D, GHFSAQY[+15.994915]IM[+15.994915]D	9969241	11926222	0.544689
O	234	243	2	GHFSAQYIMD	GHFSAQYIMD	GHFSAQYIM[+15.994915]D, GHFSAQY[+15.994915]IM[+15.994915]D	13929507	15136797	0.520768
O	234	243	3	GHFSAQYIMD	GHFSAQYIMD	GHFSAQYIM[+15.994915]D, GHFSAQY[+15.994915]IM[+15.994915]D	22696369	24634425	0.520474
										0.528644	0.0138967
C	234	244	1	GHFSAQYIMDD	GHFSAQYIMDD	GHFSAQYIM[+15.994915]DD, GHFSAQY[+15.994915]IM[+15.994915]DD	1666759	916202	0.35471
C	234	244	2	GHFSAQYIMDD	GHFSAQYIMDD	GHFSAQYIM[+15.994915]DD, GHFSAQY[+15.994915]IM[+15.994915]DD	1276828	604771	0.321413
C	234	244	3	GHFSAQYIMDD	GHFSAQYIMDD	GHFSAQYIM[+15.994915]DD, GHFSAQY[+15.994915]IM[+15.994915]DD	3578423	335607	0.0857446
										0.253956	0.146624
F	234	244	1	GHFSAQYIMDD	GHFSAQYIMDD	GHFSAQYIM[+15.994915]DD, GHFSAQY[+15.994915]IM[+15.994915]DD	900014	1707714	0.654867
F	234	244	2	GHFSAQYIMDD	GHFSAQYIMDD	GHFSAQYIM[+15.994915]DD, GHFSAQY[+15.994915]IM[+15.994915]DD	1788659	1348017	0.42976
F	234	244	3	GHFSAQYIMDD	GHFSAQYIMDD	GHFSAQYIM[+15.994915]DD, GHFSAQY[+15.994915]IM[+15.994915]DD	2266111	731367	0.243994
										0.442873	0.20575
O	234	244	1	GHFSAQYIMDD	GHFSAQYIMDD	GHFSAQYIM[+15.994915]DD, GHFSAQY[+15.994915]IM[+15.994915]DD	1002471	900055	0.473084
O	234	244	2	GHFSAQYIMDD	GHFSAQYIMDD	GHFSAQYIM[+15.994915]DD, GHFSAQY[+15.994915]IM[+15.994915]DD	87743	2605052	0.967416
O	234	244	3	GHFSAQYIMDD	GHFSAQYIMDD	GHFSAQYIM[+15.994915]DD, GHFSAQY[+15.994915]IM[+15.994915]DD	1098794	2164472	0.663284
										0.701261	0.249344
C	234	248	1	GHFSAQYIMDDFTRD	GHFSAQYIMDDFTRD	GHFSAQYIM[+15.994915]DDFTRD	303994	807193	0.726424
C	234	248	2	GHFSAQYIMDDFTRD	GHFSAQYIMDDFTRD	GHFSAQYIM[+15.994915]DDFTRD	2586331	9975303	0.794109
C	234	248	3	GHFSAQYIMDDFTRD	GHFSAQYIMDDFTRD	GHFSAQYIM[+15.994915]DDFTRD	2808133	8107061	0.742732
										0.754422	0.0353241
F	234	248	1	GHFSAQYIMDDFTRD	GHFSAQYIMDDFTRD	GHFSAQYIM[+15.994915]DDFTRD	2776374	223849	0.0746108
F	234	248	2	GHFSAQYIMDDFTRD	GHFSAQYIMDDFTRD	GHFSAQYIM[+15.994915]DDFTRD	2160384	531102	0.197327
F	234	248	3	GHFSAQYIMDDFTRD	GHFSAQYIMDDFTRD	GHFSAQYIM[+15.994915]DDFTRD	3848546	6508653	0.628418
										0.300119	0.290861
O	234	248	1	GHFSAQYIMDDFTRD	GHFSAQYIMDDFTRD	GHFSAQYIM[+15.994915]DDFTRD	695760	392068	0.360414
O	234	248	2	GHFSAQYIMDDFTRD	GHFSAQYIMDDFTRD	GHFSAQYIM[+15.994915]DDFTRD	2084427	3662138	0.637274
O	234	248	3	GHFSAQYIMDDFTRD	GHFSAQYIMDDFTRD	GHFSAQYIM[+15.994915]DDFTRD	2361835	5078816	0.682577
										0.560088	0.174401
C	248	264	1	DPLYILDNNHTHLLLVD	DPLYILDNNHTHLLLVD, DPLYILDNN[+0.984016]HTHLLLVD	NA	3369500	0	0
C	248	264	2	DPLYILDNNHTHLLLVD	DPLYILDNNHTHLLLVD, DPLYILDNN[+0.984016]HTHLLLVD	NA	7113988	0	0
C	248	264	3	DPLYILDNNHTHLLLVD	DPLYILDNNHTHLLLVD, DPLYILDNN[+0.984016]HTHLLLVD	NA	2975345	0	0
										0	0
F	248	264	1	DPLYILDNNHTHLLLVD	DPLYILDNNHTHLLLVD, DPLYILDNN[+0.984016]HTHLLLVD	NA	12762344	0	0
F	248	264	2	DPLYILDNNHTHLLLVD	DPLYILDNNHTHLLLVD, DPLYILDNN[+0.984016]HTHLLLVD	NA	9075218	0	0
F	248	264	3	DPLYILDNNHTHLLLVD	DPLYILDNNHTHLLLVD, DPLYILDNN[+0.984016]HTHLLLVD	NA	43157741	0	0
										0	0
O	248	264	1	DPLYILDNNHTHLLLVD	DPLYILDNNHTHLLLVD, DPLYILDNN[+0.984016]HTHLLLVD	NA	5075187	0	0
O	248	264	2	DPLYILDNNHTHLLLVD	DPLYILDNNHTHLLLVD, DPLYILDNN[+0.984016]HTHLLLVD	NA	23406501	0	0
O	248	264	3	DPLYILDNNHTHLLLVD	DPLYILDNNHTHLLLVD, DPLYILDNN[+0.984016]HTHLLLVD	NA	23767997	0	0
										0	0
C	248	274	1	DPLYILDNNHTHLLLVDNGCHGHPTVE	DPLYILDN[+0.984016]NHTHLLLVDN[+0.984016]GC[+57.021464]HGHPTVE, DPLYILDN[+0.984016]NHTHLLLVDNGC[+57.021464]HGHPTVE, DPLYILDNNHTHLLLVDNGC[+57.021464]HGHPTVE, DPLYILDN[+0.984016]N[+0.984016]HTHLLLVDNGC[+57.021464]HGHPTVE, DPLYILDN[+0.984016]N[+0.984016]HTHLLLVDN[+0.984016]GC[+57.021464]HGHPTVE, DPLYILDN[+0.984016]NHTHLLLVDNGCHGHPTVE	DPLYILDNN[+15.994915]HTHLLLVDNGC[+57.021464]HGHPTVE, DPLYILDN[+15.994915]NHTHLLLVDNGC[+57.021464]HGHPTVE, DPLYILDN[+15.994915]NHTHLLLVDNGC[+31.989828]HGHPTVE, DPLYILDN[+0.984016]NHTHLLLVDN[+15.994915]GC[+31.989828]HGHPTVE, DPLYIL[+13.979265]DNNHTHLLLVDNGC[+57.021464]HGHPTVE, DPLYILD[+15.994915]NNHTHLLLVDNGC[+57.021464]HGHPTVE, DPLYILDN[+0.984016]NHTHLLLVDNGC[+31.989828]HGHPTVE, DPLYILDN[+0.984016…	227623046	234791445	0.507751
C	248	274	2	DPLYILDNNHTHLLLVDNGCHGHPTVE	DPLYILDN[+0.984016]NHTHLLLVDN[+0.984016]GC[+57.021464]HGHPTVE, DPLYILDN[+0.984016]NHTHLLLVDNGC[+57.021464]HGHPTVE, DPLYILDNNHTHLLLVDNGC[+57.021464]HGHPTVE, DPLYILDN[+0.984016]N[+0.984016]HTHLLLVDNGC[+57.021464]HGHPTVE, DPLYILDN[+0.984016]N[+0.984016]HTHLLLVDN[+0.984016]GC[+57.021464]HGHPTVE, DPLYILDN[+0.984016]NHTHLLLVDNGCHGHPTVE	DPLYILDNN[+15.994915]HTHLLLVDNGC[+57.021464]HGHPTVE, DPLYILDN[+15.994915]NHTHLLLVDNGC[+57.021464]HGHPTVE, DPLYILDN[+15.994915]NHTHLLLVDNGC[+31.989828]HGHPTVE, DPLYILDN[+0.984016]NHTHLLLVDN[+15.994915]GC[+31.989828]HGHPTVE, DPLYIL[+13.979265]DNNHTHLLLVDNGC[+57.021464]HGHPTVE, DPLYILD[+15.994915]NNHTHLLLVDNGC[+57.021464]HGHPTVE, DPLYILDN[+0.984016]NHTHLLLVDNGC[+31.989828]HGHPTVE, DPLYILDN[+0.984016…	48561213	349661444	0.878055
C	248	274	3	DPLYILDNNHTHLLLVDNGCHGHPTVE	DPLYILDN[+0.984016]NHTHLLLVDN[+0.984016]GC[+57.021464]HGHPTVE, DPLYILDN[+0.984016]NHTHLLLVDNGC[+57.021464]HGHPTVE, DPLYILDNNHTHLLLVDNGC[+57.021464]HGHPTVE, DPLYILDN[+0.984016]N[+0.984016]HTHLLLVDNGC[+57.021464]HGHPTVE, DPLYILDN[+0.984016]N[+0.984016]HTHLLLVDN[+0.984016]GC[+57.021464]HGHPTVE, DPLYILDN[+0.984016]NHTHLLLVDNGCHGHPTVE	DPLYILDNN[+15.994915]HTHLLLVDNGC[+57.021464]HGHPTVE, DPLYILDN[+15.994915]NHTHLLLVDNGC[+57.021464]HGHPTVE, DPLYILDN[+15.994915]NHTHLLLVDNGC[+31.989828]HGHPTVE, DPLYILDN[+0.984016]NHTHLLLVDN[+15.994915]GC[+31.989828]HGHPTVE, DPLYIL[+13.979265]DNNHTHLLLVDNGC[+57.021464]HGHPTVE, DPLYILD[+15.994915]NNHTHLLLVDNGC[+57.021464]HGHPTVE, DPLYILDN[+0.984016]NHTHLLLVDNGC[+31.989828]HGHPTVE, DPLYILDN[+0.984016…	18083572	77290154	0.810393
										0.732066	0.197187
F	248	274	1	DPLYILDNNHTHLLLVDNGCHGHPTVE	DPLYILDN[+0.984016]NHTHLLLVDN[+0.984016]GC[+57.021464]HGHPTVE, DPLYILDN[+0.984016]NHTHLLLVDNGC[+57.021464]HGHPTVE, DPLYILDNNHTHLLLVDNGC[+57.021464]HGHPTVE, DPLYILDN[+0.984016]N[+0.984016]HTHLLLVDNGC[+57.021464]HGHPTVE, DPLYILDN[+0.984016]N[+0.984016]HTHLLLVDN[+0.984016]GC[+57.021464]HGHPTVE, DPLYILDN[+0.984016]NHTHLLLVDNGCHGHPTVE	DPLYILDNN[+15.994915]HTHLLLVDNGC[+57.021464]HGHPTVE, DPLYILDN[+15.994915]NHTHLLLVDNGC[+57.021464]HGHPTVE, DPLYILDN[+15.994915]NHTHLLLVDNGC[+31.989828]HGHPTVE, DPLYILDN[+0.984016]NHTHLLLVDN[+15.994915]GC[+31.989828]HGHPTVE, DPLYIL[+13.979265]DNNHTHLLLVDNGC[+57.021464]HGHPTVE, DPLYILD[+15.994915]NNHTHLLLVDNGC[+57.021464]HGHPTVE, DPLYILDN[+0.984016]NHTHLLLVDNGC[+31.989828]HGHPTVE, DPLYILDN[+0.984016…	37368856	144865349	0.79494
F	248	274	2	DPLYILDNNHTHLLLVDNGCHGHPTVE	DPLYILDN[+0.984016]NHTHLLLVDN[+0.984016]GC[+57.021464]HGHPTVE, DPLYILDN[+0.984016]NHTHLLLVDNGC[+57.021464]HGHPTVE, DPLYILDNNHTHLLLVDNGC[+57.021464]HGHPTVE, DPLYILDN[+0.984016]N[+0.984016]HTHLLLVDNGC[+57.021464]HGHPTVE, DPLYILDN[+0.984016]N[+0.984016]HTHLLLVDN[+0.984016]GC[+57.021464]HGHPTVE, DPLYILDN[+0.984016]NHTHLLLVDNGCHGHPTVE	DPLYILDNN[+15.994915]HTHLLLVDNGC[+57.021464]HGHPTVE, DPLYILDN[+15.994915]NHTHLLLVDNGC[+57.021464]HGHPTVE, DPLYILDN[+15.994915]NHTHLLLVDNGC[+31.989828]HGHPTVE, DPLYILDN[+0.984016]NHTHLLLVDN[+15.994915]GC[+31.989828]HGHPTVE, DPLYIL[+13.979265]DNNHTHLLLVDNGC[+57.021464]HGHPTVE, DPLYILD[+15.994915]NNHTHLLLVDNGC[+57.021464]HGHPTVE, DPLYILDN[+0.984016]NHTHLLLVDNGC[+31.989828]HGHPTVE, DPLYILDN[+0.984016…	296218588	1044365960	0.779038
F	248	274	3	DPLYILDNNHTHLLLVDNGCHGHPTVE	DPLYILDN[+0.984016]NHTHLLLVDN[+0.984016]GC[+57.021464]HGHPTVE, DPLYILDN[+0.984016]NHTHLLLVDNGC[+57.021464]HGHPTVE, DPLYILDNNHTHLLLVDNGC[+57.021464]HGHPTVE, DPLYILDN[+0.984016]N[+0.984016]HTHLLLVDNGC[+57.021464]HGHPTVE, DPLYILDN[+0.984016]N[+0.984016]HTHLLLVDN[+0.984016]GC[+57.021464]HGHPTVE, DPLYILDN[+0.984016]NHTHLLLVDNGCHGHPTVE	DPLYILDNN[+15.994915]HTHLLLVDNGC[+57.021464]HGHPTVE, DPLYILDN[+15.994915]NHTHLLLVDNGC[+57.021464]HGHPTVE, DPLYILDN[+15.994915]NHTHLLLVDNGC[+31.989828]HGHPTVE, DPLYILDN[+0.984016]NHTHLLLVDN[+15.994915]GC[+31.989828]HGHPTVE, DPLYIL[+13.979265]DNNHTHLLLVDNGC[+57.021464]HGHPTVE, DPLYILD[+15.994915]NNHTHLLLVDNGC[+57.021464]HGHPTVE, DPLYILDN[+0.984016]NHTHLLLVDNGC[+31.989828]HGHPTVE, DPLYILDN[+0.984016…	79485412	659753083	0.892477
										0.822152	0.0614201
O	248	274	1	DPLYILDNNHTHLLLVDNGCHGHPTVE	DPLYILDN[+0.984016]NHTHLLLVDN[+0.984016]GC[+57.021464]HGHPTVE, DPLYILDN[+0.984016]NHTHLLLVDNGC[+57.021464]HGHPTVE, DPLYILDNNHTHLLLVDNGC[+57.021464]HGHPTVE, DPLYILDN[+0.984016]N[+0.984016]HTHLLLVDNGC[+57.021464]HGHPTVE, DPLYILDN[+0.984016]N[+0.984016]HTHLLLVDN[+0.984016]GC[+57.021464]HGHPTVE, DPLYILDN[+0.984016]NHTHLLLVDNGCHGHPTVE	DPLYILDNN[+15.994915]HTHLLLVDNGC[+57.021464]HGHPTVE, DPLYILDN[+15.994915]NHTHLLLVDNGC[+57.021464]HGHPTVE, DPLYILDN[+15.994915]NHTHLLLVDNGC[+31.989828]HGHPTVE, DPLYILDN[+0.984016]NHTHLLLVDN[+15.994915]GC[+31.989828]HGHPTVE, DPLYIL[+13.979265]DNNHTHLLLVDNGC[+57.021464]HGHPTVE, DPLYILD[+15.994915]NNHTHLLLVDNGC[+57.021464]HGHPTVE, DPLYILDN[+0.984016]NHTHLLLVDNGC[+31.989828]HGHPTVE, DPLYILDN[+0.984016…	118351580	156870982	0.569979
O	248	274	2	DPLYILDNNHTHLLLVDNGCHGHPTVE	DPLYILDN[+0.984016]NHTHLLLVDN[+0.984016]GC[+57.021464]HGHPTVE, DPLYILDN[+0.984016]NHTHLLLVDNGC[+57.021464]HGHPTVE, DPLYILDNNHTHLLLVDNGC[+57.021464]HGHPTVE, DPLYILDN[+0.984016]N[+0.984016]HTHLLLVDNGC[+57.021464]HGHPTVE, DPLYILDN[+0.984016]N[+0.984016]HTHLLLVDN[+0.984016]GC[+57.021464]HGHPTVE, DPLYILDN[+0.984016]NHTHLLLVDNGCHGHPTVE	DPLYILDNN[+15.994915]HTHLLLVDNGC[+57.021464]HGHPTVE, DPLYILDN[+15.994915]NHTHLLLVDNGC[+57.021464]HGHPTVE, DPLYILDN[+15.994915]NHTHLLLVDNGC[+31.989828]HGHPTVE, DPLYILDN[+0.984016]NHTHLLLVDN[+15.994915]GC[+31.989828]HGHPTVE, DPLYIL[+13.979265]DNNHTHLLLVDNGC[+57.021464]HGHPTVE, DPLYILD[+15.994915]NNHTHLLLVDNGC[+57.021464]HGHPTVE, DPLYILDN[+0.984016]NHTHLLLVDNGC[+31.989828]HGHPTVE, DPLYILDN[+0.984016…	53869752	386461319	0.877661
O	248	274	3	DPLYILDNNHTHLLLVDNGCHGHPTVE	DPLYILDN[+0.984016]NHTHLLLVDN[+0.984016]GC[+57.021464]HGHPTVE, DPLYILDN[+0.984016]NHTHLLLVDNGC[+57.021464]HGHPTVE, DPLYILDNNHTHLLLVDNGC[+57.021464]HGHPTVE, DPLYILDN[+0.984016]N[+0.984016]HTHLLLVDNGC[+57.021464]HGHPTVE, DPLYILDN[+0.984016]N[+0.984016]HTHLLLVDN[+0.984016]GC[+57.021464]HGHPTVE, DPLYILDN[+0.984016]NHTHLLLVDNGCHGHPTVE	DPLYILDNN[+15.994915]HTHLLLVDNGC[+57.021464]HGHPTVE, DPLYILDN[+15.994915]NHTHLLLVDNGC[+57.021464]HGHPTVE, DPLYILDN[+15.994915]NHTHLLLVDNGC[+31.989828]HGHPTVE, DPLYILDN[+0.984016]NHTHLLLVDN[+15.994915]GC[+31.989828]HGHPTVE, DPLYIL[+13.979265]DNNHTHLLLVDNGC[+57.021464]HGHPTVE, DPLYILD[+15.994915]NNHTHLLLVDNGC[+57.021464]HGHPTVE, DPLYILDN[+0.984016]NHTHLLLVDNGC[+31.989828]HGHPTVE, DPLYILDN[+0.984016…	52486614	268245880	0.836354
										0.761331	0.166998
C	249	274	1	PLYILDNNHTHLLLVDNGCHGHPTVE	PLYILDNNHTHLLLVDNGC[+57.021464]HGHPTVE	NA	2697546	0	0
C	249	274	2	PLYILDNNHTHLLLVDNGCHGHPTVE	PLYILDNNHTHLLLVDNGC[+57.021464]HGHPTVE	NA	1079908	0	0
C	249	274	3	PLYILDNNHTHLLLVDNGCHGHPTVE	PLYILDNNHTHLLLVDNGC[+57.021464]HGHPTVE	NA	181300	0	0
										0	0
F	249	274	1	PLYILDNNHTHLLLVDNGCHGHPTVE	PLYILDNNHTHLLLVDNGC[+57.021464]HGHPTVE	NA	2590523	0	0
F	249	274	2	PLYILDNNHTHLLLVDNGCHGHPTVE	PLYILDNNHTHLLLVDNGC[+57.021464]HGHPTVE	NA	931273	0	0
F	249	274	3	PLYILDNNHTHLLLVDNGCHGHPTVE	PLYILDNNHTHLLLVDNGC[+57.021464]HGHPTVE	NA	2942681	0	0
										0	0
O	249	274	1	PLYILDNNHTHLLLVDNGCHGHPTVE	PLYILDNNHTHLLLVDNGC[+57.021464]HGHPTVE	NA	1032059	0	0
O	249	274	2	PLYILDNNHTHLLLVDNGCHGHPTVE	PLYILDNNHTHLLLVDNGC[+57.021464]HGHPTVE	NA	2576303	0	0
O	249	274	3	PLYILDNNHTHLLLVDNGCHGHPTVE	PLYILDNNHTHLLLVDNGC[+57.021464]HGHPTVE	NA	1830028	0	0
										0	0
C	250	274	1	LYILDNNHTHLLLVDNGCHGHPTVE	LYILDNNHTHLLLVDNGC[+57.021464]HGHPTVE	NA	2948309	0	0
C	250	274	2	LYILDNNHTHLLLVDNGCHGHPTVE	LYILDNNHTHLLLVDNGC[+57.021464]HGHPTVE	NA	1936420	0	0
C	250	274	3	LYILDNNHTHLLLVDNGCHGHPTVE	LYILDNNHTHLLLVDNGC[+57.021464]HGHPTVE	NA	434348	0	0
										0	0
F	250	274	1	LYILDNNHTHLLLVDNGCHGHPTVE	LYILDNNHTHLLLVDNGC[+57.021464]HGHPTVE	NA	1104777	0	0
F	250	274	2	LYILDNNHTHLLLVDNGCHGHPTVE	LYILDNNHTHLLLVDNGC[+57.021464]HGHPTVE	NA	1489711	0	0
F	250	274	3	LYILDNNHTHLLLVDNGCHGHPTVE	LYILDNNHTHLLLVDNGC[+57.021464]HGHPTVE	NA	3888205	0	0
										0	0
O	250	274	1	LYILDNNHTHLLLVDNGCHGHPTVE	LYILDNNHTHLLLVDNGC[+57.021464]HGHPTVE	NA	548161	0	0
O	250	274	2	LYILDNNHTHLLLVDNGCHGHPTVE	LYILDNNHTHLLLVDNGC[+57.021464]HGHPTVE	NA	1250581	0	0
O	250	274	3	LYILDNNHTHLLLVDNGCHGHPTVE	LYILDNNHTHLLLVDNGC[+57.021464]HGHPTVE	NA	1535121	0	0
										0	0
C	251	274	1	YILDNNHTHLLLVDNGCHGHPTVE	YILDNNHTHLLLVDNGC[+57.021464]HGHPTVE	NA	7261417	0	0
C	251	274	2	YILDNNHTHLLLVDNGCHGHPTVE	YILDNNHTHLLLVDNGC[+57.021464]HGHPTVE	NA	2594825	0	0
C	251	274	3	YILDNNHTHLLLVDNGCHGHPTVE	YILDNNHTHLLLVDNGC[+57.021464]HGHPTVE	NA	2828685	0	0
										0	0
F	251	274	1	YILDNNHTHLLLVDNGCHGHPTVE	YILDNNHTHLLLVDNGC[+57.021464]HGHPTVE	NA	752645	0	0
F	251	274	2	YILDNNHTHLLLVDNGCHGHPTVE	YILDNNHTHLLLVDNGC[+57.021464]HGHPTVE	NA	6486221	0	0
F	251	274	3	YILDNNHTHLLLVDNGCHGHPTVE	YILDNNHTHLLLVDNGC[+57.021464]HGHPTVE	NA	2018222	0	0
										0	0
O	251	274	1	YILDNNHTHLLLVDNGCHGHPTVE	YILDNNHTHLLLVDNGC[+57.021464]HGHPTVE	NA	7091973	0	0
O	251	274	2	YILDNNHTHLLLVDNGCHGHPTVE	YILDNNHTHLLLVDNGC[+57.021464]HGHPTVE	NA	1100560	0	0
O	251	274	3	YILDNNHTHLLLVDNGCHGHPTVE	YILDNNHTHLLLVDNGC[+57.021464]HGHPTVE	NA	975468	0	0
										0	0
C	254	274	1	DNNHTHLLLVDNGCHGHPTVE	DNNHTHLLLVDNGC[+57.021464]HGHPTVE	NA	1316717	0	0
C	254	274	2	DNNHTHLLLVDNGCHGHPTVE	DNNHTHLLLVDNGC[+57.021464]HGHPTVE	NA	554290	0	0
C	254	274	3	DNNHTHLLLVDNGCHGHPTVE	DNNHTHLLLVDNGC[+57.021464]HGHPTVE	NA	67411	0	0
										0	0
F	254	274	1	DNNHTHLLLVDNGCHGHPTVE	DNNHTHLLLVDNGC[+57.021464]HGHPTVE	NA	1776197	0	0
F	254	274	2	DNNHTHLLLVDNGCHGHPTVE	DNNHTHLLLVDNGC[+57.021464]HGHPTVE	NA	9621233	0	0
F	254	274	3	DNNHTHLLLVDNGCHGHPTVE	DNNHTHLLLVDNGC[+57.021464]HGHPTVE	NA	1947634	0	0
										0	0
O	254	274	1	DNNHTHLLLVDNGCHGHPTVE	DNNHTHLLLVDNGC[+57.021464]HGHPTVE	NA	1181301	0	0
O	254	274	2	DNNHTHLLLVDNGCHGHPTVE	DNNHTHLLLVDNGC[+57.021464]HGHPTVE	NA	605659	0	0
O	254	274	3	DNNHTHLLLVDNGCHGHPTVE	DNNHTHLLLVDNGC[+57.021464]HGHPTVE	NA	574716	0	0
										0	0
C	255	274	1	NNHTHLLLVDNGCHGHPTVE	NNHTHLLLVDNGC[+57.021464]HGHPTVE, NNHTHLLLVDN[+0.984016]GC[+57.021464]HGHPTVE, NN[+0.984016]HTHLLLVDN[+0.984016]GC[+57.021464]HGHPTVE	NNHTHLLLVDN[+15.994915]GC[+57.021464]HGHPTVE	17951742	9977458	0.357241
C	255	274	2	NNHTHLLLVDNGCHGHPTVE	NNHTHLLLVDNGC[+57.021464]HGHPTVE, NNHTHLLLVDN[+0.984016]GC[+57.021464]HGHPTVE, NN[+0.984016]HTHLLLVDN[+0.984016]GC[+57.021464]HGHPTVE	NNHTHLLLVDN[+15.994915]GC[+57.021464]HGHPTVE	25478643	752568	0.0286898
C	255	274	3	NNHTHLLLVDNGCHGHPTVE	NNHTHLLLVDNGC[+57.021464]HGHPTVE, NNHTHLLLVDN[+0.984016]GC[+57.021464]HGHPTVE, NN[+0.984016]HTHLLLVDN[+0.984016]GC[+57.021464]HGHPTVE	NNHTHLLLVDN[+15.994915]GC[+57.021464]HGHPTVE	1542082	477068	0.236272
										0.207401	0.166167
F	255	274	1	NNHTHLLLVDNGCHGHPTVE	NNHTHLLLVDNGC[+57.021464]HGHPTVE, NNHTHLLLVDN[+0.984016]GC[+57.021464]HGHPTVE, NN[+0.984016]HTHLLLVDN[+0.984016]GC[+57.021464]HGHPTVE	NNHTHLLLVDN[+15.994915]GC[+57.021464]HGHPTVE	920290	512080	0.357505
F	255	274	2	NNHTHLLLVDNGCHGHPTVE	NNHTHLLLVDNGC[+57.021464]HGHPTVE, NNHTHLLLVDN[+0.984016]GC[+57.021464]HGHPTVE, NN[+0.984016]HTHLLLVDN[+0.984016]GC[+57.021464]HGHPTVE	NNHTHLLLVDN[+15.994915]GC[+57.021464]HGHPTVE	3334372	20319424	0.859034
F	255	274	3	NNHTHLLLVDNGCHGHPTVE	NNHTHLLLVDNGC[+57.021464]HGHPTVE, NNHTHLLLVDN[+0.984016]GC[+57.021464]HGHPTVE, NN[+0.984016]HTHLLLVDN[+0.984016]GC[+57.021464]HGHPTVE	NNHTHLLLVDN[+15.994915]GC[+57.021464]HGHPTVE	2536745	2786533	0.523462
										0.580001	0.2555
O	255	274	1	NNHTHLLLVDNGCHGHPTVE	NNHTHLLLVDNGC[+57.021464]HGHPTVE, NNHTHLLLVDN[+0.984016]GC[+57.021464]HGHPTVE, NN[+0.984016]HTHLLLVDN[+0.984016]GC[+57.021464]HGHPTVE	NNHTHLLLVDN[+15.994915]GC[+57.021464]HGHPTVE	804397	5525142	0.872914
O	255	274	2	NNHTHLLLVDNGCHGHPTVE	NNHTHLLLVDNGC[+57.021464]HGHPTVE, NNHTHLLLVDN[+0.984016]GC[+57.021464]HGHPTVE, NN[+0.984016]HTHLLLVDN[+0.984016]GC[+57.021464]HGHPTVE	NNHTHLLLVDN[+15.994915]GC[+57.021464]HGHPTVE	19751963	1935639	0.0892509
O	255	274	3	NNHTHLLLVDNGCHGHPTVE	NNHTHLLLVDNGC[+57.021464]HGHPTVE, NNHTHLLLVDN[+0.984016]GC[+57.021464]HGHPTVE, NN[+0.984016]HTHLLLVDN[+0.984016]GC[+57.021464]HGHPTVE	NNHTHLLLVDN[+15.994915]GC[+57.021464]HGHPTVE	18766355	1903028	0.0920699
										0.351412	0.451636
C	256	274	1	NHTHLLLVDNGCHGHPTVE	NHTHLLLVDNGC[+57.021464]HGHPTVE	NA	25390506	0	0
C	256	274	2	NHTHLLLVDNGCHGHPTVE	NHTHLLLVDNGC[+57.021464]HGHPTVE	NA	26982805	0	0
C	256	274	3	NHTHLLLVDNGCHGHPTVE	NHTHLLLVDNGC[+57.021464]HGHPTVE	NA	15659760	0	0
										0	0
F	256	274	1	NHTHLLLVDNGCHGHPTVE	NHTHLLLVDNGC[+57.021464]HGHPTVE	NA	41263154	0	0
F	256	274	2	NHTHLLLVDNGCHGHPTVE	NHTHLLLVDNGC[+57.021464]HGHPTVE	NA	39605153	0	0
F	256	274	3	NHTHLLLVDNGCHGHPTVE	NHTHLLLVDNGC[+57.021464]HGHPTVE	NA	72216727	0	0
										0	0
O	256	274	1	NHTHLLLVDNGCHGHPTVE	NHTHLLLVDNGC[+57.021464]HGHPTVE	NA	54859744	0	0
O	256	274	2	NHTHLLLVDNGCHGHPTVE	NHTHLLLVDNGC[+57.021464]HGHPTVE	NA	40978722	0	0
O	256	274	3	NHTHLLLVDNGCHGHPTVE	NHTHLLLVDNGC[+57.021464]HGHPTVE	NA	70832416	0	0
										0	0
C	260	274	1	LLLVDNGCHGHPTVE	LLLVDNGC[+57.021464]HGHPTVE, LLLVDN[+0.984016]GC[+57.021464]HGHPTVE	NA	46879624	0	0
C	260	274	2	LLLVDNGCHGHPTVE	LLLVDNGC[+57.021464]HGHPTVE, LLLVDN[+0.984016]GC[+57.021464]HGHPTVE	NA	11970060	0	0
C	260	274	3	LLLVDNGCHGHPTVE	LLLVDNGC[+57.021464]HGHPTVE, LLLVDN[+0.984016]GC[+57.021464]HGHPTVE	NA	6754957	0	0
										0	0
F	260	274	1	LLLVDNGCHGHPTVE	LLLVDNGC[+57.021464]HGHPTVE, LLLVDN[+0.984016]GC[+57.021464]HGHPTVE	NA	19483962	0	0
F	260	274	2	LLLVDNGCHGHPTVE	LLLVDNGC[+57.021464]HGHPTVE, LLLVDN[+0.984016]GC[+57.021464]HGHPTVE	NA	47229604	0	0
F	260	274	3	LLLVDNGCHGHPTVE	LLLVDNGC[+57.021464]HGHPTVE, LLLVDN[+0.984016]GC[+57.021464]HGHPTVE	NA	92678897	0	0
										0	0
O	260	274	1	LLLVDNGCHGHPTVE	LLLVDNGC[+57.021464]HGHPTVE, LLLVDN[+0.984016]GC[+57.021464]HGHPTVE	NA	40977297	0	0
O	260	274	2	LLLVDNGCHGHPTVE	LLLVDNGC[+57.021464]HGHPTVE, LLLVDN[+0.984016]GC[+57.021464]HGHPTVE	NA	9199736	0	0
O	260	274	3	LLLVDNGCHGHPTVE	LLLVDNGC[+57.021464]HGHPTVE, LLLVDN[+0.984016]GC[+57.021464]HGHPTVE	NA	20793022	0	0
										0	0
C	261	274	1	LLVDNGCHGHPTVE	LLVDNGC[+57.021464]HGHPTVE, LLVDN[+0.984016]GC[+57.021464]HGHPTVE	NA	26407538	0	0
C	261	274	2	LLVDNGCHGHPTVE	LLVDNGC[+57.021464]HGHPTVE, LLVDN[+0.984016]GC[+57.021464]HGHPTVE	NA	24096054	0	0
C	261	274	3	LLVDNGCHGHPTVE	LLVDNGC[+57.021464]HGHPTVE, LLVDN[+0.984016]GC[+57.021464]HGHPTVE	NA	15914587	0	0
										0	0
F	261	274	1	LLVDNGCHGHPTVE	LLVDNGC[+57.021464]HGHPTVE, LLVDN[+0.984016]GC[+57.021464]HGHPTVE	NA	33735832	0	0
F	261	274	2	LLVDNGCHGHPTVE	LLVDNGC[+57.021464]HGHPTVE, LLVDN[+0.984016]GC[+57.021464]HGHPTVE	NA	28522914	0	0
F	261	274	3	LLVDNGCHGHPTVE	LLVDNGC[+57.021464]HGHPTVE, LLVDN[+0.984016]GC[+57.021464]HGHPTVE	NA	65604609	0	0
										0	0
O	261	274	1	LLVDNGCHGHPTVE	LLVDNGC[+57.021464]HGHPTVE, LLVDN[+0.984016]GC[+57.021464]HGHPTVE	NA	19822349	0	0
O	261	274	2	LLVDNGCHGHPTVE	LLVDNGC[+57.021464]HGHPTVE, LLVDN[+0.984016]GC[+57.021464]HGHPTVE	NA	35469179	0	0
O	261	274	3	LLVDNGCHGHPTVE	LLVDNGC[+57.021464]HGHPTVE, LLVDN[+0.984016]GC[+57.021464]HGHPTVE	NA	75160138	0	0
										0	0
C	262	274	1	LVDNGCHGHPTVE	LVDNGC[+57.021464]HGHPTVE, LVDN[+0.984016]GC[+57.021464]HGHPTVE	NA	38457539	0	0
C	262	274	2	LVDNGCHGHPTVE	LVDNGC[+57.021464]HGHPTVE, LVDN[+0.984016]GC[+57.021464]HGHPTVE	NA	39790461	0	0
C	262	274	3	LVDNGCHGHPTVE	LVDNGC[+57.021464]HGHPTVE, LVDN[+0.984016]GC[+57.021464]HGHPTVE	NA	58768576	0	0
										0	0
F	262	274	1	LVDNGCHGHPTVE	LVDNGC[+57.021464]HGHPTVE, LVDN[+0.984016]GC[+57.021464]HGHPTVE	NA	32820458	0	0
F	262	274	2	LVDNGCHGHPTVE	LVDNGC[+57.021464]HGHPTVE, LVDN[+0.984016]GC[+57.021464]HGHPTVE	NA	37596782	0	0
F	262	274	3	LVDNGCHGHPTVE	LVDNGC[+57.021464]HGHPTVE, LVDN[+0.984016]GC[+57.021464]HGHPTVE	NA	76606987	0	0
										0	0
O	262	274	1	LVDNGCHGHPTVE	LVDNGC[+57.021464]HGHPTVE, LVDN[+0.984016]GC[+57.021464]HGHPTVE	NA	44277569	0	0
O	262	274	2	LVDNGCHGHPTVE	LVDNGC[+57.021464]HGHPTVE, LVDN[+0.984016]GC[+57.021464]HGHPTVE	NA	34213623	0	0
O	262	274	3	LVDNGCHGHPTVE	LVDNGC[+57.021464]HGHPTVE, LVDN[+0.984016]GC[+57.021464]HGHPTVE	NA	47545530	0	0
										0	0
C	327	344	1	VVVEGSGQIADVIASLVE	VVVEGSGQIADVIASLVE	NA	2287978	0	0
C	327	344	2	VVVEGSGQIADVIASLVE	VVVEGSGQIADVIASLVE	NA	648892	0	0
C	327	344	3	VVVEGSGQIADVIASLVE	VVVEGSGQIADVIASLVE	NA	1603133	0	0
										0	0
F	327	344	1	VVVEGSGQIADVIASLVE	VVVEGSGQIADVIASLVE	NA	2947174	0	0
F	327	344	2	VVVEGSGQIADVIASLVE	VVVEGSGQIADVIASLVE	NA	638845	0	0
F	327	344	3	VVVEGSGQIADVIASLVE	VVVEGSGQIADVIASLVE	NA	4323701	0	0
										0	0
O	327	344	1	VVVEGSGQIADVIASLVE	VVVEGSGQIADVIASLVE	NA	1554942	0	0
O	327	344	2	VVVEGSGQIADVIASLVE	VVVEGSGQIADVIASLVE	NA	3723576	0	0
O	327	344	3	VVVEGSGQIADVIASLVE	VVVEGSGQIADVIASLVE	NA	5309658	0	0
										0	0
C	327	346	1	VVVEGSGQIADVIASLVEVE	VVVEGSGQIADVIASLVEVE	NA	1713052	0	0
C	327	346	2	VVVEGSGQIADVIASLVEVE	VVVEGSGQIADVIASLVEVE	NA	32773870	0	0
C	327	346	3	VVVEGSGQIADVIASLVEVE	VVVEGSGQIADVIASLVEVE	NA	34374816	0	0
										0	0
F	327	346	1	VVVEGSGQIADVIASLVEVE	VVVEGSGQIADVIASLVEVE	NA	8965619	0	0
F	327	346	2	VVVEGSGQIADVIASLVEVE	VVVEGSGQIADVIASLVEVE	NA	2275617	0	0
F	327	346	3	VVVEGSGQIADVIASLVEVE	VVVEGSGQIADVIASLVEVE	NA	30203480	0	0
										0	0
O	327	346	1	VVVEGSGQIADVIASLVEVE	VVVEGSGQIADVIASLVEVE	NA	1381742	0	0
O	327	346	2	VVVEGSGQIADVIASLVEVE	VVVEGSGQIADVIASLVEVE	NA	12200593	0	0
O	327	346	3	VVVEGSGQIADVIASLVEVE	VVVEGSGQIADVIASLVEVE	NA	20126315	0	0
										0	0
C	331	344	1	GSGQIADVIASLVE	GSGQIADVIASLVE	NA	327617960	0	0
C	331	344	2	GSGQIADVIASLVE	GSGQIADVIASLVE	NA	18808083	0	0
C	331	344	3	GSGQIADVIASLVE	GSGQIADVIASLVE	NA	19250477	0	0
										0	0
F	331	344	1	GSGQIADVIASLVE	GSGQIADVIASLVE	NA	76183810	0	0
F	331	344	2	GSGQIADVIASLVE	GSGQIADVIASLVE	NA	643830520	0	0
F	331	344	3	GSGQIADVIASLVE	GSGQIADVIASLVE	NA	83485021	0	0
										0	0
O	331	344	1	GSGQIADVIASLVE	GSGQIADVIASLVE	NA	1639410549	0	0
O	331	344	2	GSGQIADVIASLVE	GSGQIADVIASLVE	NA	59414121	0	0
O	331	344	3	GSGQIADVIASLVE	GSGQIADVIASLVE	NA	82795136	0	0
										0	0
C	331	346	1	GSGQIADVIASLVEVE	GSGQIADVIASLVEVE	NA	159107383	0	0
C	331	346	2	GSGQIADVIASLVEVE	GSGQIADVIASLVEVE	NA	131751798	0	0
C	331	346	3	GSGQIADVIASLVEVE	GSGQIADVIASLVEVE	NA	1038384088	0	0
										0	0
F	331	346	1	GSGQIADVIASLVEVE	GSGQIADVIASLVEVE	NA	94742874	0	0
F	331	346	2	GSGQIADVIASLVEVE	GSGQIADVIASLVEVE	NA	475745829	0	0
F	331	346	3	GSGQIADVIASLVEVE	GSGQIADVIASLVEVE	NA	258662018	0	0
										0	0
O	331	346	1	GSGQIADVIASLVEVE	GSGQIADVIASLVEVE	NA	261242123	0	0
O	331	346	2	GSGQIADVIASLVEVE	GSGQIADVIASLVEVE	NA	2409320251	0	0
O	331	346	3	GSGQIADVIASLVEVE	GSGQIADVIASLVEVE	NA	138428488	0	0
										0	0
C	432	440	1	LLLEWNQLD	LLLEWNQLD	NA	1011681	0	0
C	432	440	2	LLLEWNQLD	LLLEWNQLD	NA	2755914	0	0
C	432	440	3	LLLEWNQLD	LLLEWNQLD	NA	26115393	0	0
										0	0
F	432	440	1	LLLEWNQLD	LLLEWNQLD	NA	16408187	0	0
F	432	440	2	LLLEWNQLD	LLLEWNQLD	NA	9436885	0	0
F	432	440	3	LLLEWNQLD	LLLEWNQLD	NA	11813671	0	0
										0	0
O	432	440	1	LLLEWNQLD	LLLEWNQLD	NA	35387287	0	0
O	432	440	2	LLLEWNQLD	LLLEWNQLD	NA	10603780	0	0
O	432	440	3	LLLEWNQLD	LLLEWNQLD	NA	4903018	0	0
										0	0
C	432	444	1	LLLEWNQLDLASD	LLLEWNQLDLASD	NA	28870671	0	0
C	432	444	2	LLLEWNQLDLASD	LLLEWNQLDLASD	NA	52159351	0	0
C	432	444	3	LLLEWNQLDLASD	LLLEWNQLDLASD	NA	103634411	0	0
										0	0
F	432	444	1	LLLEWNQLDLASD	LLLEWNQLDLASD	NA	43841734	0	0
F	432	444	2	LLLEWNQLDLASD	LLLEWNQLDLASD	NA	52226507	0	0
F	432	444	3	LLLEWNQLDLASD	LLLEWNQLDLASD	NA	41745844	0	0
										0	0
O	432	444	1	LLLEWNQLDLASD	LLLEWNQLDLASD	NA	228276	0	0
O	432	444	2	LLLEWNQLDLASD	LLLEWNQLDLASD	NA	47035382	0	0
O	432	444	3	LLLEWNQLDLASD	LLLEWNQLDLASD	NA	43708973	0	0
										0	0
C	432	445	1	LLLEWNQLDLASDE	LLLEWNQLDLASDE, LLLEWN[+0.984016]QLDLASDE	LLLEW[+15.994915]NQLDLASDE, LLLEW[+31.989828]NQLDLASDE	24229512	2307387	0.0869501
C	432	445	2	LLLEWNQLDLASDE	LLLEWNQLDLASDE, LLLEWN[+0.984016]QLDLASDE	LLLEW[+15.994915]NQLDLASDE, LLLEW[+31.989828]NQLDLASDE	54049490	13511310	0.199987
C	432	445	3	LLLEWNQLDLASDE	LLLEWNQLDLASDE, LLLEWN[+0.984016]QLDLASDE	LLLEW[+15.994915]NQLDLASDE, LLLEW[+31.989828]NQLDLASDE	5541646	29252432	0.84073
										0.375889	0.406512
F	432	445	1	LLLEWNQLDLASDE	LLLEWNQLDLASDE, LLLEWN[+0.984016]QLDLASDE	LLLEW[+15.994915]NQLDLASDE, LLLEW[+31.989828]NQLDLASDE	63632617	40148710	0.386859
F	432	445	2	LLLEWNQLDLASDE	LLLEWNQLDLASDE, LLLEWN[+0.984016]QLDLASDE	LLLEW[+15.994915]NQLDLASDE, LLLEW[+31.989828]NQLDLASDE	9078557	6765515	0.427006
F	432	445	3	LLLEWNQLDLASDE	LLLEWNQLDLASDE, LLLEWN[+0.984016]QLDLASDE	LLLEW[+15.994915]NQLDLASDE, LLLEW[+31.989828]NQLDLASDE	12253563	37332691	0.752884
										0.52225	0.200741
O	432	445	1	LLLEWNQLDLASDE	LLLEWNQLDLASDE, LLLEWN[+0.984016]QLDLASDE	LLLEW[+15.994915]NQLDLASDE, LLLEW[+31.989828]NQLDLASDE	2925255	13707294	0.824125
O	432	445	2	LLLEWNQLDLASDE	LLLEWNQLDLASDE, LLLEWN[+0.984016]QLDLASDE	LLLEW[+15.994915]NQLDLASDE, LLLEW[+31.989828]NQLDLASDE	27332539	21220228	0.437055
O	432	445	3	LLLEWNQLDLASDE	LLLEWNQLDLASDE, LLLEWN[+0.984016]QLDLASDE	LLLEW[+15.994915]NQLDLASDE, LLLEW[+31.989828]NQLDLASDE	7438744	35354500	0.82617
										0.695783	0.224068
C	436	445	1	WNQLDLASDE	WNQLDLASDE, WN[+0.984016]QLDLASDE	W[+15.994915]NQLDLASDE, W[+31.989828]NQLDLASDE	2509398033	55868763	0.0217789
C	436	445	2	WNQLDLASDE	WNQLDLASDE, WN[+0.984016]QLDLASDE	W[+15.994915]NQLDLASDE, W[+31.989828]NQLDLASDE	1026863180	15560592	0.0149273
C	436	445	3	WNQLDLASDE	WNQLDLASDE, WN[+0.984016]QLDLASDE	W[+15.994915]NQLDLASDE, W[+31.989828]NQLDLASDE	1077433373	16264844	0.0148714
										0.0171926	0.00397201
F	436	445	1	WNQLDLASDE	WNQLDLASDE, WN[+0.984016]QLDLASDE	W[+15.994915]NQLDLASDE, W[+31.989828]NQLDLASDE	1136505257	15035166	0.0130566
F	436	445	2	WNQLDLASDE	WNQLDLASDE, WN[+0.984016]QLDLASDE	W[+15.994915]NQLDLASDE, W[+31.989828]NQLDLASDE	2158380586	24073191	0.0110303
F	436	445	3	WNQLDLASDE	WNQLDLASDE, WN[+0.984016]QLDLASDE	W[+15.994915]NQLDLASDE, W[+31.989828]NQLDLASDE	2753590490	29110188	0.0104611
										0.011516	0.00136418
O	436	445	1	WNQLDLASDE	WNQLDLASDE, WN[+0.984016]QLDLASDE	W[+15.994915]NQLDLASDE, W[+31.989828]NQLDLASDE	2099487895	41579557	0.01942
O	436	445	2	WNQLDLASDE	WNQLDLASDE, WN[+0.984016]QLDLASDE	W[+15.994915]NQLDLASDE, W[+31.989828]NQLDLASDE	2065395839	32794057	0.0156297
O	436	445	3	WNQLDLASDE	WNQLDLASDE, WN[+0.984016]QLDLASDE	W[+15.994915]NQLDLASDE, W[+31.989828]NQLDLASDE	3895658942	45093812	0.0114429
										0.0154975	0.00399018
C	452	460	1	RWESADLQE	RWESADLQE	RW[+31.989828]ESADLQE, RW[+15.994915]ESADLQE	24083988	5114204	0.175155
C	452	460	2	RWESADLQE	RWESADLQE	RW[+31.989828]ESADLQE, RW[+15.994915]ESADLQE	57316816	4817831	0.0775386
C	452	460	3	RWESADLQE	RWESADLQE	RW[+31.989828]ESADLQE, RW[+15.994915]ESADLQE	26516974	6933455	0.207276
										0.153323	0.0675677
F	452	460	1	RWESADLQE	RWESADLQE	RW[+31.989828]ESADLQE, RW[+15.994915]ESADLQE	140042285	3578883	0.0249189
F	452	460	2	RWESADLQE	RWESADLQE	RW[+31.989828]ESADLQE, RW[+15.994915]ESADLQE	2636723	3996839	0.602518
F	452	460	3	RWESADLQE	RWESADLQE	RW[+31.989828]ESADLQE, RW[+15.994915]ESADLQE	269301985	9237531	0.0331642
										0.2202	0.331122
O	452	460	1	RWESADLQE	RWESADLQE	RW[+31.989828]ESADLQE, RW[+15.994915]ESADLQE	13044512	5629233	0.301452
O	452	460	2	RWESADLQE	RWESADLQE	RW[+31.989828]ESADLQE, RW[+15.994915]ESADLQE	92103783	4174445	0.0433581
O	452	460	3	RWESADLQE	RWESADLQE	RW[+31.989828]ESADLQE, RW[+15.994915]ESADLQE	172432760	9388926	0.0516381
										0.132149	0.146679
C	453	460	1	WESADLQE	WESADLQE	NA	1531590061	0	0
C	453	460	2	WESADLQE	WESADLQE	NA	1176630223	0	0
C	453	460	3	WESADLQE	WESADLQE	NA	1065556897	0	0
										0	0
F	453	460	1	WESADLQE	WESADLQE	NA	1179079689	0	0
F	453	460	2	WESADLQE	WESADLQE	NA	1174850164	0	0
F	453	460	3	WESADLQE	WESADLQE	NA	2488367852	0	0
										0	0
O	453	460	1	WESADLQE	WESADLQE	NA	1182559296	0	0
O	453	460	2	WESADLQE	WESADLQE	NA	1431103629	0	0
O	453	460	3	WESADLQE	WESADLQE	NA	3224024896	0	0
										0	0
C	559	575	1	HPLQALFIWAILQNKKE	HPLQALFIWAILQNKKE	HPLQALFIW[+31.989828]AILQNKKE	54964066	306804	0.00555092
C	559	575	2	HPLQALFIWAILQNKKE	HPLQALFIWAILQNKKE	HPLQALFIW[+31.989828]AILQNKKE	45451485	1905921	0.0402455
C	559	575	3	HPLQALFIWAILQNKKE	HPLQALFIWAILQNKKE	HPLQALFIW[+31.989828]AILQNKKE	15376946	196649	0.0126271
										0.0194745	0.0183328
F	559	575	1	HPLQALFIWAILQNKKE	HPLQALFIWAILQNKKE	HPLQALFIW[+31.989828]AILQNKKE	36951958	889291	0.0235006
F	559	575	2	HPLQALFIWAILQNKKE	HPLQALFIWAILQNKKE	HPLQALFIW[+31.989828]AILQNKKE	38902789	47717	0.00122507
F	559	575	3	HPLQALFIWAILQNKKE	HPLQALFIWAILQNKKE	HPLQALFIW[+31.989828]AILQNKKE	178839894	2179027	0.0120376
										0.0122544	0.0111393
O	559	575	1	HPLQALFIWAILQNKKE	HPLQALFIWAILQNKKE	HPLQALFIW[+31.989828]AILQNKKE	38188553	851794	0.0218183
O	559	575	2	HPLQALFIWAILQNKKE	HPLQALFIWAILQNKKE	HPLQALFIW[+31.989828]AILQNKKE	101533627	1211107	0.0117875
O	559	575	3	HPLQALFIWAILQNKKE	HPLQALFIWAILQNKKE	HPLQALFIW[+31.989828]AILQNKKE	57970872	1297038	0.0218843
										0.0184967	0.00581042
C	604	613	1	VKNDINAAGE	VKNDINAAGE, VKN[+0.984016]DINAAGE	NA	230523324	0	0
C	604	613	2	VKNDINAAGE	VKNDINAAGE, VKN[+0.984016]DINAAGE	NA	48491022	0	0
C	604	613	3	VKNDINAAGE	VKNDINAAGE, VKN[+0.984016]DINAAGE	NA	46955389	0	0
										0	0
F	604	613	1	VKNDINAAGE	VKNDINAAGE, VKN[+0.984016]DINAAGE	NA	83026012	0	0
F	604	613	2	VKNDINAAGE	VKNDINAAGE, VKN[+0.984016]DINAAGE	NA	461468921	0	0
F	604	613	3	VKNDINAAGE	VKNDINAAGE, VKN[+0.984016]DINAAGE	NA	84712039	0	0
										0	0
O	604	613	1	VKNDINAAGE	VKNDINAAGE, VKN[+0.984016]DINAAGE	NA	199934379	0	0
O	604	613	2	VKNDINAAGE	VKNDINAAGE, VKN[+0.984016]DINAAGE	NA	116824530	0	0
O	604	613	3	VKNDINAAGE	VKNDINAAGE, VKN[+0.984016]DINAAGE	NA	122341261	0	0
										0	0
C	604	615	1	VKNDINAAGESE	VKN[+0.984016]DINAAGESE	NA	580335	0	0
C	604	615	2	VKNDINAAGESE	VKN[+0.984016]DINAAGESE	NA	400833	0	0
C	604	615	3	VKNDINAAGESE	VKN[+0.984016]DINAAGESE	NA	465643	0	0
										0	0
F	604	615	1	VKNDINAAGESE	VKN[+0.984016]DINAAGESE	NA	1007826	0	0
F	604	615	2	VKNDINAAGESE	VKN[+0.984016]DINAAGESE	NA	1227095	0	0
F	604	615	3	VKNDINAAGESE	VKN[+0.984016]DINAAGESE	NA	614667	0	0
										0	0
O	604	615	1	VKNDINAAGESE	VKN[+0.984016]DINAAGESE	NA	571028	0	0
O	604	615	2	VKNDINAAGESE	VKN[+0.984016]DINAAGESE	NA	782489	0	0
O	604	615	3	VKNDINAAGESE	VKN[+0.984016]DINAAGESE	NA	750067	0	0
										0	0
C	606	615	1	NDINAAGESE	NDINAAGESE	NA	1640835	0	0
C	606	615	2	NDINAAGESE	NDINAAGESE	NA	275182	0	0
C	606	615	3	NDINAAGESE	NDINAAGESE	NA	59179	0	0
										0	0
F	606	615	1	NDINAAGESE	NDINAAGESE	NA	489290	0	0
F	606	615	2	NDINAAGESE	NDINAAGESE	NA	3734607	0	0
F	606	615	3	NDINAAGESE	NDINAAGESE	NA	556036	0	0
										0	0
O	606	615	1	NDINAAGESE	NDINAAGESE	NA	1621851	0	0
O	606	615	2	NDINAAGESE	NDINAAGESE	NA	925834	0	0
O	606	615	3	NDINAAGESE	NDINAAGESE	NA	954899	0	0
										0	0
C	606	616	1	NDINAAGESEE	NDINAAGESEE, N[+0.984016]DINAAGESEE, NDIN[+0.984016]AAGESEE	NA	885714633	0	0
C	606	616	2	NDINAAGESEE	NDINAAGESEE, N[+0.984016]DINAAGESEE, NDIN[+0.984016]AAGESEE	NA	1077971501	0	0
C	606	616	3	NDINAAGESEE	NDINAAGESEE, N[+0.984016]DINAAGESEE, NDIN[+0.984016]AAGESEE	NA	878943139	0	0
										0	0
F	606	616	1	NDINAAGESEE	NDINAAGESEE, N[+0.984016]DINAAGESEE, NDIN[+0.984016]AAGESEE	NA	1373603730	0	0
F	606	616	2	NDINAAGESEE	NDINAAGESEE, N[+0.984016]DINAAGESEE, NDIN[+0.984016]AAGESEE	NA	531339606	0	0
F	606	616	3	NDINAAGESEE	NDINAAGESEE, N[+0.984016]DINAAGESEE, NDIN[+0.984016]AAGESEE	NA	2558835065	0	0
										0	0
O	606	616	1	NDINAAGESEE	NDINAAGESEE, N[+0.984016]DINAAGESEE, NDIN[+0.984016]AAGESEE	NA	681329559	0	0
O	606	616	2	NDINAAGESEE	NDINAAGESEE, N[+0.984016]DINAAGESEE, NDIN[+0.984016]AAGESEE	NA	1152703567	0	0
O	606	616	3	NDINAAGESEE	NDINAAGESEE, N[+0.984016]DINAAGESEE, NDIN[+0.984016]AAGESEE	NA	2450598041	0	0
										0	0
C	647	658	1	SCEAWGGSNCLE	SC[+57.021464]EAWGGSNC[+57.021464]LE	NA	1485823	0	0
C	647	658	2	SCEAWGGSNCLE	SC[+57.021464]EAWGGSNC[+57.021464]LE	NA	7251135	0	0
C	647	658	3	SCEAWGGSNCLE	SC[+57.021464]EAWGGSNC[+57.021464]LE	NA	14030772	0	0
										0	0
F	647	658	1	SCEAWGGSNCLE	SC[+57.021464]EAWGGSNC[+57.021464]LE	NA	4725796	0	0
F	647	658	2	SCEAWGGSNCLE	SC[+57.021464]EAWGGSNC[+57.021464]LE	NA	1614669	0	0
F	647	658	3	SCEAWGGSNCLE	SC[+57.021464]EAWGGSNC[+57.021464]LE	NA	13329014	0	0
										0	0
O	647	658	1	SCEAWGGSNCLE	SC[+57.021464]EAWGGSNC[+57.021464]LE	NA	2877647	0	0
O	647	658	2	SCEAWGGSNCLE	SC[+57.021464]EAWGGSNC[+57.021464]LE	NA	5567599	0	0
O	647	658	3	SCEAWGGSNCLE	SC[+57.021464]EAWGGSNC[+57.021464]LE	NA	5833118	0	0
										0	0
C	649	658	1	EAWGGSNCLE	EAWGGSNC[+57.021464]LE	NA	2287024	0	0
C	649	658	2	EAWGGSNCLE	EAWGGSNC[+57.021464]LE	NA	890029	0	0
C	649	658	3	EAWGGSNCLE	EAWGGSNC[+57.021464]LE	NA	789587	0	0
										0	0
F	649	658	1	EAWGGSNCLE	EAWGGSNC[+57.021464]LE	NA	10676603	0	0
F	649	658	2	EAWGGSNCLE	EAWGGSNC[+57.021464]LE	NA	1573194	0	0
F	649	658	3	EAWGGSNCLE	EAWGGSNC[+57.021464]LE	NA	3022627	0	0
										0	0
O	649	658	1	EAWGGSNCLE	EAWGGSNC[+57.021464]LE	NA	657117	0	0
O	649	658	2	EAWGGSNCLE	EAWGGSNC[+57.021464]LE	NA	463949	0	0
O	649	658	3	EAWGGSNCLE	EAWGGSNC[+57.021464]LE	NA	1852182	0	0
										0	0
C	907	935	1	PYLAMFGQVPSDVDSTTYDFSHCTFSGNE	PYLAMFGQVPSDVDSTTYDFSHC[+57.021464]TFSGNE	NA	223865	0	0
C	907	935	2	PYLAMFGQVPSDVDSTTYDFSHCTFSGNE	PYLAMFGQVPSDVDSTTYDFSHC[+57.021464]TFSGNE	NA	3830682	0	0
C	907	935	3	PYLAMFGQVPSDVDSTTYDFSHCTFSGNE	PYLAMFGQVPSDVDSTTYDFSHC[+57.021464]TFSGNE	NA	1476168	0	0
										0	0
F	907	935	1	PYLAMFGQVPSDVDSTTYDFSHCTFSGNE	PYLAMFGQVPSDVDSTTYDFSHC[+57.021464]TFSGNE	NA	20475992	0	0
F	907	935	2	PYLAMFGQVPSDVDSTTYDFSHCTFSGNE	PYLAMFGQVPSDVDSTTYDFSHC[+57.021464]TFSGNE	NA	1677905	0	0
F	907	935	3	PYLAMFGQVPSDVDSTTYDFSHCTFSGNE	PYLAMFGQVPSDVDSTTYDFSHC[+57.021464]TFSGNE	NA	40551699	0	0
										0	0
O	907	935	1	PYLAMFGQVPSDVDSTTYDFSHCTFSGNE	PYLAMFGQVPSDVDSTTYDFSHC[+57.021464]TFSGNE	NA	24146735	0	0
O	907	935	2	PYLAMFGQVPSDVDSTTYDFSHCTFSGNE	PYLAMFGQVPSDVDSTTYDFSHC[+57.021464]TFSGNE	NA	12351771	0	0
O	907	935	3	PYLAMFGQVPSDVDSTTYDFSHCTFSGNE	PYLAMFGQVPSDVDSTTYDFSHC[+57.021464]TFSGNE	NA	7062790	0	0
										0	0
C	909	920	1	LAMFGQVPSDVD	LAMFGQVPSDVD	NA	3490219	0	0
C	909	920	2	LAMFGQVPSDVD	LAMFGQVPSDVD	NA	8010404	0	0
C	909	920	3	LAMFGQVPSDVD	LAMFGQVPSDVD	NA	7692310	0	0
										0	0
F	909	920	1	LAMFGQVPSDVD	LAMFGQVPSDVD	NA	7436539	0	0
F	909	920	2	LAMFGQVPSDVD	LAMFGQVPSDVD	NA	8530770	0	0
F	909	920	3	LAMFGQVPSDVD	LAMFGQVPSDVD	NA	20439074	0	0
										0	0
O	909	920	1	LAMFGQVPSDVD	LAMFGQVPSDVD	NA	3456476	0	0
O	909	920	2	LAMFGQVPSDVD	LAMFGQVPSDVD	NA	10841043	0	0
O	909	920	3	LAMFGQVPSDVD	LAMFGQVPSDVD	NA	6313668	0	0
										0	0
C	909	935	1	LAMFGQVPSDVDSTTYDFSHCTFSGNE	LAMFGQVPSDVDSTTYDFSHC[+57.021464]TFSGNE	LAM[+15.994915]FGQVPSDVDSTTYDFSHC[+57.021464]TFSGNE	1140477	468748	0.291288
C	909	935	2	LAMFGQVPSDVDSTTYDFSHCTFSGNE	LAMFGQVPSDVDSTTYDFSHC[+57.021464]TFSGNE	LAM[+15.994915]FGQVPSDVDSTTYDFSHC[+57.021464]TFSGNE	32607393	9531015	0.226184
C	909	935	3	LAMFGQVPSDVDSTTYDFSHCTFSGNE	LAMFGQVPSDVDSTTYDFSHC[+57.021464]TFSGNE	LAM[+15.994915]FGQVPSDVDSTTYDFSHC[+57.021464]TFSGNE	1887359	1398650	0.425638
										0.31437	0.101711
F	909	935	1	LAMFGQVPSDVDSTTYDFSHCTFSGNE	LAMFGQVPSDVDSTTYDFSHC[+57.021464]TFSGNE	LAM[+15.994915]FGQVPSDVDSTTYDFSHC[+57.021464]TFSGNE	2203855	5534505	0.715204
F	909	935	2	LAMFGQVPSDVDSTTYDFSHCTFSGNE	LAMFGQVPSDVDSTTYDFSHC[+57.021464]TFSGNE	LAM[+15.994915]FGQVPSDVDSTTYDFSHC[+57.021464]TFSGNE	30564677	1133827	0.0357691
F	909	935	3	LAMFGQVPSDVDSTTYDFSHCTFSGNE	LAMFGQVPSDVDSTTYDFSHC[+57.021464]TFSGNE	LAM[+15.994915]FGQVPSDVDSTTYDFSHC[+57.021464]TFSGNE	4051645	15074502	0.788162
										0.513045	0.41494
O	909	935	1	LAMFGQVPSDVDSTTYDFSHCTFSGNE	LAMFGQVPSDVDSTTYDFSHC[+57.021464]TFSGNE	LAM[+15.994915]FGQVPSDVDSTTYDFSHC[+57.021464]TFSGNE	1421508	896771	0.386826
O	909	935	2	LAMFGQVPSDVDSTTYDFSHCTFSGNE	LAMFGQVPSDVDSTTYDFSHC[+57.021464]TFSGNE	LAM[+15.994915]FGQVPSDVDSTTYDFSHC[+57.021464]TFSGNE	2074251	5860400	0.738583
O	909	935	3	LAMFGQVPSDVDSTTYDFSHCTFSGNE	LAMFGQVPSDVDSTTYDFSHC[+57.021464]TFSGNE	LAM[+15.994915]FGQVPSDVDSTTYDFSHC[+57.021464]TFSGNE	5814917	6166163	0.514658
										0.546689	0.178053
C	912	925	1	FGQVPSDVDSTTYD	FGQVPSDVDSTTYD	NA	338279	0	0
C	912	925	2	FGQVPSDVDSTTYD	FGQVPSDVDSTTYD	NA	5795110	0	0
C	912	925	3	FGQVPSDVDSTTYD	FGQVPSDVDSTTYD	NA	2769036	0	0
										0	0
F	912	925	1	FGQVPSDVDSTTYD	FGQVPSDVDSTTYD	NA	5425015	0	0
F	912	925	2	FGQVPSDVDSTTYD	FGQVPSDVDSTTYD	NA	1070693	0	0
F	912	925	3	FGQVPSDVDSTTYD	FGQVPSDVDSTTYD	NA	13447004	0	0
										0	0
O	912	925	1	FGQVPSDVDSTTYD	FGQVPSDVDSTTYD	NA	849904	0	0
O	912	925	2	FGQVPSDVDSTTYD	FGQVPSDVDSTTYD	NA	8846051	0	0
O	912	925	3	FGQVPSDVDSTTYD	FGQVPSDVDSTTYD	NA	9480467	0	0
										0	0
C	925	935	1	DFSHCTFSGNE	DFSHC[+57.021464]TFSGNE	NA	17804251	0	0
C	925	935	2	DFSHCTFSGNE	DFSHC[+57.021464]TFSGNE	NA	19076646	0	0
C	925	935	3	DFSHCTFSGNE	DFSHC[+57.021464]TFSGNE	NA	22224785	0	0
										0	0
F	925	935	1	DFSHCTFSGNE	DFSHC[+57.021464]TFSGNE	NA	21146103	0	0
F	925	935	2	DFSHCTFSGNE	DFSHC[+57.021464]TFSGNE	NA	16475197	0	0
F	925	935	3	DFSHCTFSGNE	DFSHC[+57.021464]TFSGNE	NA	57065550	0	0
										0	0
O	925	935	1	DFSHCTFSGNE	DFSHC[+57.021464]TFSGNE	NA	32531010	0	0
O	925	935	2	DFSHCTFSGNE	DFSHC[+57.021464]TFSGNE	NA	18064380	0	0
O	925	935	3	DFSHCTFSGNE	DFSHC[+57.021464]TFSGNE	NA	12738723	0	0
										0	0
C	926	935	1	FSHCTFSGNE	FSHC[+57.021464]TFSGNE	NA	700536	0	0
C	926	935	2	FSHCTFSGNE	FSHC[+57.021464]TFSGNE	NA	801007	0	0
C	926	935	3	FSHCTFSGNE	FSHC[+57.021464]TFSGNE	NA	844646	0	0
										0	0
F	926	935	1	FSHCTFSGNE	FSHC[+57.021464]TFSGNE	NA	57628	0	0
F	926	935	2	FSHCTFSGNE	FSHC[+57.021464]TFSGNE	NA	94509	0	0
F	926	935	3	FSHCTFSGNE	FSHC[+57.021464]TFSGNE	NA	1587422	0	0
										0	0
O	926	935	1	FSHCTFSGNE	FSHC[+57.021464]TFSGNE	NA	367472	0	0
O	926	935	2	FSHCTFSGNE	FSHC[+57.021464]TFSGNE	NA	1157933	0	0
O	926	935	3	FSHCTFSGNE	FSHC[+57.021464]TFSGNE	NA	1495646	0	0
										0	0
C	387	397	1	SSHLLTVIKME	NA	SSHLLTVIKM[+15.994915]E	0	1346984	1
C	387	397	2	SSHLLTVIKME	NA	SSHLLTVIKM[+15.994915]E	0	487879	1
C	387	397	3	SSHLLTVIKME	NA	SSHLLTVIKM[+15.994915]E	0	1405713	1
										1	0
F	387	397	1	SSHLLTVIKME	NA	SSHLLTVIKM[+15.994915]E	0	1306392	1
F	387	397	2	SSHLLTVIKME	NA	SSHLLTVIKM[+15.994915]E	0	1325460	1
F	387	397	3	SSHLLTVIKME	NA	SSHLLTVIKM[+15.994915]E	0	941096	1
										1	0
O	387	397	1	SSHLLTVIKME	NA	SSHLLTVIKM[+15.994915]E	0	1403849	1
O	387	397	2	SSHLLTVIKME	NA	SSHLLTVIKM[+15.994915]E	0	1784052	1
O	387	397	3	SSHLLTVIKME	NA	SSHLLTVIKM[+15.994915]E	0	1476623	1
										1	0
C	387	398	1	SSHLLTVIKMEE	NA	SSHLLTVIKM[+15.994915]EE	0	23077559	1
C	387	398	2	SSHLLTVIKMEE	NA	SSHLLTVIKM[+15.994915]EE	0	1262303	1
C	387	398	3	SSHLLTVIKMEE	NA	SSHLLTVIKM[+15.994915]EE	0	819477	1
										1	0
F	387	398	1	SSHLLTVIKMEE	NA	SSHLLTVIKM[+15.994915]EE	0	3223772	1
F	387	398	2	SSHLLTVIKMEE	NA	SSHLLTVIKM[+15.994915]EE	0	13268479	1
F	387	398	3	SSHLLTVIKMEE	NA	SSHLLTVIKM[+15.994915]EE	0	1975605	1
										1	0
O	387	398	1	SSHLLTVIKMEE	NA	SSHLLTVIKM[+15.994915]EE	0	9197989	1
O	387	398	2	SSHLLTVIKMEE	NA	SSHLLTVIKM[+15.994915]EE	0	6773098	1
O	387	398	3	SSHLLTVIKMEE	NA	SSHLLTVIKM[+15.994915]EE	0	473746	1
										1	0
C	902	920	1	SVIYEPYLAMFGQVPSDVD	NA	SVIYEPYLAM[+15.994915]FGQVPSDVD	0	45438308	1
C	902	920	2	SVIYEPYLAMFGQVPSDVD	NA	SVIYEPYLAM[+15.994915]FGQVPSDVD	0	41498314	1
C	902	920	3	SVIYEPYLAMFGQVPSDVD	NA	SVIYEPYLAM[+15.994915]FGQVPSDVD	0	7207247	1
										1	0
F	902	920	1	SVIYEPYLAMFGQVPSDVD	NA	SVIYEPYLAM[+15.994915]FGQVPSDVD	0	9199009	1
F	902	920	2	SVIYEPYLAMFGQVPSDVD	NA	SVIYEPYLAM[+15.994915]FGQVPSDVD	0	82335162	1
F	902	920	3	SVIYEPYLAMFGQVPSDVD	NA	SVIYEPYLAM[+15.994915]FGQVPSDVD	0	21419655	1
										1	0
O	902	920	1	SVIYEPYLAMFGQVPSDVD	NA	SVIYEPYLAM[+15.994915]FGQVPSDVD	0	45184251	1
O	902	920	2	SVIYEPYLAMFGQVPSDVD	NA	SVIYEPYLAM[+15.994915]FGQVPSDVD	0	13384507	1
O	902	920	3	SVIYEPYLAMFGQVPSDVD	NA	SVIYEPYLAM[+15.994915]FGQVPSDVD	0	8824505	1
										1	0
C	902	925	1	SVIYEPYLAMFGQVPSDVDSTTYD	NA	SVIYEPYLAM[+15.994915]FGQVPSDVDSTTYD	0	332118	1
C	902	925	2	SVIYEPYLAMFGQVPSDVDSTTYD	NA	SVIYEPYLAM[+15.994915]FGQVPSDVDSTTYD	0	1622569	1
C	902	925	3	SVIYEPYLAMFGQVPSDVDSTTYD	NA	SVIYEPYLAM[+15.994915]FGQVPSDVDSTTYD	0	190583	1
										1	0
F	902	925	1	SVIYEPYLAMFGQVPSDVDSTTYD	NA	SVIYEPYLAM[+15.994915]FGQVPSDVDSTTYD	0	4229774	1
F	902	925	2	SVIYEPYLAMFGQVPSDVDSTTYD	NA	SVIYEPYLAM[+15.994915]FGQVPSDVDSTTYD	0	2454488	1
F	902	925	3	SVIYEPYLAMFGQVPSDVDSTTYD	NA	SVIYEPYLAM[+15.994915]FGQVPSDVDSTTYD	0	11293476	1
										1	0
O	902	925	1	SVIYEPYLAMFGQVPSDVDSTTYD	NA	SVIYEPYLAM[+15.994915]FGQVPSDVDSTTYD	0	5298181	1
O	902	925	2	SVIYEPYLAMFGQVPSDVDSTTYD	NA	SVIYEPYLAM[+15.994915]FGQVPSDVDSTTYD	0	3235069	1
O	902	925	3	SVIYEPYLAMFGQVPSDVDSTTYD	NA	SVIYEPYLAM[+15.994915]FGQVPSDVDSTTYD	0	4761846	1
										1	0

## Sheet: 1.5 Trypsin_30°C
group	start	end	replicate	peptide	nake	oxi	nake intensity	oxi intensity	percentage	Ave. Perc.	SD
C	2	11	1	SFEGARLSMR	SFEGARLSMR		2044536	0	0
C	2	11	2	SFEGARLSMR	SFEGARLSMR		4220616	0	0
C	2	11	3	SFEGARLSMR	SFEGARLSMR		2267536	0	0
										0	0
F	2	11	1	SFEGARLSMR	SFEGARLSMR		41351631	0	0
F	2	11	2	SFEGARLSMR	SFEGARLSMR		29917507	0	0
F	2	11	3	SFEGARLSMR	SFEGARLSMR		23294099	0	0
										0	0
O	2	11	1	SFEGARLSMR	SFEGARLSMR		7128039	0	0
O	2	11	2	SFEGARLSMR	SFEGARLSMR		11799403	0	0
O	2	11	3	SFEGARLSMR	SFEGARLSMR		16065619	0	0
										0	0
C	15	30	1	NGTMGSTRTLYSSVSR	NGTMGSTRTLYSSVSR, N[+0.984016]GTMGSTRTLYSSVSR	NGTM[+15.994915]GSTRTLYSSVSR	84634033	8091222	0.0872602
C	15	30	2	NGTMGSTRTLYSSVSR	NGTMGSTRTLYSSVSR, N[+0.984016]GTMGSTRTLYSSVSR	NGTM[+15.994915]GSTRTLYSSVSR	127871686	10950348	0.0788805
C	15	30	3	NGTMGSTRTLYSSVSR	NGTMGSTRTLYSSVSR, N[+0.984016]GTMGSTRTLYSSVSR	NGTM[+15.994915]GSTRTLYSSVSR	54990994	2812760	0.0486605
										0.0716004	0.0203035
F	15	30	1	NGTMGSTRTLYSSVSR	NGTMGSTRTLYSSVSR, N[+0.984016]GTMGSTRTLYSSVSR	NGTM[+15.994915]GSTRTLYSSVSR	297392581	8399882	0.0274692
F	15	30	2	NGTMGSTRTLYSSVSR	NGTMGSTRTLYSSVSR, N[+0.984016]GTMGSTRTLYSSVSR	NGTM[+15.994915]GSTRTLYSSVSR	68349336	3169793	0.0443209
F	15	30	3	NGTMGSTRTLYSSVSR	NGTMGSTRTLYSSVSR, N[+0.984016]GTMGSTRTLYSSVSR	NGTM[+15.994915]GSTRTLYSSVSR	109718837	4866951	0.0424743
										0.0380881	0.00924249
O	15	30	1	NGTMGSTRTLYSSVSR	NGTMGSTRTLYSSVSR, N[+0.984016]GTMGSTRTLYSSVSR	NGTM[+15.994915]GSTRTLYSSVSR	243924289	19663322	0.0745988
O	15	30	2	NGTMGSTRTLYSSVSR	NGTMGSTRTLYSSVSR, N[+0.984016]GTMGSTRTLYSSVSR	NGTM[+15.994915]GSTRTLYSSVSR	217669453	11819784	0.0515047
O	15	30	3	NGTMGSTRTLYSSVSR	NGTMGSTRTLYSSVSR, N[+0.984016]GTMGSTRTLYSSVSR	NGTM[+15.994915]GSTRTLYSSVSR	264191570	10205834	0.0371936
										0.0544324	0.0188737
C	23	30	1	TLYSSVSR	TLYSSVSR	TLY[+15.994915]SSVSR, TLY[+31.989828]SSVSR	2123279981	49949522	0.022984
C	23	30	2	TLYSSVSR	TLYSSVSR	TLY[+15.994915]SSVSR, TLY[+31.989828]SSVSR	4162417041	49164428	0.0116736
C	23	30	3	TLYSSVSR	TLYSSVSR	TLY[+15.994915]SSVSR, TLY[+31.989828]SSVSR	2807912734	49728240	0.0174018
										0.0173532	0.00565535
F	23	30	1	TLYSSVSR	TLYSSVSR	TLY[+15.994915]SSVSR, TLY[+31.989828]SSVSR	7089057403	81843939	0.0114133
F	23	30	2	TLYSSVSR	TLYSSVSR	TLY[+15.994915]SSVSR, TLY[+31.989828]SSVSR	5876309771	62171936	0.0104693
F	23	30	3	TLYSSVSR	TLYSSVSR	TLY[+15.994915]SSVSR, TLY[+31.989828]SSVSR	5357736055	54465064	0.0100634
										0.0106487	0.000692619
O	23	30	1	TLYSSVSR	TLYSSVSR	TLY[+15.994915]SSVSR, TLY[+31.989828]SSVSR	8936174187	94070343	0.0104173
O	23	30	2	TLYSSVSR	TLYSSVSR	TLY[+15.994915]SSVSR, TLY[+31.989828]SSVSR	8963307163	95296609	0.01052
O	23	30	3	TLYSSVSR	TLYSSVSR	TLY[+15.994915]SSVSR, TLY[+31.989828]SSVSR	9208424340	98550548	0.0105889
										0.0105087	8.64e-05
C	23	50	1	TLYSSVSRSTDVSYSDSDLVNFIQANFK	TLYSSVSRSTDVSYSDSDLVNFIQANFK, TLYSSVSRSTDVSYSDSDLVN[+0.984016]FIQANFK		51629942	0	0
C	23	50	2	TLYSSVSRSTDVSYSDSDLVNFIQANFK	TLYSSVSRSTDVSYSDSDLVNFIQANFK, TLYSSVSRSTDVSYSDSDLVN[+0.984016]FIQANFK		94259310	0	0
C	23	50	3	TLYSSVSRSTDVSYSDSDLVNFIQANFK	TLYSSVSRSTDVSYSDSDLVNFIQANFK, TLYSSVSRSTDVSYSDSDLVN[+0.984016]FIQANFK		20312082	0	0
										0	0
F	23	50	1	TLYSSVSRSTDVSYSDSDLVNFIQANFK	TLYSSVSRSTDVSYSDSDLVNFIQANFK, TLYSSVSRSTDVSYSDSDLVN[+0.984016]FIQANFK		84130397	0	0
F	23	50	2	TLYSSVSRSTDVSYSDSDLVNFIQANFK	TLYSSVSRSTDVSYSDSDLVNFIQANFK, TLYSSVSRSTDVSYSDSDLVN[+0.984016]FIQANFK		19700041	0	0
F	23	50	3	TLYSSVSRSTDVSYSDSDLVNFIQANFK	TLYSSVSRSTDVSYSDSDLVNFIQANFK, TLYSSVSRSTDVSYSDSDLVN[+0.984016]FIQANFK		65999288	0	0
										0	0
O	23	50	1	TLYSSVSRSTDVSYSDSDLVNFIQANFK	TLYSSVSRSTDVSYSDSDLVNFIQANFK, TLYSSVSRSTDVSYSDSDLVN[+0.984016]FIQANFK		110936666	0	0
O	23	50	2	TLYSSVSRSTDVSYSDSDLVNFIQANFK	TLYSSVSRSTDVSYSDSDLVNFIQANFK, TLYSSVSRSTDVSYSDSDLVN[+0.984016]FIQANFK		75161934	0	0
O	23	50	3	TLYSSVSRSTDVSYSDSDLVNFIQANFK	TLYSSVSRSTDVSYSDSDLVNFIQANFK, TLYSSVSRSTDVSYSDSDLVN[+0.984016]FIQANFK		119217267	0	0
										0	0
C	29	50	1	SRSTDVSYSDSDLVNFIQANFK	SRSTDVSYSDSDLVNFIQANFK		79644699	0	0
C	29	50	2	SRSTDVSYSDSDLVNFIQANFK	SRSTDVSYSDSDLVNFIQANFK		107602640	0	0
C	29	50	3	SRSTDVSYSDSDLVNFIQANFK	SRSTDVSYSDSDLVNFIQANFK		15250324	0	0
										0	0
F	29	50	1	SRSTDVSYSDSDLVNFIQANFK	SRSTDVSYSDSDLVNFIQANFK		24122270	0	0
F	29	50	2	SRSTDVSYSDSDLVNFIQANFK	SRSTDVSYSDSDLVNFIQANFK		7424209	0	0
F	29	50	3	SRSTDVSYSDSDLVNFIQANFK	SRSTDVSYSDSDLVNFIQANFK		42370253	0	0
										0	0
O	29	50	1	SRSTDVSYSDSDLVNFIQANFK	SRSTDVSYSDSDLVNFIQANFK		51977196	0	0
O	29	50	2	SRSTDVSYSDSDLVNFIQANFK	SRSTDVSYSDSDLVNFIQANFK		14629251	0	0
O	29	50	3	SRSTDVSYSDSDLVNFIQANFK	SRSTDVSYSDSDLVNFIQANFK		92468106	0	0
										0	0
C	31	43	1	STDVSYSDSDLVN	STDVSYSDSDLVN		1633548	0	0
C	31	43	2	STDVSYSDSDLVN	STDVSYSDSDLVN		1326454	0	0
C	31	43	3	STDVSYSDSDLVN	STDVSYSDSDLVN		265885	0	0
										0	0
F	31	43	1	STDVSYSDSDLVN	STDVSYSDSDLVN		2055607	0	0
F	31	43	2	STDVSYSDSDLVN	STDVSYSDSDLVN		554372	0	0
F	31	43	3	STDVSYSDSDLVN	STDVSYSDSDLVN		1398480	0	0
										0	0
O	31	43	1	STDVSYSDSDLVN	STDVSYSDSDLVN		2250557	0	0
O	31	43	2	STDVSYSDSDLVN	STDVSYSDSDLVN		1102413	0	0
O	31	43	3	STDVSYSDSDLVN	STDVSYSDSDLVN		2438542	0	0
										0	0
C	31	46	1	STDVSYSDSDLVNFIQ	STDVSYSDSDLVNFIQ		7704576	0	0
C	31	46	2	STDVSYSDSDLVNFIQ	STDVSYSDSDLVNFIQ		10649550	0	0
C	31	46	3	STDVSYSDSDLVNFIQ	STDVSYSDSDLVNFIQ		5633765	0	0
										0	0
F	31	46	1	STDVSYSDSDLVNFIQ	STDVSYSDSDLVNFIQ		7063351	0	0
F	31	46	2	STDVSYSDSDLVNFIQ	STDVSYSDSDLVNFIQ		3966903	0	0
F	31	46	3	STDVSYSDSDLVNFIQ	STDVSYSDSDLVNFIQ		6378080	0	0
										0	0
O	31	46	1	STDVSYSDSDLVNFIQ	STDVSYSDSDLVNFIQ		8296310	0	0
O	31	46	2	STDVSYSDSDLVNFIQ	STDVSYSDSDLVNFIQ		7530154	0	0
O	31	46	3	STDVSYSDSDLVNFIQ	STDVSYSDSDLVNFIQ		10454702	0	0
										0	0
C	31	48	1	STDVSYSDSDLVNFIQAN	STDVSYSDSDLVNFIQAN, STDVSYSDSDLVN[+0.984016]FIQAN, STDVSYSDSDLVNFIQAN[+0.984016]	STDVSYSDSDLVN[+15.994915]FIQAN	37413812	7859984	0.17361
C	31	48	2	STDVSYSDSDLVNFIQAN	STDVSYSDSDLVNFIQAN, STDVSYSDSDLVN[+0.984016]FIQAN, STDVSYSDSDLVNFIQAN[+0.984016]	STDVSYSDSDLVN[+15.994915]FIQAN	37009773	7969804	0.177187
C	31	48	3	STDVSYSDSDLVNFIQAN	STDVSYSDSDLVNFIQAN, STDVSYSDSDLVN[+0.984016]FIQAN, STDVSYSDSDLVNFIQAN[+0.984016]	STDVSYSDSDLVN[+15.994915]FIQAN	1967259	214318	0.0982399
										0.149679	0.0445835
F	31	48	1	STDVSYSDSDLVNFIQAN	STDVSYSDSDLVNFIQAN, STDVSYSDSDLVN[+0.984016]FIQAN, STDVSYSDSDLVNFIQAN[+0.984016]	STDVSYSDSDLVN[+15.994915]FIQAN	68562438	4266157	0.058578
F	31	48	2	STDVSYSDSDLVNFIQAN	STDVSYSDSDLVNFIQAN, STDVSYSDSDLVN[+0.984016]FIQAN, STDVSYSDSDLVNFIQAN[+0.984016]	STDVSYSDSDLVN[+15.994915]FIQAN	18171484	1239237	0.0638429
F	31	48	3	STDVSYSDSDLVNFIQAN	STDVSYSDSDLVNFIQAN, STDVSYSDSDLVN[+0.984016]FIQAN, STDVSYSDSDLVNFIQAN[+0.984016]	STDVSYSDSDLVN[+15.994915]FIQAN	52829673	5838887	0.0995233
										0.0739814	0.022276
O	31	48	1	STDVSYSDSDLVNFIQAN	STDVSYSDSDLVNFIQAN, STDVSYSDSDLVN[+0.984016]FIQAN, STDVSYSDSDLVNFIQAN[+0.984016]	STDVSYSDSDLVN[+15.994915]FIQAN	79483303	4738112	0.0562578
O	31	48	2	STDVSYSDSDLVNFIQAN	STDVSYSDSDLVNFIQAN, STDVSYSDSDLVN[+0.984016]FIQAN, STDVSYSDSDLVNFIQAN[+0.984016]	STDVSYSDSDLVN[+15.994915]FIQAN	22624018	2022703	0.0820678
O	31	48	3	STDVSYSDSDLVNFIQAN	STDVSYSDSDLVNFIQAN, STDVSYSDSDLVN[+0.984016]FIQAN, STDVSYSDSDLVNFIQAN[+0.984016]	STDVSYSDSDLVN[+15.994915]FIQAN	147610354	8034287	0.0516194
										0.063315	0.0164052
C	31	50	1	STDVSYSDSDLVNFIQANFK	STDVSYSDSDLVNFIQANFK, STDVSYSDSDLVNFIQAN[+0.984016]FK, STDVSYSDSDLVN[+0.984016]FIQANFK, STDVSYSDSDLVN[+0.984016]FIQAN[+0.984016]FK, STDVSYSDSD[+57.021464]LVNFIQANFK	STDVSY[+31.989828]SDSDLVNFIQANFK, STDVSY[+15.994915]SDSDLVNFIQANFK, STDVSYSDSDL[+13.979265]VNFIQANFK, STDVSYSDSD[+15.994915]LVNFIQANFK	33744176	21992716	0.394581
C	31	50	2	STDVSYSDSDLVNFIQANFK	STDVSYSDSDLVNFIQANFK, STDVSYSDSDLVNFIQAN[+0.984016]FK, STDVSYSDSDLVN[+0.984016]FIQANFK, STDVSYSDSDLVN[+0.984016]FIQAN[+0.984016]FK, STDVSYSDSD[+57.021464]LVNFIQANFK	STDVSY[+31.989828]SDSDLVNFIQANFK, STDVSY[+15.994915]SDSDLVNFIQANFK, STDVSYSDSDL[+13.979265]VNFIQANFK, STDVSYSDSD[+15.994915]LVNFIQANFK	6353500	6557224	0.50789
C	31	50	3	STDVSYSDSDLVNFIQANFK	STDVSYSDSDLVNFIQANFK, STDVSYSDSDLVNFIQAN[+0.984016]FK, STDVSYSDSDLVN[+0.984016]FIQANFK, STDVSYSDSDLVN[+0.984016]FIQAN[+0.984016]FK, STDVSYSDSD[+57.021464]LVNFIQANFK	STDVSY[+31.989828]SDSDLVNFIQANFK, STDVSY[+15.994915]SDSDLVNFIQANFK, STDVSYSDSDL[+13.979265]VNFIQANFK, STDVSYSDSD[+15.994915]LVNFIQANFK	965363	4882048	0.834908
										0.579126	0.228644
F	31	50	1	STDVSYSDSDLVNFIQANFK	STDVSYSDSDLVNFIQANFK, STDVSYSDSDLVNFIQAN[+0.984016]FK, STDVSYSDSDLVN[+0.984016]FIQANFK, STDVSYSDSDLVN[+0.984016]FIQAN[+0.984016]FK, STDVSYSDSD[+57.021464]LVNFIQANFK	STDVSY[+31.989828]SDSDLVNFIQANFK, STDVSY[+15.994915]SDSDLVNFIQANFK, STDVSYSDSDL[+13.979265]VNFIQANFK, STDVSYSDSD[+15.994915]LVNFIQANFK	8177586	6213201	0.431749
F	31	50	2	STDVSYSDSDLVNFIQANFK	STDVSYSDSDLVNFIQANFK, STDVSYSDSDLVNFIQAN[+0.984016]FK, STDVSYSDSDLVN[+0.984016]FIQANFK, STDVSYSDSDLVN[+0.984016]FIQAN[+0.984016]FK, STDVSYSDSD[+57.021464]LVNFIQANFK	STDVSY[+31.989828]SDSDLVNFIQANFK, STDVSY[+15.994915]SDSDLVNFIQANFK, STDVSYSDSDL[+13.979265]VNFIQANFK, STDVSYSDSD[+15.994915]LVNFIQANFK	3147635	5421469	0.632676
F	31	50	3	STDVSYSDSDLVNFIQANFK	STDVSYSDSDLVNFIQANFK, STDVSYSDSDLVNFIQAN[+0.984016]FK, STDVSYSDSDLVN[+0.984016]FIQANFK, STDVSYSDSDLVN[+0.984016]FIQAN[+0.984016]FK, STDVSYSDSD[+57.021464]LVNFIQANFK	STDVSY[+31.989828]SDSDLVNFIQANFK, STDVSY[+15.994915]SDSDLVNFIQANFK, STDVSYSDSDL[+13.979265]VNFIQANFK, STDVSYSDSD[+15.994915]LVNFIQANFK	10473379	10100518	0.490938
										0.518454	0.103251
O	31	50	1	STDVSYSDSDLVNFIQANFK	STDVSYSDSDLVNFIQANFK, STDVSYSDSDLVNFIQAN[+0.984016]FK, STDVSYSDSDLVN[+0.984016]FIQANFK, STDVSYSDSDLVN[+0.984016]FIQAN[+0.984016]FK, STDVSYSDSD[+57.021464]LVNFIQANFK	STDVSY[+31.989828]SDSDLVNFIQANFK, STDVSY[+15.994915]SDSDLVNFIQANFK, STDVSYSDSDL[+13.979265]VNFIQANFK, STDVSYSDSD[+15.994915]LVNFIQANFK	226216911	62154640	0.215537
O	31	50	2	STDVSYSDSDLVNFIQANFK	STDVSYSDSDLVNFIQANFK, STDVSYSDSDLVNFIQAN[+0.984016]FK, STDVSYSDSDLVN[+0.984016]FIQANFK, STDVSYSDSDLVN[+0.984016]FIQAN[+0.984016]FK, STDVSYSDSD[+57.021464]LVNFIQANFK	STDVSY[+31.989828]SDSDLVNFIQANFK, STDVSY[+15.994915]SDSDLVNFIQANFK, STDVSYSDSDL[+13.979265]VNFIQANFK, STDVSYSDSD[+15.994915]LVNFIQANFK	14197985	9821127	0.408888
O	31	50	3	STDVSYSDSDLVNFIQANFK	STDVSYSDSDLVNFIQANFK, STDVSYSDSDLVNFIQAN[+0.984016]FK, STDVSYSDSDLVN[+0.984016]FIQANFK, STDVSYSDSDLVN[+0.984016]FIQAN[+0.984016]FK, STDVSYSDSD[+57.021464]LVNFIQANFK	STDVSY[+31.989828]SDSDLVNFIQANFK, STDVSY[+15.994915]SDSDLVNFIQANFK, STDVSYSDSDL[+13.979265]VNFIQANFK, STDVSYSDSD[+15.994915]LVNFIQANFK	23585189	19243374	0.449312
										0.357912	0.124946
C	31	51	1	STDVSYSDSDLVNFIQANFKK	STDVSYSDSDLVNFIQANFKK, STDVSYSDSDLVNFIQAN[+0.984016]FKK, STDVSYSDSDLVN[+0.984016]FIQANFKK, STDVSYSDSDLVNFIQANFK[+57.021464]K		34638446	0	0
C	31	51	2	STDVSYSDSDLVNFIQANFKK	STDVSYSDSDLVNFIQANFKK, STDVSYSDSDLVNFIQAN[+0.984016]FKK, STDVSYSDSDLVN[+0.984016]FIQANFKK, STDVSYSDSDLVNFIQANFK[+57.021464]K		43815268	0	0
C	31	51	3	STDVSYSDSDLVNFIQANFKK	STDVSYSDSDLVNFIQANFKK, STDVSYSDSDLVNFIQAN[+0.984016]FKK, STDVSYSDSDLVN[+0.984016]FIQANFKK, STDVSYSDSDLVNFIQANFK[+57.021464]K		31065284	0	0
										0	0
F	31	51	1	STDVSYSDSDLVNFIQANFKK	STDVSYSDSDLVNFIQANFKK, STDVSYSDSDLVNFIQAN[+0.984016]FKK, STDVSYSDSDLVN[+0.984016]FIQANFKK, STDVSYSDSDLVNFIQANFK[+57.021464]K		46816417	0	0
F	31	51	2	STDVSYSDSDLVNFIQANFKK	STDVSYSDSDLVNFIQANFKK, STDVSYSDSDLVNFIQAN[+0.984016]FKK, STDVSYSDSDLVN[+0.984016]FIQANFKK, STDVSYSDSDLVNFIQANFK[+57.021464]K		19259586	0	0
F	31	51	3	STDVSYSDSDLVNFIQANFKK	STDVSYSDSDLVNFIQANFKK, STDVSYSDSDLVNFIQAN[+0.984016]FKK, STDVSYSDSDLVN[+0.984016]FIQANFKK, STDVSYSDSDLVNFIQANFK[+57.021464]K		39997480	0	0
										0	0
O	31	51	1	STDVSYSDSDLVNFIQANFKK	STDVSYSDSDLVNFIQANFKK, STDVSYSDSDLVNFIQAN[+0.984016]FKK, STDVSYSDSDLVN[+0.984016]FIQANFKK, STDVSYSDSDLVNFIQANFK[+57.021464]K		71610574	0	0
O	31	51	2	STDVSYSDSDLVNFIQANFKK	STDVSYSDSDLVNFIQANFKK, STDVSYSDSDLVNFIQAN[+0.984016]FKK, STDVSYSDSDLVN[+0.984016]FIQANFKK, STDVSYSDSDLVNFIQANFK[+57.021464]K		68912612	0	0
O	31	51	3	STDVSYSDSDLVNFIQANFKK	STDVSYSDSDLVNFIQANFKK, STDVSYSDSDLVNFIQAN[+0.984016]FKK, STDVSYSDSDLVN[+0.984016]FIQANFKK, STDVSYSDSDLVNFIQANFK[+57.021464]K		47674279	0	0
										0	0
C	32	50	1	TDVSYSDSDLVNFIQANFK	TDVSYSDSDLVNFIQANFK		444729	0	0
C	32	50	2	TDVSYSDSDLVNFIQANFK	TDVSYSDSDLVNFIQANFK		336945	0	0
C	32	50	3	TDVSYSDSDLVNFIQANFK	TDVSYSDSDLVNFIQANFK		0	0	#DIV/0!
F	32	50	1	TDVSYSDSDLVNFIQANFK	TDVSYSDSDLVNFIQANFK		233740	0	0
F	32	50	2	TDVSYSDSDLVNFIQANFK	TDVSYSDSDLVNFIQANFK		118501	0	0
F	32	50	3	TDVSYSDSDLVNFIQANFK	TDVSYSDSDLVNFIQANFK		313416	0	0
										0	0
O	32	50	1	TDVSYSDSDLVNFIQANFK	TDVSYSDSDLVNFIQANFK		305780	0	0
O	32	50	2	TDVSYSDSDLVNFIQANFK	TDVSYSDSDLVNFIQANFK		128992	0	0
O	32	50	3	TDVSYSDSDLVNFIQANFK	TDVSYSDSDLVNFIQANFK		303779	0	0
										0	0
C	33	50	1	DVSYSDSDLVNFIQANFK	DVSYSDSDLVNFIQANFK		57493952	0	0
C	33	50	2	DVSYSDSDLVNFIQANFK	DVSYSDSDLVNFIQANFK		55070741	0	0
C	33	50	3	DVSYSDSDLVNFIQANFK	DVSYSDSDLVNFIQANFK		55597896	0	0
										0	0
F	33	50	1	DVSYSDSDLVNFIQANFK	DVSYSDSDLVNFIQANFK		54288109	0	0
F	33	50	2	DVSYSDSDLVNFIQANFK	DVSYSDSDLVNFIQANFK		44788202	0	0
F	33	50	3	DVSYSDSDLVNFIQANFK	DVSYSDSDLVNFIQANFK		53452613	0	0
										0	0
O	33	50	1	DVSYSDSDLVNFIQANFK	DVSYSDSDLVNFIQANFK		51009061	0	0
O	33	50	2	DVSYSDSDLVNFIQANFK	DVSYSDSDLVNFIQANFK		54429451	0	0
O	33	50	3	DVSYSDSDLVNFIQANFK	DVSYSDSDLVNFIQANFK		62161457	0	0
										0	0
C	34	48	1	VSYSDSDLVNFIQAN	VSYSDSDLVNFIQAN		9438824	0	0
C	34	48	2	VSYSDSDLVNFIQAN	VSYSDSDLVNFIQAN		9882366	0	0
C	34	48	3	VSYSDSDLVNFIQAN	VSYSDSDLVNFIQAN		16190420	0	0
										0	0
F	34	48	1	VSYSDSDLVNFIQAN	VSYSDSDLVNFIQAN		17298168	0	0
F	34	48	2	VSYSDSDLVNFIQAN	VSYSDSDLVNFIQAN		23338948	0	0
F	34	48	3	VSYSDSDLVNFIQAN	VSYSDSDLVNFIQAN		17169915	0	0
										0	0
O	34	48	1	VSYSDSDLVNFIQAN	VSYSDSDLVNFIQAN		7699571	0	0
O	34	48	2	VSYSDSDLVNFIQAN	VSYSDSDLVNFIQAN		14809889	0	0
O	34	48	3	VSYSDSDLVNFIQAN	VSYSDSDLVNFIQAN		18724160	0	0
										0	0
C	34	50	1	VSYSDSDLVNFIQANFK	VSYSDSDLVNFIQANFK		3494080	0	0
C	34	50	2	VSYSDSDLVNFIQANFK	VSYSDSDLVNFIQANFK		16856674	0	0
C	34	50	3	VSYSDSDLVNFIQANFK	VSYSDSDLVNFIQANFK		2210704	0	0
										0	0
F	34	50	1	VSYSDSDLVNFIQANFK	VSYSDSDLVNFIQANFK		4229230	0	0
F	34	50	2	VSYSDSDLVNFIQANFK	VSYSDSDLVNFIQANFK		1771248	0	0
F	34	50	3	VSYSDSDLVNFIQANFK	VSYSDSDLVNFIQANFK		3164831	0	0
										0	0
O	34	50	1	VSYSDSDLVNFIQANFK	VSYSDSDLVNFIQANFK		2411529	0	0
O	34	50	2	VSYSDSDLVNFIQANFK	VSYSDSDLVNFIQANFK		2635012	0	0
O	34	50	3	VSYSDSDLVNFIQANFK	VSYSDSDLVNFIQANFK		3810092	0	0
										0	0
C	35	50	1	SYSDSDLVNFIQANFK	SYSDSDLVNFIQANFK		30449006	0	0
C	35	50	2	SYSDSDLVNFIQANFK	SYSDSDLVNFIQANFK		48177921	0	0
C	35	50	3	SYSDSDLVNFIQANFK	SYSDSDLVNFIQANFK		25792044	0	0
										0	0
F	35	50	1	SYSDSDLVNFIQANFK	SYSDSDLVNFIQANFK		37642524	0	0
F	35	50	2	SYSDSDLVNFIQANFK	SYSDSDLVNFIQANFK		13605299	0	0
F	35	50	3	SYSDSDLVNFIQANFK	SYSDSDLVNFIQANFK		31663955	0	0
										0	0
O	35	50	1	SYSDSDLVNFIQANFK	SYSDSDLVNFIQANFK		30605533	0	0
O	35	50	2	SYSDSDLVNFIQANFK	SYSDSDLVNFIQANFK		29677122	0	0
O	35	50	3	SYSDSDLVNFIQANFK	SYSDSDLVNFIQANFK		41164959	0	0
										0	0
C	36	50	1	YSDSDLVNFIQANFK	YSDSDLVNFIQANFK		1744050	0	0
C	36	50	2	YSDSDLVNFIQANFK	YSDSDLVNFIQANFK		1679075	0	0
C	36	50	3	YSDSDLVNFIQANFK	YSDSDLVNFIQANFK		184590	0	0
										0	0
F	36	50	1	YSDSDLVNFIQANFK	YSDSDLVNFIQANFK		1355550	0	0
F	36	50	2	YSDSDLVNFIQANFK	YSDSDLVNFIQANFK		453124	0	0
F	36	50	3	YSDSDLVNFIQANFK	YSDSDLVNFIQANFK		948793	0	0
										0	0
O	36	50	1	YSDSDLVNFIQANFK	YSDSDLVNFIQANFK		3019288	0	0
O	36	50	2	YSDSDLVNFIQANFK	YSDSDLVNFIQANFK		364574	0	0
O	36	50	3	YSDSDLVNFIQANFK	YSDSDLVNFIQANFK		2679572	0	0
										0	0
C	37	50	1	SDSDLVNFIQANFK	SDSDLVNFIQANFK		9689636	0	0
C	37	50	2	SDSDLVNFIQANFK	SDSDLVNFIQANFK		7088901	0	0
C	37	50	3	SDSDLVNFIQANFK	SDSDLVNFIQANFK		15256925	0	0
										0	0
F	37	50	1	SDSDLVNFIQANFK	SDSDLVNFIQANFK		5781093	0	0
F	37	50	2	SDSDLVNFIQANFK	SDSDLVNFIQANFK		26306334	0	0
F	37	50	3	SDSDLVNFIQANFK	SDSDLVNFIQANFK		11765233	0	0
										0	0
O	37	50	1	SDSDLVNFIQANFK	SDSDLVNFIQANFK		7782260	0	0
O	37	50	2	SDSDLVNFIQANFK	SDSDLVNFIQANFK		9200312	0	0
O	37	50	3	SDSDLVNFIQANFK	SDSDLVNFIQANFK		24992068	0	0
										0	0
C	38	50	1	DSDLVNFIQANFK	DSDLVNFIQANFK		42181257	0	0
C	38	50	2	DSDLVNFIQANFK	DSDLVNFIQANFK		58234358	0	0
C	38	50	3	DSDLVNFIQANFK	DSDLVNFIQANFK		1815280	0	0
										0	0
F	38	50	1	DSDLVNFIQANFK	DSDLVNFIQANFK		16535613	0	0
F	38	50	2	DSDLVNFIQANFK	DSDLVNFIQANFK		4926399	0	0
F	38	50	3	DSDLVNFIQANFK	DSDLVNFIQANFK		27792435	0	0
										0	0
O	38	50	1	DSDLVNFIQANFK	DSDLVNFIQANFK		21199079	0	0
O	38	50	2	DSDLVNFIQANFK	DSDLVNFIQANFK		15072387	0	0
O	38	50	3	DSDLVNFIQANFK	DSDLVNFIQANFK		50098824	0	0
										0	0
C	39	50	1	SDLVNFIQANFK	SDLVNFIQANFK, SDLVNFIQAN[+0.984016]FK, SDLVN[+0.984016]FIQANFK		121758691	0	0
C	39	50	2	SDLVNFIQANFK	SDLVNFIQANFK, SDLVNFIQAN[+0.984016]FK, SDLVN[+0.984016]FIQANFK		141129949	0	0
C	39	50	3	SDLVNFIQANFK	SDLVNFIQANFK, SDLVNFIQAN[+0.984016]FK, SDLVN[+0.984016]FIQANFK		111428555	0	0
										0	0
F	39	50	1	SDLVNFIQANFK	SDLVNFIQANFK, SDLVNFIQAN[+0.984016]FK, SDLVN[+0.984016]FIQANFK		201393023	0	0
F	39	50	2	SDLVNFIQANFK	SDLVNFIQANFK, SDLVNFIQAN[+0.984016]FK, SDLVN[+0.984016]FIQANFK		141714893	0	0
F	39	50	3	SDLVNFIQANFK	SDLVNFIQANFK, SDLVNFIQAN[+0.984016]FK, SDLVN[+0.984016]FIQANFK		204155906	0	0
										0	0
O	39	50	1	SDLVNFIQANFK	SDLVNFIQANFK, SDLVNFIQAN[+0.984016]FK, SDLVN[+0.984016]FIQANFK		273953832	0	0
O	39	50	2	SDLVNFIQANFK	SDLVNFIQANFK, SDLVNFIQAN[+0.984016]FK, SDLVN[+0.984016]FIQANFK		232890924	0	0
O	39	50	3	SDLVNFIQANFK	SDLVNFIQANFK, SDLVNFIQAN[+0.984016]FK, SDLVN[+0.984016]FIQANFK		379811486	0	0
										0	0
C	40	50	1	DLVNFIQANFK	DLVNFIQANFK		20459768	0	0
C	40	50	2	DLVNFIQANFK	DLVNFIQANFK		61821643	0	0
C	40	50	3	DLVNFIQANFK	DLVNFIQANFK		18087431	0	0
										0	0
F	40	50	1	DLVNFIQANFK	DLVNFIQANFK		29215400	0	0
F	40	50	2	DLVNFIQANFK	DLVNFIQANFK		11323352	0	0
F	40	50	3	DLVNFIQANFK	DLVNFIQANFK		24089412	0	0
										0	0
O	40	50	1	DLVNFIQANFK	DLVNFIQANFK		32207227	0	0
O	40	50	2	DLVNFIQANFK	DLVNFIQANFK		28095289	0	0
O	40	50	3	DLVNFIQANFK	DLVNFIQANFK		30769148	0	0
										0	0
C	41	50	1	LVNFIQANFK	LVNFIQANFK		1772224	0	0
C	41	50	2	LVNFIQANFK	LVNFIQANFK		3540940	0	0
C	41	50	3	LVNFIQANFK	LVNFIQANFK		937991	0	0
										0	0
F	41	50	1	LVNFIQANFK	LVNFIQANFK		1474265	0	0
F	41	50	2	LVNFIQANFK	LVNFIQANFK		463174	0	0
F	41	50	3	LVNFIQANFK	LVNFIQANFK		1997678	0	0
										0	0
O	41	50	1	LVNFIQANFK	LVNFIQANFK		2442380	0	0
O	41	50	2	LVNFIQANFK	LVNFIQANFK		2146901	0	0
O	41	50	3	LVNFIQANFK	LVNFIQANFK		3354021	0	0
										0	0
C	42	50	1	VNFIQANFK	VNFIQANFK		3485296	0	0
C	42	50	2	VNFIQANFK	VNFIQANFK		6745577	0	0
C	42	50	3	VNFIQANFK	VNFIQANFK		3995114	0	0
										0	0
F	42	50	1	VNFIQANFK	VNFIQANFK		5568804	0	0
F	42	50	2	VNFIQANFK	VNFIQANFK		3456852	0	0
F	42	50	3	VNFIQANFK	VNFIQANFK		3502296	0	0
										0	0
O	42	50	1	VNFIQANFK	VNFIQANFK		4918491	0	0
O	42	50	2	VNFIQANFK	VNFIQANFK		4320408	0	0
O	42	50	3	VNFIQANFK	VNFIQANFK		5169338	0	0
										0	0
C	52	59	1	RECVFFTR	REC[+57.021464]VFFTR, RECVFFTR		102201145	0	0
C	52	59	2	RECVFFTR	REC[+57.021464]VFFTR, RECVFFTR		93302596	0	0
C	52	59	3	RECVFFTR	REC[+57.021464]VFFTR, RECVFFTR		79101912	0	0
										0	0
F	52	59	1	RECVFFTR	REC[+57.021464]VFFTR, RECVFFTR		76676804	0	0
F	52	59	2	RECVFFTR	REC[+57.021464]VFFTR, RECVFFTR		58360620	0	0
F	52	59	3	RECVFFTR	REC[+57.021464]VFFTR, RECVFFTR		98304686	0	0
										0	0
O	52	59	1	RECVFFTR	REC[+57.021464]VFFTR, RECVFFTR		55579266	0	0
O	52	59	2	RECVFFTR	REC[+57.021464]VFFTR, RECVFFTR		117737186	0	0
O	52	59	3	RECVFFTR	REC[+57.021464]VFFTR, RECVFFTR		194104272	0	0
										0	0
C	53	59	1	ECVFFTR	EC[+57.021464]VFFTR, ECVFFTR	EC[+57.021464]VF[+15.994915]FTR	3366795168	114133300	0.0327882
C	53	59	2	ECVFFTR	EC[+57.021464]VFFTR, ECVFFTR	EC[+57.021464]VF[+15.994915]FTR	3250294228	111960234	0.0332992
C	53	59	3	ECVFFTR	EC[+57.021464]VFFTR, ECVFFTR	EC[+57.021464]VF[+15.994915]FTR	2038468938	101493052	0.0474275
										0.0378383	0.00830844
F	53	59	1	ECVFFTR	EC[+57.021464]VFFTR, ECVFFTR	EC[+57.021464]VF[+15.994915]FTR	6641781438	246946120	0.0358479
F	53	59	2	ECVFFTR	EC[+57.021464]VFFTR, ECVFFTR	EC[+57.021464]VF[+15.994915]FTR	3718439252	120586090	0.0314106
F	53	59	3	ECVFFTR	EC[+57.021464]VFFTR, ECVFFTR	EC[+57.021464]VF[+15.994915]FTR	3482564800	146894043	0.0404727
										0.0359104	0.00453138
O	53	59	1	ECVFFTR	EC[+57.021464]VFFTR, ECVFFTR	EC[+57.021464]VF[+15.994915]FTR	6725459234	248216493	0.0355934
O	53	59	2	ECVFFTR	EC[+57.021464]VFFTR, ECVFFTR	EC[+57.021464]VF[+15.994915]FTR	3667489180	194598113	0.0503868
O	53	59	3	ECVFFTR	EC[+57.021464]VFFTR, ECVFFTR	EC[+57.021464]VF[+15.994915]FTR	3817639500	235313438	0.0580598
										0.0480133	0.0114197
C	53	62	1	ECVFFTRDSK	EC[+57.021464]VFFTRDSK		27495215	0	0
C	53	62	2	ECVFFTRDSK	EC[+57.021464]VFFTRDSK		36006649	0	0
C	53	62	3	ECVFFTRDSK	EC[+57.021464]VFFTRDSK		11295160	0	0
										0	0
F	53	62	1	ECVFFTRDSK	EC[+57.021464]VFFTRDSK		25087567	0	0
F	53	62	2	ECVFFTRDSK	EC[+57.021464]VFFTRDSK		7635378	0	0
F	53	62	3	ECVFFTRDSK	EC[+57.021464]VFFTRDSK		22306655	0	0
										0	0
O	53	62	1	ECVFFTRDSK	EC[+57.021464]VFFTRDSK		37509098	0	0
O	53	62	2	ECVFFTRDSK	EC[+57.021464]VFFTRDSK		28450000	0	0
O	53	62	3	ECVFFTRDSK	EC[+57.021464]VFFTRDSK		45332076	0	0
										0	0
C	54	59	1	CVFFTR	C[+57.021464]VFFTR		10862066	0	0
C	54	59	2	CVFFTR	C[+57.021464]VFFTR		16978512	0	0
C	54	59	3	CVFFTR	C[+57.021464]VFFTR		10669553	0	0
										0	0
F	54	59	1	CVFFTR	C[+57.021464]VFFTR		6318086	0	0
F	54	59	2	CVFFTR	C[+57.021464]VFFTR		8547699	0	0
F	54	59	3	CVFFTR	C[+57.021464]VFFTR		11152674	0	0
										0	0
O	54	59	1	CVFFTR	C[+57.021464]VFFTR		9901688	0	0
O	54	59	2	CVFFTR	C[+57.021464]VFFTR		10880027	0	0
O	54	59	3	CVFFTR	C[+57.021464]VFFTR		15969319	0	0
										0	0
C	63	69	1	AMENICK	AMENIC[+57.021464]K, AMENICK	AM[+15.994915]ENIC[+57.021464]K, AM[+15.994915]ENICK	126950610	4547529	0.0345825
C	63	69	2	AMENICK	AMENIC[+57.021464]K, AMENICK	AM[+15.994915]ENIC[+57.021464]K, AM[+15.994915]ENICK	298481462	2191264	0.00728787
C	63	69	3	AMENICK	AMENIC[+57.021464]K, AMENICK	AM[+15.994915]ENIC[+57.021464]K, AM[+15.994915]ENICK	306343224	3696387	0.0119223
										0.0179309	0.0146057
F	63	69	1	AMENICK	AMENIC[+57.021464]K, AMENICK	AM[+15.994915]ENIC[+57.021464]K, AM[+15.994915]ENICK	864373272	8785565	0.0100618
F	63	69	2	AMENICK	AMENIC[+57.021464]K, AMENICK	AM[+15.994915]ENIC[+57.021464]K, AM[+15.994915]ENICK	422875848	3183181	0.00747122
F	63	69	3	AMENICK	AMENIC[+57.021464]K, AMENICK	AM[+15.994915]ENIC[+57.021464]K, AM[+15.994915]ENICK	517715556	5512270	0.0105351
										0.00935605	0.00164938
O	63	69	1	AMENICK	AMENIC[+57.021464]K, AMENICK	AM[+15.994915]ENIC[+57.021464]K, AM[+15.994915]ENICK	182683352	18952463	0.0939935
O	63	69	2	AMENICK	AMENIC[+57.021464]K, AMENICK	AM[+15.994915]ENIC[+57.021464]K, AM[+15.994915]ENICK	300469888	6960135	0.0226397
O	63	69	3	AMENICK	AMENIC[+57.021464]K, AMENICK	AM[+15.994915]ENIC[+57.021464]K, AM[+15.994915]ENICK	289961050	9067310	0.0303226
										0.0489853	0.0391671
C	63	88	1	AMENICKCGYAQSQHIEGTQINQNEK	AMENICKCGYAQSQHIEGTQINQNEK, AMEN[+0.984016]ICKCGYAQSQHIEGTQINQNEK, AMENIC[+57.021464]KCGYAQSQHIEGTQINQNEK, AMENICKC[+57.021464]GYAQSQHIEGTQINQNEK	AM[+15.994915]ENICKCGY[+15.994915]AQSQHIEGTQINQNEK, AM[+15.994915]ENICKCGYAQSQHIEGTQINQNEK, AME[+13.979265]NICKCGYAQSQHIEGTQINQNEK, AMENIC[+15.994915]KCGYAQSQHIEGTQINQNEK, AM[+15.994915]ENIC[+57.021464]KCGYAQSQHIEGTQINQNEK, AM[+15.994915]ENICKC[+57.021464]GYAQSQHIEGTQINQNEK, AM[+15.994915]ENICKC[+15.994915]GYAQSQHIEGTQINQNEK, AM[+15.994915]ENICKCGYAQSQHIEGTQIN[+0.984016]QNEK, AMENICKCGY[+15.99491…	30030297	1189688077	0.975379
C	63	88	2	AMENICKCGYAQSQHIEGTQINQNEK	AMENICKCGYAQSQHIEGTQINQNEK, AMEN[+0.984016]ICKCGYAQSQHIEGTQINQNEK, AMENIC[+57.021464]KCGYAQSQHIEGTQINQNEK, AMENICKC[+57.021464]GYAQSQHIEGTQINQNEK	AM[+15.994915]ENICKCGY[+15.994915]AQSQHIEGTQINQNEK, AM[+15.994915]ENICKCGYAQSQHIEGTQINQNEK, AME[+13.979265]NICKCGYAQSQHIEGTQINQNEK, AMENIC[+15.994915]KCGYAQSQHIEGTQINQNEK, AM[+15.994915]ENIC[+57.021464]KCGYAQSQHIEGTQINQNEK, AM[+15.994915]ENICKC[+57.021464]GYAQSQHIEGTQINQNEK, AM[+15.994915]ENICKC[+15.994915]GYAQSQHIEGTQINQNEK, AM[+15.994915]ENICKCGYAQSQHIEGTQIN[+0.984016]QNEK, AMENICKCGY[+15.99491…	75324434	2878078575	0.974496
C	63	88	3	AMENICKCGYAQSQHIEGTQINQNEK	AMENICKCGYAQSQHIEGTQINQNEK, AMEN[+0.984016]ICKCGYAQSQHIEGTQINQNEK, AMENIC[+57.021464]KCGYAQSQHIEGTQINQNEK, AMENICKC[+57.021464]GYAQSQHIEGTQINQNEK	AM[+15.994915]ENICKCGY[+15.994915]AQSQHIEGTQINQNEK, AM[+15.994915]ENICKCGYAQSQHIEGTQINQNEK, AME[+13.979265]NICKCGYAQSQHIEGTQINQNEK, AMENIC[+15.994915]KCGYAQSQHIEGTQINQNEK, AM[+15.994915]ENIC[+57.021464]KCGYAQSQHIEGTQINQNEK, AM[+15.994915]ENICKC[+57.021464]GYAQSQHIEGTQINQNEK, AM[+15.994915]ENICKC[+15.994915]GYAQSQHIEGTQINQNEK, AM[+15.994915]ENICKCGYAQSQHIEGTQIN[+0.984016]QNEK, AMENICKCGY[+15.99491…	17631794	2245034111	0.992208
										0.980694	0.00998062
F	63	88	1	AMENICKCGYAQSQHIEGTQINQNEK	AMENICKCGYAQSQHIEGTQINQNEK, AMEN[+0.984016]ICKCGYAQSQHIEGTQINQNEK, AMENIC[+57.021464]KCGYAQSQHIEGTQINQNEK, AMENICKC[+57.021464]GYAQSQHIEGTQINQNEK	AM[+15.994915]ENICKCGY[+15.994915]AQSQHIEGTQINQNEK, AM[+15.994915]ENICKCGYAQSQHIEGTQINQNEK, AME[+13.979265]NICKCGYAQSQHIEGTQINQNEK, AMENIC[+15.994915]KCGYAQSQHIEGTQINQNEK, AM[+15.994915]ENIC[+57.021464]KCGYAQSQHIEGTQINQNEK, AM[+15.994915]ENICKC[+57.021464]GYAQSQHIEGTQINQNEK, AM[+15.994915]ENICKC[+15.994915]GYAQSQHIEGTQINQNEK, AM[+15.994915]ENICKCGYAQSQHIEGTQIN[+0.984016]QNEK, AMENICKCGY[+15.99491…	35764363	3849906207	0.990796
F	63	88	2	AMENICKCGYAQSQHIEGTQINQNEK	AMENICKCGYAQSQHIEGTQINQNEK, AMEN[+0.984016]ICKCGYAQSQHIEGTQINQNEK, AMENIC[+57.021464]KCGYAQSQHIEGTQINQNEK, AMENICKC[+57.021464]GYAQSQHIEGTQINQNEK	AM[+15.994915]ENICKCGY[+15.994915]AQSQHIEGTQINQNEK, AM[+15.994915]ENICKCGYAQSQHIEGTQINQNEK, AME[+13.979265]NICKCGYAQSQHIEGTQINQNEK, AMENIC[+15.994915]KCGYAQSQHIEGTQINQNEK, AM[+15.994915]ENIC[+57.021464]KCGYAQSQHIEGTQINQNEK, AM[+15.994915]ENICKC[+57.021464]GYAQSQHIEGTQINQNEK, AM[+15.994915]ENICKC[+15.994915]GYAQSQHIEGTQINQNEK, AM[+15.994915]ENICKCGYAQSQHIEGTQIN[+0.984016]QNEK, AMENICKCGY[+15.99491…	28571687	1334239400	0.979035
F	63	88	3	AMENICKCGYAQSQHIEGTQINQNEK	AMENICKCGYAQSQHIEGTQINQNEK, AMEN[+0.984016]ICKCGYAQSQHIEGTQINQNEK, AMENIC[+57.021464]KCGYAQSQHIEGTQINQNEK, AMENICKC[+57.021464]GYAQSQHIEGTQINQNEK	AM[+15.994915]ENICKCGY[+15.994915]AQSQHIEGTQINQNEK, AM[+15.994915]ENICKCGYAQSQHIEGTQINQNEK, AME[+13.979265]NICKCGYAQSQHIEGTQINQNEK, AMENIC[+15.994915]KCGYAQSQHIEGTQINQNEK, AM[+15.994915]ENIC[+57.021464]KCGYAQSQHIEGTQINQNEK, AM[+15.994915]ENICKC[+57.021464]GYAQSQHIEGTQINQNEK, AM[+15.994915]ENICKC[+15.994915]GYAQSQHIEGTQINQNEK, AM[+15.994915]ENICKCGYAQSQHIEGTQIN[+0.984016]QNEK, AMENICKCGY[+15.99491…	17957080	3014598682	0.994079
										0.98797	0.00791008
O	63	88	1	AMENICKCGYAQSQHIEGTQINQNEK	AMENICKCGYAQSQHIEGTQINQNEK, AMEN[+0.984016]ICKCGYAQSQHIEGTQINQNEK, AMENIC[+57.021464]KCGYAQSQHIEGTQINQNEK, AMENICKC[+57.021464]GYAQSQHIEGTQINQNEK	AM[+15.994915]ENICKCGY[+15.994915]AQSQHIEGTQINQNEK, AM[+15.994915]ENICKCGYAQSQHIEGTQINQNEK, AME[+13.979265]NICKCGYAQSQHIEGTQINQNEK, AMENIC[+15.994915]KCGYAQSQHIEGTQINQNEK, AM[+15.994915]ENIC[+57.021464]KCGYAQSQHIEGTQINQNEK, AM[+15.994915]ENICKC[+57.021464]GYAQSQHIEGTQINQNEK, AM[+15.994915]ENICKC[+15.994915]GYAQSQHIEGTQINQNEK, AM[+15.994915]ENICKCGYAQSQHIEGTQIN[+0.984016]QNEK, AMENICKCGY[+15.99491…	7646647	1965575922	0.996125
O	63	88	2	AMENICKCGYAQSQHIEGTQINQNEK	AMENICKCGYAQSQHIEGTQINQNEK, AMEN[+0.984016]ICKCGYAQSQHIEGTQINQNEK, AMENIC[+57.021464]KCGYAQSQHIEGTQINQNEK, AMENICKC[+57.021464]GYAQSQHIEGTQINQNEK	AM[+15.994915]ENICKCGY[+15.994915]AQSQHIEGTQINQNEK, AM[+15.994915]ENICKCGYAQSQHIEGTQINQNEK, AME[+13.979265]NICKCGYAQSQHIEGTQINQNEK, AMENIC[+15.994915]KCGYAQSQHIEGTQINQNEK, AM[+15.994915]ENIC[+57.021464]KCGYAQSQHIEGTQINQNEK, AM[+15.994915]ENICKC[+57.021464]GYAQSQHIEGTQINQNEK, AM[+15.994915]ENICKC[+15.994915]GYAQSQHIEGTQINQNEK, AM[+15.994915]ENICKCGYAQSQHIEGTQIN[+0.984016]QNEK, AMENICKCGY[+15.99491…	27753687	1925024152	0.985788
O	63	88	3	AMENICKCGYAQSQHIEGTQINQNEK	AMENICKCGYAQSQHIEGTQINQNEK, AMEN[+0.984016]ICKCGYAQSQHIEGTQINQNEK, AMENIC[+57.021464]KCGYAQSQHIEGTQINQNEK, AMENICKC[+57.021464]GYAQSQHIEGTQINQNEK	AM[+15.994915]ENICKCGY[+15.994915]AQSQHIEGTQINQNEK, AM[+15.994915]ENICKCGYAQSQHIEGTQINQNEK, AME[+13.979265]NICKCGYAQSQHIEGTQINQNEK, AMENIC[+15.994915]KCGYAQSQHIEGTQINQNEK, AM[+15.994915]ENIC[+57.021464]KCGYAQSQHIEGTQINQNEK, AM[+15.994915]ENICKC[+57.021464]GYAQSQHIEGTQINQNEK, AM[+15.994915]ENICKC[+15.994915]GYAQSQHIEGTQINQNEK, AM[+15.994915]ENICKCGYAQSQHIEGTQIN[+0.984016]QNEK, AMENICKCGY[+15.99491…	29295108	4644927530	0.993733
										0.991882	0.00541147
C	69	88	1	KCGYAQSQHIEGTQINQNEK	KCGYAQSQHIEGTQINQNEK, KC[+57.021464]GYAQSQHIEGTQINQNEK	K[+13.979265]CGYAQSQHIEGTQINQNEK, KC[+31.989828]GYAQSQHIEGTQINQNEK	8654912	6814572	0.440517
C	69	88	2	KCGYAQSQHIEGTQINQNEK	KCGYAQSQHIEGTQINQNEK, KC[+57.021464]GYAQSQHIEGTQINQNEK	K[+13.979265]CGYAQSQHIEGTQINQNEK, KC[+31.989828]GYAQSQHIEGTQINQNEK	16866422	18282130	0.520139
C	69	88	3	KCGYAQSQHIEGTQINQNEK	KCGYAQSQHIEGTQINQNEK, KC[+57.021464]GYAQSQHIEGTQINQNEK	K[+13.979265]CGYAQSQHIEGTQINQNEK, KC[+31.989828]GYAQSQHIEGTQINQNEK	2965318	4515240	0.603597
										1	0
F	69	88	1	KCGYAQSQHIEGTQINQNEK	KCGYAQSQHIEGTQINQNEK, KC[+57.021464]GYAQSQHIEGTQINQNEK	K[+13.979265]CGYAQSQHIEGTQINQNEK, KC[+31.989828]GYAQSQHIEGTQINQNEK	4846480	30993562	0.864775
F	69	88	2	KCGYAQSQHIEGTQINQNEK	KCGYAQSQHIEGTQINQNEK, KC[+57.021464]GYAQSQHIEGTQINQNEK	K[+13.979265]CGYAQSQHIEGTQINQNEK, KC[+31.989828]GYAQSQHIEGTQINQNEK	7738987	8051716	0.509902
F	69	88	3	KCGYAQSQHIEGTQINQNEK	KCGYAQSQHIEGTQINQNEK, KC[+57.021464]GYAQSQHIEGTQINQNEK	K[+13.979265]CGYAQSQHIEGTQINQNEK, KC[+31.989828]GYAQSQHIEGTQINQNEK	8948927	17458853	0.661125
										1	0
O	69	88	1	KCGYAQSQHIEGTQINQNEK	KCGYAQSQHIEGTQINQNEK, KC[+57.021464]GYAQSQHIEGTQINQNEK	K[+13.979265]CGYAQSQHIEGTQINQNEK, KC[+31.989828]GYAQSQHIEGTQINQNEK	7180352	19467591	0.730548
O	69	88	2	KCGYAQSQHIEGTQINQNEK	KCGYAQSQHIEGTQINQNEK, KC[+57.021464]GYAQSQHIEGTQINQNEK	K[+13.979265]CGYAQSQHIEGTQINQNEK, KC[+31.989828]GYAQSQHIEGTQINQNEK	16726854	27375733	0.620729
O	69	88	3	KCGYAQSQHIEGTQINQNEK	KCGYAQSQHIEGTQINQNEK, KC[+57.021464]GYAQSQHIEGTQINQNEK	K[+13.979265]CGYAQSQHIEGTQINQNEK, KC[+31.989828]GYAQSQHIEGTQINQNEK	14034491	23817799	0.62923
										1	0
C	70	81	1	CGYAQSQHIEGT	C[+57.021464]GYAQSQHIEGT		954585	0	0
C	70	81	2	CGYAQSQHIEGT	C[+57.021464]GYAQSQHIEGT		953651	0	0
C	70	81	3	CGYAQSQHIEGT	C[+57.021464]GYAQSQHIEGT		38717	0	0
										1	0
F	70	81	1	CGYAQSQHIEGT	C[+57.021464]GYAQSQHIEGT		778938	0	0
F	70	81	2	CGYAQSQHIEGT	C[+57.021464]GYAQSQHIEGT		270798	0	0
F	70	81	3	CGYAQSQHIEGT	C[+57.021464]GYAQSQHIEGT		1079519	0	0
										1	0
O	70	81	1	CGYAQSQHIEGT	C[+57.021464]GYAQSQHIEGT		687872	0	0
O	70	81	2	CGYAQSQHIEGT	C[+57.021464]GYAQSQHIEGT		358067	0	0
O	70	81	3	CGYAQSQHIEGT	C[+57.021464]GYAQSQHIEGT		1249671	0	0
										1	0
C	70	84	1	CGYAQSQHIEGTQIN	CGYAQSQHIEGTQIN, C[+57.021464]GYAQSQHIEGTQIN		14309395	0	0
C	70	84	2	CGYAQSQHIEGTQIN	CGYAQSQHIEGTQIN, C[+57.021464]GYAQSQHIEGTQIN		10686954	0	0
C	70	84	3	CGYAQSQHIEGTQIN	CGYAQSQHIEGTQIN, C[+57.021464]GYAQSQHIEGTQIN		2548196	0	0
										0.521418	0.0815473
F	70	84	1	CGYAQSQHIEGTQIN	CGYAQSQHIEGTQIN, C[+57.021464]GYAQSQHIEGTQIN		10486280	0	0
F	70	84	2	CGYAQSQHIEGTQIN	CGYAQSQHIEGTQIN, C[+57.021464]GYAQSQHIEGTQIN		2862596	0	0
F	70	84	3	CGYAQSQHIEGTQIN	CGYAQSQHIEGTQIN, C[+57.021464]GYAQSQHIEGTQIN		8364590	0	0
										0.678601	0.17808
O	70	84	1	CGYAQSQHIEGTQIN	CGYAQSQHIEGTQIN, C[+57.021464]GYAQSQHIEGTQIN		10491514	0	0
O	70	84	2	CGYAQSQHIEGTQIN	CGYAQSQHIEGTQIN, C[+57.021464]GYAQSQHIEGTQIN		11503552	0	0
O	70	84	3	CGYAQSQHIEGTQIN	CGYAQSQHIEGTQIN, C[+57.021464]GYAQSQHIEGTQIN		60833920	0	0
										0.660169	0.0610979
C	70	86	1	CGYAQSQHIEGTQINQN	C[+57.021464]GYAQSQHIEGTQINQN, CGYAQSQHIEGTQINQN		209616036	0	0
C	70	86	2	CGYAQSQHIEGTQINQN	C[+57.021464]GYAQSQHIEGTQINQN, CGYAQSQHIEGTQINQN		242253992	0	0
C	70	86	3	CGYAQSQHIEGTQINQN	C[+57.021464]GYAQSQHIEGTQINQN, CGYAQSQHIEGTQINQN		179393782	0	0
										0	0
F	70	86	1	CGYAQSQHIEGTQINQN	C[+57.021464]GYAQSQHIEGTQINQN, CGYAQSQHIEGTQINQN		109083998	0	0
F	70	86	2	CGYAQSQHIEGTQINQN	C[+57.021464]GYAQSQHIEGTQINQN, CGYAQSQHIEGTQINQN		85183842	0	0
F	70	86	3	CGYAQSQHIEGTQINQN	C[+57.021464]GYAQSQHIEGTQINQN, CGYAQSQHIEGTQINQN		116728884	0	0
										0	0
O	70	86	1	CGYAQSQHIEGTQINQN	C[+57.021464]GYAQSQHIEGTQINQN, CGYAQSQHIEGTQINQN		205546872	0	0
O	70	86	2	CGYAQSQHIEGTQINQN	C[+57.021464]GYAQSQHIEGTQINQN, CGYAQSQHIEGTQINQN		52267538	0	0
O	70	86	3	CGYAQSQHIEGTQINQN	C[+57.021464]GYAQSQHIEGTQINQN, CGYAQSQHIEGTQINQN		206916082	0	0
										0	0
C	70	88	1	CGYAQSQHIEGTQINQNEK	CGYAQSQHIEGTQINQNEK, C[+57.021464]GYAQSQHIEGTQINQNEK, C[+57.021464]GYAQSQHIEGTQIN[+0.984016]QNEK, C[+57.021464]GYAQSQHIEGTQINQN[+0.984016]EK, C[+57.021464]GYAQSQH[+57.021464]IEGTQINQNEK, C[+57.021464]GYAQSQ[+0.984016]HIEGTQINQNEK	C[+57.021464]GY[+15.994915]AQSQHIEGTQINQNEK, C[+57.021464]GY[+31.989828]AQSQHIEGTQINQNEK, C[+31.989828]GYAQSQHIEGTQINQNEK, C[+31.989828]GY[+15.994915]AQSQHIEGTQINQNEK, CGY[+15.994915]AQSQHIEGTQINQNEK, C[+31.989828]GY[+15.994915]AQSQHI[+13.979265]EGTQINQNEK, C[+31.989828]GY[+31.989828]AQSQHI[+13.979265]EGTQINQNEK, C[+31.989828]GYAQSQH[+15.994915]I[+13.979265]EGTQINQNEK, C[+31.989828]GY[+31.989828]…	768899906	560807206	0.421752
C	70	88	2	CGYAQSQHIEGTQINQNEK	CGYAQSQHIEGTQINQNEK, C[+57.021464]GYAQSQHIEGTQINQNEK, C[+57.021464]GYAQSQHIEGTQIN[+0.984016]QNEK, C[+57.021464]GYAQSQHIEGTQINQN[+0.984016]EK, C[+57.021464]GYAQSQH[+57.021464]IEGTQINQNEK, C[+57.021464]GYAQSQ[+0.984016]HIEGTQINQNEK	C[+57.021464]GY[+15.994915]AQSQHIEGTQINQNEK, C[+57.021464]GY[+31.989828]AQSQHIEGTQINQNEK, C[+31.989828]GYAQSQHIEGTQINQNEK, C[+31.989828]GY[+15.994915]AQSQHIEGTQINQNEK, CGY[+15.994915]AQSQHIEGTQINQNEK, C[+31.989828]GY[+15.994915]AQSQHI[+13.979265]EGTQINQNEK, C[+31.989828]GY[+31.989828]AQSQHI[+13.979265]EGTQINQNEK, C[+31.989828]GYAQSQH[+15.994915]I[+13.979265]EGTQINQNEK, C[+31.989828]GY[+31.989828]…	1147231273	890758716	0.437077
C	70	88	3	CGYAQSQHIEGTQINQNEK	CGYAQSQHIEGTQINQNEK, C[+57.021464]GYAQSQHIEGTQINQNEK, C[+57.021464]GYAQSQHIEGTQIN[+0.984016]QNEK, C[+57.021464]GYAQSQHIEGTQINQN[+0.984016]EK, C[+57.021464]GYAQSQH[+57.021464]IEGTQINQNEK, C[+57.021464]GYAQSQ[+0.984016]HIEGTQINQNEK	C[+57.021464]GY[+15.994915]AQSQHIEGTQINQNEK, C[+57.021464]GY[+31.989828]AQSQHIEGTQINQNEK, C[+31.989828]GYAQSQHIEGTQINQNEK, C[+31.989828]GY[+15.994915]AQSQHIEGTQINQNEK, CGY[+15.994915]AQSQHIEGTQINQNEK, C[+31.989828]GY[+15.994915]AQSQHI[+13.979265]EGTQINQNEK, C[+31.989828]GY[+31.989828]AQSQHI[+13.979265]EGTQINQNEK, C[+31.989828]GYAQSQH[+15.994915]I[+13.979265]EGTQINQNEK, C[+31.989828]GY[+31.989828]…	823408576	540624222	0.396343
										0	0
F	70	88	1	CGYAQSQHIEGTQINQNEK	CGYAQSQHIEGTQINQNEK, C[+57.021464]GYAQSQHIEGTQINQNEK, C[+57.021464]GYAQSQHIEGTQIN[+0.984016]QNEK, C[+57.021464]GYAQSQHIEGTQINQN[+0.984016]EK, C[+57.021464]GYAQSQH[+57.021464]IEGTQINQNEK, C[+57.021464]GYAQSQ[+0.984016]HIEGTQINQNEK	C[+57.021464]GY[+15.994915]AQSQHIEGTQINQNEK, C[+57.021464]GY[+31.989828]AQSQHIEGTQINQNEK, C[+31.989828]GYAQSQHIEGTQINQNEK, C[+31.989828]GY[+15.994915]AQSQHIEGTQINQNEK, CGY[+15.994915]AQSQHIEGTQINQNEK, C[+31.989828]GY[+15.994915]AQSQHI[+13.979265]EGTQINQNEK, C[+31.989828]GY[+31.989828]AQSQHI[+13.979265]EGTQINQNEK, C[+31.989828]GYAQSQH[+15.994915]I[+13.979265]EGTQINQNEK, C[+31.989828]GY[+31.989828]…	1196184402	810024329	0.403759
F	70	88	2	CGYAQSQHIEGTQINQNEK	CGYAQSQHIEGTQINQNEK, C[+57.021464]GYAQSQHIEGTQINQNEK, C[+57.021464]GYAQSQHIEGTQIN[+0.984016]QNEK, C[+57.021464]GYAQSQHIEGTQINQN[+0.984016]EK, C[+57.021464]GYAQSQH[+57.021464]IEGTQINQNEK, C[+57.021464]GYAQSQ[+0.984016]HIEGTQINQNEK	C[+57.021464]GY[+15.994915]AQSQHIEGTQINQNEK, C[+57.021464]GY[+31.989828]AQSQHIEGTQINQNEK, C[+31.989828]GYAQSQHIEGTQINQNEK, C[+31.989828]GY[+15.994915]AQSQHIEGTQINQNEK, CGY[+15.994915]AQSQHIEGTQINQNEK, C[+31.989828]GY[+15.994915]AQSQHI[+13.979265]EGTQINQNEK, C[+31.989828]GY[+31.989828]AQSQHI[+13.979265]EGTQINQNEK, C[+31.989828]GYAQSQH[+15.994915]I[+13.979265]EGTQINQNEK, C[+31.989828]GY[+31.989828]…	617566178	493380767	0.444108
F	70	88	3	CGYAQSQHIEGTQINQNEK	CGYAQSQHIEGTQINQNEK, C[+57.021464]GYAQSQHIEGTQINQNEK, C[+57.021464]GYAQSQHIEGTQIN[+0.984016]QNEK, C[+57.021464]GYAQSQHIEGTQINQN[+0.984016]EK, C[+57.021464]GYAQSQH[+57.021464]IEGTQINQNEK, C[+57.021464]GYAQSQ[+0.984016]HIEGTQINQNEK	C[+57.021464]GY[+15.994915]AQSQHIEGTQINQNEK, C[+57.021464]GY[+31.989828]AQSQHIEGTQINQNEK, C[+31.989828]GYAQSQHIEGTQINQNEK, C[+31.989828]GY[+15.994915]AQSQHIEGTQINQNEK, CGY[+15.994915]AQSQHIEGTQINQNEK, C[+31.989828]GY[+15.994915]AQSQHI[+13.979265]EGTQINQNEK, C[+31.989828]GY[+31.989828]AQSQHI[+13.979265]EGTQINQNEK, C[+31.989828]GYAQSQH[+15.994915]I[+13.979265]EGTQINQNEK, C[+31.989828]GY[+31.989828]…	970261508	599469515	0.381893
										0	0
O	70	88	1	CGYAQSQHIEGTQINQNEK	CGYAQSQHIEGTQINQNEK, C[+57.021464]GYAQSQHIEGTQINQNEK, C[+57.021464]GYAQSQHIEGTQIN[+0.984016]QNEK, C[+57.021464]GYAQSQHIEGTQINQN[+0.984016]EK, C[+57.021464]GYAQSQH[+57.021464]IEGTQINQNEK, C[+57.021464]GYAQSQ[+0.984016]HIEGTQINQNEK	C[+57.021464]GY[+15.994915]AQSQHIEGTQINQNEK, C[+57.021464]GY[+31.989828]AQSQHIEGTQINQNEK, C[+31.989828]GYAQSQHIEGTQINQNEK, C[+31.989828]GY[+15.994915]AQSQHIEGTQINQNEK, CGY[+15.994915]AQSQHIEGTQINQNEK, C[+31.989828]GY[+15.994915]AQSQHI[+13.979265]EGTQINQNEK, C[+31.989828]GY[+31.989828]AQSQHI[+13.979265]EGTQINQNEK, C[+31.989828]GYAQSQH[+15.994915]I[+13.979265]EGTQINQNEK, C[+31.989828]GY[+31.989828]…	1191853450	978452126	0.450836
O	70	88	2	CGYAQSQHIEGTQINQNEK	CGYAQSQHIEGTQINQNEK, C[+57.021464]GYAQSQHIEGTQINQNEK, C[+57.021464]GYAQSQHIEGTQIN[+0.984016]QNEK, C[+57.021464]GYAQSQHIEGTQINQN[+0.984016]EK, C[+57.021464]GYAQSQH[+57.021464]IEGTQINQNEK, C[+57.021464]GYAQSQ[+0.984016]HIEGTQINQNEK	C[+57.021464]GY[+15.994915]AQSQHIEGTQINQNEK, C[+57.021464]GY[+31.989828]AQSQHIEGTQINQNEK, C[+31.989828]GYAQSQHIEGTQINQNEK, C[+31.989828]GY[+15.994915]AQSQHIEGTQINQNEK, CGY[+15.994915]AQSQHIEGTQINQNEK, C[+31.989828]GY[+15.994915]AQSQHI[+13.979265]EGTQINQNEK, C[+31.989828]GY[+31.989828]AQSQHI[+13.979265]EGTQINQNEK, C[+31.989828]GYAQSQH[+15.994915]I[+13.979265]EGTQINQNEK, C[+31.989828]GY[+31.989828]…	1197235124	806939754	0.402629
O	70	88	3	CGYAQSQHIEGTQINQNEK	CGYAQSQHIEGTQINQNEK, C[+57.021464]GYAQSQHIEGTQINQNEK, C[+57.021464]GYAQSQHIEGTQIN[+0.984016]QNEK, C[+57.021464]GYAQSQHIEGTQINQN[+0.984016]EK, C[+57.021464]GYAQSQH[+57.021464]IEGTQINQNEK, C[+57.021464]GYAQSQ[+0.984016]HIEGTQINQNEK	C[+57.021464]GY[+15.994915]AQSQHIEGTQINQNEK, C[+57.021464]GY[+31.989828]AQSQHIEGTQINQNEK, C[+31.989828]GYAQSQHIEGTQINQNEK, C[+31.989828]GY[+15.994915]AQSQHIEGTQINQNEK, CGY[+15.994915]AQSQHIEGTQINQNEK, C[+31.989828]GY[+15.994915]AQSQHI[+13.979265]EGTQINQNEK, C[+31.989828]GY[+31.989828]AQSQHI[+13.979265]EGTQINQNEK, C[+31.989828]GYAQSQH[+15.994915]I[+13.979265]EGTQINQNEK, C[+31.989828]GY[+31.989828]…	1273364978	1090767237	0.461382
										0	0
C	70	89	1	CGYAQSQHIEGTQINQNEKW	C[+57.021464]GYAQSQHIEGTQINQNEKW		619884	0	0
C	70	89	2	CGYAQSQHIEGTQINQNEKW	C[+57.021464]GYAQSQHIEGTQINQNEKW		721998	0	0
C	70	89	3	CGYAQSQHIEGTQINQNEKW	C[+57.021464]GYAQSQHIEGTQINQNEKW		185104	0	0
										0	0
F	70	89	1	CGYAQSQHIEGTQINQNEKW	C[+57.021464]GYAQSQHIEGTQINQNEKW		646337	0	0
F	70	89	2	CGYAQSQHIEGTQINQNEKW	C[+57.021464]GYAQSQHIEGTQINQNEKW		282026	0	0
F	70	89	3	CGYAQSQHIEGTQINQNEKW	C[+57.021464]GYAQSQHIEGTQINQNEKW		740333	0	0
										0	0
O	70	89	1	CGYAQSQHIEGTQINQNEKW	C[+57.021464]GYAQSQHIEGTQINQNEKW		710507	0	0
O	70	89	2	CGYAQSQHIEGTQINQNEKW	C[+57.021464]GYAQSQHIEGTQINQNEKW		836261	0	0
O	70	89	3	CGYAQSQHIEGTQINQNEKW	C[+57.021464]GYAQSQHIEGTQINQNEKW		968656	0	0
										0	0
C	70	92	1	CGYAQSQHIEGTQINQNEKWNYK	CGYAQSQHIEGTQINQNEKWNYK, C[+57.021464]GYAQSQHIEGTQINQNEKWNYK, C[+57.021464]GYAQSQHIEGTQINQN[+0.984016]EKWNYK	CGYAQSQHIEGTQINQNEKW[+15.994915]NYK, C[+57.021464]GYAQSQHIEGTQINQNEKW[+15.994915]NYK, C[+57.021464]GY[+15.994915]AQSQHIEGTQINQNEKWNYK, C[+57.021464]GYAQSQHIEGTQINQNEKW[+31.989828]NYK, C[+57.021464]GY[+15.994915]AQSQHIEGTQINQN[+0.984016]EKWNYK, C[+31.989828]GY[+15.994915]AQSQHIEGTQINQNEKW[+31.989828]NYK, C[+57.021464]GYAQSQHI[+13.979265]EGTQINQN[+0.984016]EKWNYK, C[+57.021464]GYAQSQHIEGTQINQN[+0.9…	52187089	92935745	0.640394
C	70	92	2	CGYAQSQHIEGTQINQNEKWNYK	CGYAQSQHIEGTQINQNEKWNYK, C[+57.021464]GYAQSQHIEGTQINQNEKWNYK, C[+57.021464]GYAQSQHIEGTQINQN[+0.984016]EKWNYK	CGYAQSQHIEGTQINQNEKW[+15.994915]NYK, C[+57.021464]GYAQSQHIEGTQINQNEKW[+15.994915]NYK, C[+57.021464]GY[+15.994915]AQSQHIEGTQINQNEKWNYK, C[+57.021464]GYAQSQHIEGTQINQNEKW[+31.989828]NYK, C[+57.021464]GY[+15.994915]AQSQHIEGTQINQN[+0.984016]EKWNYK, C[+31.989828]GY[+15.994915]AQSQHIEGTQINQNEKW[+31.989828]NYK, C[+57.021464]GYAQSQHI[+13.979265]EGTQINQN[+0.984016]EKWNYK, C[+57.021464]GYAQSQHIEGTQINQN[+0.9…	42115211	122370969	0.743959
C	70	92	3	CGYAQSQHIEGTQINQNEKWNYK	CGYAQSQHIEGTQINQNEKWNYK, C[+57.021464]GYAQSQHIEGTQINQNEKWNYK, C[+57.021464]GYAQSQHIEGTQINQN[+0.984016]EKWNYK	CGYAQSQHIEGTQINQNEKW[+15.994915]NYK, C[+57.021464]GYAQSQHIEGTQINQNEKW[+15.994915]NYK, C[+57.021464]GY[+15.994915]AQSQHIEGTQINQNEKWNYK, C[+57.021464]GYAQSQHIEGTQINQNEKW[+31.989828]NYK, C[+57.021464]GY[+15.994915]AQSQHIEGTQINQN[+0.984016]EKWNYK, C[+31.989828]GY[+15.994915]AQSQHIEGTQINQNEKW[+31.989828]NYK, C[+57.021464]GYAQSQHI[+13.979265]EGTQINQN[+0.984016]EKWNYK, C[+57.021464]GYAQSQHIEGTQINQN[+0.9…	38617744	58266842	0.601405
										0.418391	0.0205743
F	70	92	1	CGYAQSQHIEGTQINQNEKWNYK	CGYAQSQHIEGTQINQNEKWNYK, C[+57.021464]GYAQSQHIEGTQINQNEKWNYK, C[+57.021464]GYAQSQHIEGTQINQN[+0.984016]EKWNYK	CGYAQSQHIEGTQINQNEKW[+15.994915]NYK, C[+57.021464]GYAQSQHIEGTQINQNEKW[+15.994915]NYK, C[+57.021464]GY[+15.994915]AQSQHIEGTQINQNEKWNYK, C[+57.021464]GYAQSQHIEGTQINQNEKW[+31.989828]NYK, C[+57.021464]GY[+15.994915]AQSQHIEGTQINQN[+0.984016]EKWNYK, C[+31.989828]GY[+15.994915]AQSQHIEGTQINQNEKW[+31.989828]NYK, C[+57.021464]GYAQSQHI[+13.979265]EGTQINQN[+0.984016]EKWNYK, C[+57.021464]GYAQSQHIEGTQINQN[+0.9…	52613304	126089127	0.705581
F	70	92	2	CGYAQSQHIEGTQINQNEKWNYK	CGYAQSQHIEGTQINQNEKWNYK, C[+57.021464]GYAQSQHIEGTQINQNEKWNYK, C[+57.021464]GYAQSQHIEGTQINQN[+0.984016]EKWNYK	CGYAQSQHIEGTQINQNEKW[+15.994915]NYK, C[+57.021464]GYAQSQHIEGTQINQNEKW[+15.994915]NYK, C[+57.021464]GY[+15.994915]AQSQHIEGTQINQNEKWNYK, C[+57.021464]GYAQSQHIEGTQINQNEKW[+31.989828]NYK, C[+57.021464]GY[+15.994915]AQSQHIEGTQINQN[+0.984016]EKWNYK, C[+31.989828]GY[+15.994915]AQSQHIEGTQINQNEKW[+31.989828]NYK, C[+57.021464]GYAQSQHI[+13.979265]EGTQINQN[+0.984016]EKWNYK, C[+57.021464]GYAQSQHIEGTQINQN[+0.9…	29372608	40231809	0.578007
F	70	92	3	CGYAQSQHIEGTQINQNEKWNYK	CGYAQSQHIEGTQINQNEKWNYK, C[+57.021464]GYAQSQHIEGTQINQNEKWNYK, C[+57.021464]GYAQSQHIEGTQINQN[+0.984016]EKWNYK	CGYAQSQHIEGTQINQNEKW[+15.994915]NYK, C[+57.021464]GYAQSQHIEGTQINQNEKW[+15.994915]NYK, C[+57.021464]GY[+15.994915]AQSQHIEGTQINQNEKWNYK, C[+57.021464]GYAQSQHIEGTQINQNEKW[+31.989828]NYK, C[+57.021464]GY[+15.994915]AQSQHIEGTQINQN[+0.984016]EKWNYK, C[+31.989828]GY[+15.994915]AQSQHIEGTQINQNEKW[+31.989828]NYK, C[+57.021464]GYAQSQHI[+13.979265]EGTQINQN[+0.984016]EKWNYK, C[+57.021464]GYAQSQHIEGTQINQN[+0.9…	58857511	102354072	0.634905
										0.40992	0.0315619
O	70	92	1	CGYAQSQHIEGTQINQNEKWNYK	CGYAQSQHIEGTQINQNEKWNYK, C[+57.021464]GYAQSQHIEGTQINQNEKWNYK, C[+57.021464]GYAQSQHIEGTQINQN[+0.984016]EKWNYK	CGYAQSQHIEGTQINQNEKW[+15.994915]NYK, C[+57.021464]GYAQSQHIEGTQINQNEKW[+15.994915]NYK, C[+57.021464]GY[+15.994915]AQSQHIEGTQINQNEKWNYK, C[+57.021464]GYAQSQHIEGTQINQNEKW[+31.989828]NYK, C[+57.021464]GY[+15.994915]AQSQHIEGTQINQN[+0.984016]EKWNYK, C[+31.989828]GY[+15.994915]AQSQHIEGTQINQNEKW[+31.989828]NYK, C[+57.021464]GYAQSQHI[+13.979265]EGTQINQN[+0.984016]EKWNYK, C[+57.021464]GYAQSQHIEGTQINQN[+0.9…	94378495	129275900	0.578016
O	70	92	2	CGYAQSQHIEGTQINQNEKWNYK	CGYAQSQHIEGTQINQNEKWNYK, C[+57.021464]GYAQSQHIEGTQINQNEKWNYK, C[+57.021464]GYAQSQHIEGTQINQN[+0.984016]EKWNYK	CGYAQSQHIEGTQINQNEKW[+15.994915]NYK, C[+57.021464]GYAQSQHIEGTQINQNEKW[+15.994915]NYK, C[+57.021464]GY[+15.994915]AQSQHIEGTQINQNEKWNYK, C[+57.021464]GYAQSQHIEGTQINQNEKW[+31.989828]NYK, C[+57.021464]GY[+15.994915]AQSQHIEGTQINQN[+0.984016]EKWNYK, C[+31.989828]GY[+15.994915]AQSQHIEGTQINQNEKW[+31.989828]NYK, C[+57.021464]GYAQSQHI[+13.979265]EGTQINQN[+0.984016]EKWNYK, C[+57.021464]GYAQSQHIEGTQINQN[+0.9…	64718221	105210105	0.619144
O	70	92	3	CGYAQSQHIEGTQINQNEKWNYK	CGYAQSQHIEGTQINQNEKWNYK, C[+57.021464]GYAQSQHIEGTQINQNEKWNYK, C[+57.021464]GYAQSQHIEGTQINQN[+0.984016]EKWNYK	CGYAQSQHIEGTQINQNEKW[+15.994915]NYK, C[+57.021464]GYAQSQHIEGTQINQNEKW[+15.994915]NYK, C[+57.021464]GY[+15.994915]AQSQHIEGTQINQNEKWNYK, C[+57.021464]GYAQSQHIEGTQINQNEKW[+31.989828]NYK, C[+57.021464]GY[+15.994915]AQSQHIEGTQINQN[+0.984016]EKWNYK, C[+31.989828]GY[+15.994915]AQSQHIEGTQINQNEKW[+31.989828]NYK, C[+57.021464]GYAQSQHI[+13.979265]EGTQINQN[+0.984016]EKWNYK, C[+57.021464]GYAQSQHIEGTQINQN[+0.9…	78171507	165725122	0.679489
										0.438282	0.0313234
C	71	88	1	GYAQSQHIEGTQINQNEK	GYAQSQHIEGTQINQNEK, GYAQSQHIEGTQIN[+0.984016]QNEK, GYAQSQHIEGTQINQN[+0.984016]EK		62572147	0	0
C	71	88	2	GYAQSQHIEGTQINQNEK	GYAQSQHIEGTQINQNEK, GYAQSQHIEGTQIN[+0.984016]QNEK, GYAQSQHIEGTQINQN[+0.984016]EK		109309800	0	0
C	71	88	3	GYAQSQHIEGTQINQNEK	GYAQSQHIEGTQINQNEK, GYAQSQHIEGTQIN[+0.984016]QNEK, GYAQSQHIEGTQINQN[+0.984016]EK		10916491	0	0
										0	0
F	71	88	1	GYAQSQHIEGTQINQNEK	GYAQSQHIEGTQINQNEK, GYAQSQHIEGTQIN[+0.984016]QNEK, GYAQSQHIEGTQINQN[+0.984016]EK		16388892	0	0
F	71	88	2	GYAQSQHIEGTQINQNEK	GYAQSQHIEGTQINQNEK, GYAQSQHIEGTQIN[+0.984016]QNEK, GYAQSQHIEGTQINQN[+0.984016]EK		8503722	0	0
F	71	88	3	GYAQSQHIEGTQINQNEK	GYAQSQHIEGTQINQNEK, GYAQSQHIEGTQIN[+0.984016]QNEK, GYAQSQHIEGTQINQN[+0.984016]EK		35020558	0	0
										0	0
O	71	88	1	GYAQSQHIEGTQINQNEK	GYAQSQHIEGTQINQNEK, GYAQSQHIEGTQIN[+0.984016]QNEK, GYAQSQHIEGTQINQN[+0.984016]EK		36370713	0	0
O	71	88	2	GYAQSQHIEGTQINQNEK	GYAQSQHIEGTQINQNEK, GYAQSQHIEGTQIN[+0.984016]QNEK, GYAQSQHIEGTQINQN[+0.984016]EK		51499239	0	0
O	71	88	3	GYAQSQHIEGTQINQNEK	GYAQSQHIEGTQINQNEK, GYAQSQHIEGTQIN[+0.984016]QNEK, GYAQSQHIEGTQINQN[+0.984016]EK		71377003	0	0
										0	0
C	72	88	1	YAQSQHIEGTQINQNEK	YAQSQHIEGTQINQNEK		11122436	0	0
C	72	88	2	YAQSQHIEGTQINQNEK	YAQSQHIEGTQINQNEK		8464368	0	0
C	72	88	3	YAQSQHIEGTQINQNEK	YAQSQHIEGTQINQNEK		309929	0	0
										0.661919	0.0736746
F	72	88	1	YAQSQHIEGTQINQNEK	YAQSQHIEGTQINQNEK		4562534	0	0
F	72	88	2	YAQSQHIEGTQINQNEK	YAQSQHIEGTQINQNEK		1455139	0	0
F	72	88	3	YAQSQHIEGTQINQNEK	YAQSQHIEGTQINQNEK		6403331	0	0
										0.639498	0.0639113
O	72	88	1	YAQSQHIEGTQINQNEK	YAQSQHIEGTQINQNEK		4985079	0	0
O	72	88	2	YAQSQHIEGTQINQNEK	YAQSQHIEGTQINQNEK		2314131	0	0
O	72	88	3	YAQSQHIEGTQINQNEK	YAQSQHIEGTQINQNEK		9545617	0	0
										0.62555	0.0510388
C	73	84	1	AQSQHIEGTQIN	AQSQHIEGTQIN		20531966	0	0
C	73	84	2	AQSQHIEGTQIN	AQSQHIEGTQIN		37122282	0	0
C	73	84	3	AQSQHIEGTQIN	AQSQHIEGTQIN		12141701	0	0
										0	0
F	73	84	1	AQSQHIEGTQIN	AQSQHIEGTQIN		26669777	0	0
F	73	84	2	AQSQHIEGTQIN	AQSQHIEGTQIN		13671372	0	0
F	73	84	3	AQSQHIEGTQIN	AQSQHIEGTQIN		16995195	0	0
										0	0
O	73	84	1	AQSQHIEGTQIN	AQSQHIEGTQIN		43381846	0	0
O	73	84	2	AQSQHIEGTQIN	AQSQHIEGTQIN		33510334	0	0
O	73	84	3	AQSQHIEGTQIN	AQSQHIEGTQIN		48688478	0	0
										0	0
C	73	86	1	AQSQHIEGTQINQN	AQSQHIEGTQINQN		4747771	0	0
C	73	86	2	AQSQHIEGTQINQN	AQSQHIEGTQINQN		6025196	0	0
C	73	86	3	AQSQHIEGTQINQN	AQSQHIEGTQINQN		3589244	0	0
										0	0
F	73	86	1	AQSQHIEGTQINQN	AQSQHIEGTQINQN		5309228	0	0
F	73	86	2	AQSQHIEGTQINQN	AQSQHIEGTQINQN		4416640	0	0
F	73	86	3	AQSQHIEGTQINQN	AQSQHIEGTQINQN		4837264	0	0
										0	0
O	73	86	1	AQSQHIEGTQINQN	AQSQHIEGTQINQN		4829816	0	0
O	73	86	2	AQSQHIEGTQINQN	AQSQHIEGTQINQN		5467914	0	0
O	73	86	3	AQSQHIEGTQINQN	AQSQHIEGTQINQN		6232906	0	0
										0	0
C	73	88	1	AQSQHIEGTQINQNEK	AQSQHIEGTQINQNEK, AQSQHIEGTQIN[+0.984016]QNEK, AQSQHIEGTQ[+0.984016]INQNEK	AQSQHIEGTQI[+13.979265]NQNEK	139924160	28529683	0.169362
C	73	88	2	AQSQHIEGTQINQNEK	AQSQHIEGTQINQNEK, AQSQHIEGTQIN[+0.984016]QNEK, AQSQHIEGTQ[+0.984016]INQNEK	AQSQHIEGTQI[+13.979265]NQNEK	187701731	41388390	0.180664
C	73	88	3	AQSQHIEGTQINQNEK	AQSQHIEGTQINQNEK, AQSQHIEGTQIN[+0.984016]QNEK, AQSQHIEGTQ[+0.984016]INQNEK	AQSQHIEGTQI[+13.979265]NQNEK	119271527	20456959	0.146405
										0	0
F	73	88	1	AQSQHIEGTQINQNEK	AQSQHIEGTQINQNEK, AQSQHIEGTQIN[+0.984016]QNEK, AQSQHIEGTQ[+0.984016]INQNEK	AQSQHIEGTQI[+13.979265]NQNEK	227670367	30421549	0.117871
F	73	88	2	AQSQHIEGTQINQNEK	AQSQHIEGTQINQNEK, AQSQHIEGTQIN[+0.984016]QNEK, AQSQHIEGTQ[+0.984016]INQNEK	AQSQHIEGTQI[+13.979265]NQNEK	111999546	7066076	0.0593461
F	73	88	3	AQSQHIEGTQINQNEK	AQSQHIEGTQINQNEK, AQSQHIEGTQIN[+0.984016]QNEK, AQSQHIEGTQ[+0.984016]INQNEK	AQSQHIEGTQI[+13.979265]NQNEK	106722863	16353069	0.13287
										0	0
O	73	88	1	AQSQHIEGTQINQNEK	AQSQHIEGTQINQNEK, AQSQHIEGTQIN[+0.984016]QNEK, AQSQHIEGTQ[+0.984016]INQNEK	AQSQHIEGTQI[+13.979265]NQNEK	324612321	23793257	0.0682918
O	73	88	2	AQSQHIEGTQINQNEK	AQSQHIEGTQINQNEK, AQSQHIEGTQIN[+0.984016]QNEK, AQSQHIEGTQ[+0.984016]INQNEK	AQSQHIEGTQI[+13.979265]NQNEK	192047741	24187250	0.111856
O	73	88	3	AQSQHIEGTQINQNEK	AQSQHIEGTQINQNEK, AQSQHIEGTQIN[+0.984016]QNEK, AQSQHIEGTQ[+0.984016]INQNEK	AQSQHIEGTQI[+13.979265]NQNEK	353055633	31019217	0.0807635
										0	0
C	74	88	1	QSQHIEGTQINQNEK	QSQHIEGTQINQNEK		5997909	0	0
C	74	88	2	QSQHIEGTQINQNEK	QSQHIEGTQINQNEK		6178518	0	0
C	74	88	3	QSQHIEGTQINQNEK	QSQHIEGTQINQNEK		1055500	0	0
										0	0
F	74	88	1	QSQHIEGTQINQNEK	QSQHIEGTQINQNEK		4274591	0	0
F	74	88	2	QSQHIEGTQINQNEK	QSQHIEGTQINQNEK		1825087	0	0
F	74	88	3	QSQHIEGTQINQNEK	QSQHIEGTQINQNEK		4371484	0	0
										0	0
O	74	88	1	QSQHIEGTQINQNEK	QSQHIEGTQINQNEK		4202860	0	0
O	74	88	2	QSQHIEGTQINQNEK	QSQHIEGTQINQNEK		1980748	0	0
O	74	88	3	QSQHIEGTQINQNEK	QSQHIEGTQINQNEK		6396075	0	0
										0	0
C	75	84	1	SQHIEGTQIN	SQHIEGTQIN		7947223	0	0
C	75	84	2	SQHIEGTQIN	SQHIEGTQIN		4650984	0	0
C	75	84	3	SQHIEGTQIN	SQHIEGTQIN		1097280	0	0
										0.165477	0.0174569
F	75	84	1	SQHIEGTQIN	SQHIEGTQIN		3905002	0	0
F	75	84	2	SQHIEGTQIN	SQHIEGTQIN		1832539	0	0
F	75	84	3	SQHIEGTQIN	SQHIEGTQIN		3589726	0	0
										0.103362	0.0388498
O	75	84	1	SQHIEGTQIN	SQHIEGTQIN		4879324	0	0
O	75	84	2	SQHIEGTQIN	SQHIEGTQIN		5431483	0	0
O	75	84	3	SQHIEGTQIN	SQHIEGTQIN		5523580	0	0
										0.0869705	0.0224357
C	75	86	1	SQHIEGTQINQN	SQHIEGTQINQN		101495490	0	0
C	75	86	2	SQHIEGTQINQN	SQHIEGTQINQN		71781843	0	0
C	75	86	3	SQHIEGTQINQN	SQHIEGTQINQN		153429	0	0
										0	0
F	75	86	1	SQHIEGTQINQN	SQHIEGTQINQN		2832722	0	0
F	75	86	2	SQHIEGTQINQN	SQHIEGTQINQN		1364988	0	0
F	75	86	3	SQHIEGTQINQN	SQHIEGTQINQN		1354471	0	0
										0	0
O	75	86	1	SQHIEGTQINQN	SQHIEGTQINQN		1268289	0	0
O	75	86	2	SQHIEGTQINQN	SQHIEGTQINQN		12164823	0	0
O	75	86	3	SQHIEGTQINQN	SQHIEGTQINQN		43545073	0	0
										0	0
C	75	88	1	SQHIEGTQINQNEK	SQHIEGTQINQNEK, SQHIEGTQIN[+0.984016]QNEK, SQHIEGTQINQN[+0.984016]EK		3177713	0	0
C	75	88	2	SQHIEGTQINQNEK	SQHIEGTQINQNEK, SQHIEGTQIN[+0.984016]QNEK, SQHIEGTQINQN[+0.984016]EK		6183961	0	0
C	75	88	3	SQHIEGTQINQNEK	SQHIEGTQINQNEK, SQHIEGTQIN[+0.984016]QNEK, SQHIEGTQINQN[+0.984016]EK		4539635	0	0
										0	0
F	75	88	1	SQHIEGTQINQNEK	SQHIEGTQINQNEK, SQHIEGTQIN[+0.984016]QNEK, SQHIEGTQINQN[+0.984016]EK		11586156	0	0
F	75	88	2	SQHIEGTQINQNEK	SQHIEGTQINQNEK, SQHIEGTQIN[+0.984016]QNEK, SQHIEGTQINQN[+0.984016]EK		11772008	0	0
F	75	88	3	SQHIEGTQINQNEK	SQHIEGTQINQNEK, SQHIEGTQIN[+0.984016]QNEK, SQHIEGTQINQN[+0.984016]EK		7566607	0	0
										0	0
O	75	88	1	SQHIEGTQINQNEK	SQHIEGTQINQNEK, SQHIEGTQIN[+0.984016]QNEK, SQHIEGTQINQN[+0.984016]EK		11488354	0	0
O	75	88	2	SQHIEGTQINQNEK	SQHIEGTQINQNEK, SQHIEGTQIN[+0.984016]QNEK, SQHIEGTQINQN[+0.984016]EK		9474848	0	0
O	75	88	3	SQHIEGTQINQNEK	SQHIEGTQINQNEK, SQHIEGTQIN[+0.984016]QNEK, SQHIEGTQINQN[+0.984016]EK		14609544	0	0
										0	0
C	76	88	1	QHIEGTQINQNEK	QHIEGTQINQNEK		3833956	0	0
C	76	88	2	QHIEGTQINQNEK	QHIEGTQINQNEK		6363387	0	0
C	76	88	3	QHIEGTQINQNEK	QHIEGTQINQNEK		79054	0	0
										0	0
F	76	88	1	QHIEGTQINQNEK	QHIEGTQINQNEK		344354	0	0
F	76	88	2	QHIEGTQINQNEK	QHIEGTQINQNEK		585112	0	0
F	76	88	3	QHIEGTQINQNEK	QHIEGTQINQNEK		2250861	0	0
										0	0
O	76	88	1	QHIEGTQINQNEK	QHIEGTQINQNEK		335546	0	0
O	76	88	2	QHIEGTQINQNEK	QHIEGTQINQNEK		4403798	0	0
O	76	88	3	QHIEGTQINQNEK	QHIEGTQINQNEK		6311963	0	0
										0	0
C	77	86	1	HIEGTQINQN	HIEGTQINQN		2665139	0	0
C	77	86	2	HIEGTQINQN	HIEGTQINQN		5801441	0	0
C	77	86	3	HIEGTQINQN	HIEGTQINQN		1141059	0	0
										0	0
F	77	86	1	HIEGTQINQN	HIEGTQINQN		3825054	0	0
F	77	86	2	HIEGTQINQN	HIEGTQINQN		2211527	0	0
F	77	86	3	HIEGTQINQN	HIEGTQINQN		1340807	0	0
										0	0
O	77	86	1	HIEGTQINQN	HIEGTQINQN		1077132	0	0
O	77	86	2	HIEGTQINQN	HIEGTQINQN		3052258	0	0
O	77	86	3	HIEGTQINQN	HIEGTQINQN		2095469	0	0
										0	0
C	77	88	1	HIEGTQINQNEK	HIEGTQINQNEK		14277702	0	0
C	77	88	2	HIEGTQINQNEK	HIEGTQINQNEK		20528246	0	0
C	77	88	3	HIEGTQINQNEK	HIEGTQINQNEK		11817149	0	0
										0	0
F	77	88	1	HIEGTQINQNEK	HIEGTQINQNEK		38084723	0	0
F	77	88	2	HIEGTQINQNEK	HIEGTQINQNEK		29634318	0	0
F	77	88	3	HIEGTQINQNEK	HIEGTQINQNEK		18559994	0	0
										0	0
O	77	88	1	HIEGTQINQNEK	HIEGTQINQNEK		26349221	0	0
O	77	88	2	HIEGTQINQNEK	HIEGTQINQNEK		25583812	0	0
O	77	88	3	HIEGTQINQNEK	HIEGTQINQNEK		25980639	0	0
										0	0
C	78	88	1	IEGTQINQNEK	IEGTQINQNEK, IEGTQIN[+0.984016]QNEK, IEGTQINQN[+0.984016]EK, IEGTQ[+0.984016]INQNEK	IEGTQI[+13.979265]NQNEK	8780361	1072246	0.108829
C	78	88	2	IEGTQINQNEK	IEGTQINQNEK, IEGTQIN[+0.984016]QNEK, IEGTQINQN[+0.984016]EK, IEGTQ[+0.984016]INQNEK	IEGTQI[+13.979265]NQNEK	19615605	4311571	0.180196
C	78	88	3	IEGTQINQNEK	IEGTQINQNEK, IEGTQIN[+0.984016]QNEK, IEGTQINQN[+0.984016]EK, IEGTQ[+0.984016]INQNEK	IEGTQI[+13.979265]NQNEK	10682621	2110781	0.16499
										0	0
F	78	88	1	IEGTQINQNEK	IEGTQINQNEK, IEGTQIN[+0.984016]QNEK, IEGTQINQN[+0.984016]EK, IEGTQ[+0.984016]INQNEK	IEGTQI[+13.979265]NQNEK	28597925	4120986	0.125951
F	78	88	2	IEGTQINQNEK	IEGTQINQNEK, IEGTQIN[+0.984016]QNEK, IEGTQINQN[+0.984016]EK, IEGTQ[+0.984016]INQNEK	IEGTQI[+13.979265]NQNEK	11108708	2523654	0.185122
F	78	88	3	IEGTQINQNEK	IEGTQINQNEK, IEGTQIN[+0.984016]QNEK, IEGTQINQN[+0.984016]EK, IEGTQ[+0.984016]INQNEK	IEGTQI[+13.979265]NQNEK	13735257	3833022	0.218179
										0	0
O	78	88	1	IEGTQINQNEK	IEGTQINQNEK, IEGTQIN[+0.984016]QNEK, IEGTQINQN[+0.984016]EK, IEGTQ[+0.984016]INQNEK	IEGTQI[+13.979265]NQNEK	16619228	3478522	0.17308
O	78	88	2	IEGTQINQNEK	IEGTQINQNEK, IEGTQIN[+0.984016]QNEK, IEGTQINQN[+0.984016]EK, IEGTQ[+0.984016]INQNEK	IEGTQI[+13.979265]NQNEK	25929097	2304945	0.0816371
O	78	88	3	IEGTQINQNEK	IEGTQINQNEK, IEGTQIN[+0.984016]QNEK, IEGTQINQN[+0.984016]EK, IEGTQ[+0.984016]INQNEK	IEGTQI[+13.979265]NQNEK	30182983	4223339	0.122749
										0	0
C	79	88	1	EGTQINQNEK	EGTQINQNEK		3455203	0	0
C	79	88	2	EGTQINQNEK	EGTQINQNEK		7325039	0	0
C	79	88	3	EGTQINQNEK	EGTQINQNEK		2316058	0	0
										0	0
F	79	88	1	EGTQINQNEK	EGTQINQNEK		5485158	0	0
F	79	88	2	EGTQINQNEK	EGTQINQNEK		2030384	0	0
F	79	88	3	EGTQINQNEK	EGTQINQNEK		8219234	0	0
										0	0
O	79	88	1	EGTQINQNEK	EGTQINQNEK		3428858	0	0
O	79	88	2	EGTQINQNEK	EGTQINQNEK		1992783	0	0
O	79	88	3	EGTQINQNEK	EGTQINQNEK		9906389	0	0
										0	0
C	80	88	1	GTQINQNEK	GTQINQNEK		2511537	0	0
C	80	88	2	GTQINQNEK	GTQINQNEK		1924842	0	0
C	80	88	3	GTQINQNEK	GTQINQNEK		1758698	0	0
										1	0
F	80	88	1	GTQINQNEK	GTQINQNEK		6674307	0	0
F	80	88	2	GTQINQNEK	GTQINQNEK		3684777	0	0
F	80	88	3	GTQINQNEK	GTQINQNEK		7049057	0	0
										1	0
O	80	88	1	GTQINQNEK	GTQINQNEK		6124911	0	0
O	80	88	2	GTQINQNEK	GTQINQNEK		6441180	0	0
O	80	88	3	GTQINQNEK	GTQINQNEK		6288202	0	0
										1	0
C	80	92	1	GTQINQNEKWNYK	GTQINQN[+0.984016]EKWNYK, GTQINQNEKWNYK	GTQINQNEKW[+15.994915]NYK, GTQINQNEKW[+31.989828]NYK	248484711	2350025	0.00936882
C	80	92	2	GTQINQNEKWNYK	GTQINQN[+0.984016]EKWNYK, GTQINQNEKWNYK	GTQINQNEKW[+15.994915]NYK, GTQINQNEKW[+31.989828]NYK	185535372	3337003	0.017668
C	80	92	3	GTQINQNEKWNYK	GTQINQN[+0.984016]EKWNYK, GTQINQNEKWNYK	GTQINQNEKW[+15.994915]NYK, GTQINQNEKW[+31.989828]NYK	379719220	3556376	0.0092789
										0.151338	0.0375911
F	80	92	1	GTQINQNEKWNYK	GTQINQN[+0.984016]EKWNYK, GTQINQNEKWNYK	GTQINQNEKW[+15.994915]NYK, GTQINQNEKW[+31.989828]NYK	218553238	1802717	0.00818093
F	80	92	2	GTQINQNEKWNYK	GTQINQN[+0.984016]EKWNYK, GTQINQNEKWNYK	GTQINQNEKW[+15.994915]NYK, GTQINQNEKW[+31.989828]NYK	168256559	9541593	0.0536653
F	80	92	3	GTQINQNEKWNYK	GTQINQN[+0.984016]EKWNYK, GTQINQNEKWNYK	GTQINQNEKW[+15.994915]NYK, GTQINQNEKW[+31.989828]NYK	167387216	7801086	0.0445297
										0.176417	0.0467258
O	80	92	1	GTQINQNEKWNYK	GTQINQN[+0.984016]EKWNYK, GTQINQNEKWNYK	GTQINQNEKW[+15.994915]NYK, GTQINQNEKW[+31.989828]NYK	257592176	2887622	0.0110858
O	80	92	2	GTQINQNEKWNYK	GTQINQN[+0.984016]EKWNYK, GTQINQNEKWNYK	GTQINQNEKW[+15.994915]NYK, GTQINQNEKW[+31.989828]NYK	334390676	9258788	0.0269425
O	80	92	3	GTQINQNEKWNYK	GTQINQN[+0.984016]EKWNYK, GTQINQNEKWNYK	GTQINQNEKW[+15.994915]NYK, GTQINQNEKW[+31.989828]NYK	269015759	11408177	0.0406819
										0.125822	0.0457989
C	94	113	1	HTKEFPTDAFGDIQFETLGK	HTKEFPTDAFGDIQFETLGK		4381647	0	0
C	94	113	2	HTKEFPTDAFGDIQFETLGK	HTKEFPTDAFGDIQFETLGK		9564996	0	0
C	94	113	3	HTKEFPTDAFGDIQFETLGK	HTKEFPTDAFGDIQFETLGK		563099	0	0
										0	0
F	94	113	1	HTKEFPTDAFGDIQFETLGK	HTKEFPTDAFGDIQFETLGK		136349	0	0
F	94	113	2	HTKEFPTDAFGDIQFETLGK	HTKEFPTDAFGDIQFETLGK		79801	0	0
F	94	113	3	HTKEFPTDAFGDIQFETLGK	HTKEFPTDAFGDIQFETLGK		154310	0	0
										0	0
O	94	113	1	HTKEFPTDAFGDIQFETLGK	HTKEFPTDAFGDIQFETLGK		224481	0	0
O	94	113	2	HTKEFPTDAFGDIQFETLGK	HTKEFPTDAFGDIQFETLGK		1431532	0	0
O	94	113	3	HTKEFPTDAFGDIQFETLGK	HTKEFPTDAFGDIQFETLGK		3325722	0	0
										0	0
C	96	113	1	KEFPTDAFGDIQFETLGK	KEFPTDAFGDIQFETLGK		18102247	0	0
C	96	113	2	KEFPTDAFGDIQFETLGK	KEFPTDAFGDIQFETLGK		20177257	0	0
C	96	113	3	KEFPTDAFGDIQFETLGK	KEFPTDAFGDIQFETLGK		8074747	0	0
										0	0
F	96	113	1	KEFPTDAFGDIQFETLGK	KEFPTDAFGDIQFETLGK		9440829	0	0
F	96	113	2	KEFPTDAFGDIQFETLGK	KEFPTDAFGDIQFETLGK		10423864	0	0
F	96	113	3	KEFPTDAFGDIQFETLGK	KEFPTDAFGDIQFETLGK		11483829	0	0
										0	0
O	96	113	1	KEFPTDAFGDIQFETLGK	KEFPTDAFGDIQFETLGK		17044933	0	0
O	96	113	2	KEFPTDAFGDIQFETLGK	KEFPTDAFGDIQFETLGK		1102393049	0	0
O	96	113	3	KEFPTDAFGDIQFETLGK	KEFPTDAFGDIQFETLGK		8996042	0	0
										0	0
C	97	108	1	EFPTDAFGDIQF	EFPTDAFGDIQF		2102779	0	0
C	97	108	2	EFPTDAFGDIQF	EFPTDAFGDIQF		3018132	0	0
C	97	108	3	EFPTDAFGDIQF	EFPTDAFGDIQF		2003645	0	0
										0.0121052	0.00481772
F	97	108	1	EFPTDAFGDIQF	EFPTDAFGDIQF		2095460	0	0
F	97	108	2	EFPTDAFGDIQF	EFPTDAFGDIQF		2670243	0	0
F	97	108	3	EFPTDAFGDIQF	EFPTDAFGDIQF		2363658	0	0
										0.0354587	0.0240608
O	97	108	1	EFPTDAFGDIQF	EFPTDAFGDIQF		1901213	0	0
O	97	108	2	EFPTDAFGDIQF	EFPTDAFGDIQF		2628871	0	0
O	97	108	3	EFPTDAFGDIQF	EFPTDAFGDIQF		2436727	0	0
										0.0262367	0.0148107
C	97	111	1	EFPTDAFGDIQFETL	EFPTDAFGDIQFETL		2859807	0	0
C	97	111	2	EFPTDAFGDIQFETL	EFPTDAFGDIQFETL		3271714	0	0
C	97	111	3	EFPTDAFGDIQFETL	EFPTDAFGDIQFETL		4171428	0	0
										0	0
F	97	111	1	EFPTDAFGDIQFETL	EFPTDAFGDIQFETL		8175516	0	0
F	97	111	2	EFPTDAFGDIQFETL	EFPTDAFGDIQFETL		2767382	0	0
F	97	111	3	EFPTDAFGDIQFETL	EFPTDAFGDIQFETL		2985710	0	0
										0	0
O	97	111	1	EFPTDAFGDIQFETL	EFPTDAFGDIQFETL		3572778	0	0
O	97	111	2	EFPTDAFGDIQFETL	EFPTDAFGDIQFETL		7553165	0	0
O	97	111	3	EFPTDAFGDIQFETL	EFPTDAFGDIQFETL		2408987	0	0
										0	0
C	97	113	1	EFPTDAFGDIQFETLGK	EFPTDAFGDIQFETLGK, EFPTDAFGDIQ[+0.984016]FETLGK, EFPTDAFGD[+57.021464]IQFETLGK, EFPTD[+57.021464]AFGDIQFETLGK	EF[+15.994915]PTDAFGDIQFETLGK, EFPTDAF[+15.994915]GDIQFETLGK, EFPTDAF[+31.989828]GDIQFETLGK, EF[+31.989828]PTDAFGDIQFETLGK, EFP[+15.994915]TDAFGDIQFETLGK, EFPTDAFGDIQF[+15.994915]ETLGK, E[+13.979265]F[+15.994915]P[+13.979265]TDAFGDIQFETLGK, E[+13.979265]FP[+13.979265]TD[+15.994915]AFGDIQFETLGK, EFPTDAFGD[+15.994915]IQFETLGK	2041822298	1506628430	0.424588
C	97	113	2	EFPTDAFGDIQFETLGK	EFPTDAFGDIQFETLGK, EFPTDAFGDIQ[+0.984016]FETLGK, EFPTDAFGD[+57.021464]IQFETLGK, EFPTD[+57.021464]AFGDIQFETLGK	EF[+15.994915]PTDAFGDIQFETLGK, EFPTDAF[+15.994915]GDIQFETLGK, EFPTDAF[+31.989828]GDIQFETLGK, EF[+31.989828]PTDAFGDIQFETLGK, EFP[+15.994915]TDAFGDIQFETLGK, EFPTDAFGDIQF[+15.994915]ETLGK, E[+13.979265]F[+15.994915]P[+13.979265]TDAFGDIQFETLGK, E[+13.979265]FP[+13.979265]TD[+15.994915]AFGDIQFETLGK, EFPTDAFGD[+15.994915]IQFETLGK	1749348818	1345957111	0.434838
C	97	113	3	EFPTDAFGDIQFETLGK	EFPTDAFGDIQFETLGK, EFPTDAFGDIQ[+0.984016]FETLGK, EFPTDAFGD[+57.021464]IQFETLGK, EFPTD[+57.021464]AFGDIQFETLGK	EF[+15.994915]PTDAFGDIQFETLGK, EFPTDAF[+15.994915]GDIQFETLGK, EFPTDAF[+31.989828]GDIQFETLGK, EF[+31.989828]PTDAFGDIQFETLGK, EFP[+15.994915]TDAFGDIQFETLGK, EFPTDAFGDIQF[+15.994915]ETLGK, E[+13.979265]F[+15.994915]P[+13.979265]TDAFGDIQFETLGK, E[+13.979265]FP[+13.979265]TD[+15.994915]AFGDIQFETLGK, EFPTDAFGD[+15.994915]IQFETLGK	19839674	20385715	0.506787
										0	0
F	97	113	1	EFPTDAFGDIQFETLGK	EFPTDAFGDIQFETLGK, EFPTDAFGDIQ[+0.984016]FETLGK, EFPTDAFGD[+57.021464]IQFETLGK, EFPTD[+57.021464]AFGDIQFETLGK	EF[+15.994915]PTDAFGDIQFETLGK, EFPTDAF[+15.994915]GDIQFETLGK, EFPTDAF[+31.989828]GDIQFETLGK, EF[+31.989828]PTDAFGDIQFETLGK, EFP[+15.994915]TDAFGDIQFETLGK, EFPTDAFGDIQF[+15.994915]ETLGK, E[+13.979265]F[+15.994915]P[+13.979265]TDAFGDIQFETLGK, E[+13.979265]FP[+13.979265]TD[+15.994915]AFGDIQFETLGK, EFPTDAFGD[+15.994915]IQFETLGK	912107162	783460609	0.462064
F	97	113	2	EFPTDAFGDIQFETLGK	EFPTDAFGDIQFETLGK, EFPTDAFGDIQ[+0.984016]FETLGK, EFPTDAFGD[+57.021464]IQFETLGK, EFPTD[+57.021464]AFGDIQFETLGK	EF[+15.994915]PTDAFGDIQFETLGK, EFPTDAF[+15.994915]GDIQFETLGK, EFPTDAF[+31.989828]GDIQFETLGK, EF[+31.989828]PTDAFGDIQFETLGK, EFP[+15.994915]TDAFGDIQFETLGK, EFPTDAFGDIQF[+15.994915]ETLGK, E[+13.979265]F[+15.994915]P[+13.979265]TDAFGDIQFETLGK, E[+13.979265]FP[+13.979265]TD[+15.994915]AFGDIQFETLGK, EFPTDAFGD[+15.994915]IQFETLGK	267069098	234945254	0.468005
F	97	113	3	EFPTDAFGDIQFETLGK	EFPTDAFGDIQFETLGK, EFPTDAFGDIQ[+0.984016]FETLGK, EFPTDAFGD[+57.021464]IQFETLGK, EFPTD[+57.021464]AFGDIQFETLGK	EF[+15.994915]PTDAFGDIQFETLGK, EFPTDAF[+15.994915]GDIQFETLGK, EFPTDAF[+31.989828]GDIQFETLGK, EF[+31.989828]PTDAFGDIQFETLGK, EFP[+15.994915]TDAFGDIQFETLGK, EFPTDAFGDIQF[+15.994915]ETLGK, E[+13.979265]F[+15.994915]P[+13.979265]TDAFGDIQFETLGK, E[+13.979265]FP[+13.979265]TD[+15.994915]AFGDIQFETLGK, EFPTDAFGD[+15.994915]IQFETLGK	1681971428	1318075691	0.439352
										0	0
O	97	113	1	EFPTDAFGDIQFETLGK	EFPTDAFGDIQFETLGK, EFPTDAFGDIQ[+0.984016]FETLGK, EFPTDAFGD[+57.021464]IQFETLGK, EFPTD[+57.021464]AFGDIQFETLGK	EF[+15.994915]PTDAFGDIQFETLGK, EFPTDAF[+15.994915]GDIQFETLGK, EFPTDAF[+31.989828]GDIQFETLGK, EF[+31.989828]PTDAFGDIQFETLGK, EFP[+15.994915]TDAFGDIQFETLGK, EFPTDAFGDIQF[+15.994915]ETLGK, E[+13.979265]F[+15.994915]P[+13.979265]TDAFGDIQFETLGK, E[+13.979265]FP[+13.979265]TD[+15.994915]AFGDIQFETLGK, EFPTDAFGD[+15.994915]IQFETLGK	2683994180	2058628043	0.43407
O	97	113	2	EFPTDAFGDIQFETLGK	EFPTDAFGDIQFETLGK, EFPTDAFGDIQ[+0.984016]FETLGK, EFPTDAFGD[+57.021464]IQFETLGK, EFPTD[+57.021464]AFGDIQFETLGK	EF[+15.994915]PTDAFGDIQFETLGK, EFPTDAF[+15.994915]GDIQFETLGK, EFPTDAF[+31.989828]GDIQFETLGK, EF[+31.989828]PTDAFGDIQFETLGK, EFP[+15.994915]TDAFGDIQFETLGK, EFPTDAFGDIQF[+15.994915]ETLGK, E[+13.979265]F[+15.994915]P[+13.979265]TDAFGDIQFETLGK, E[+13.979265]FP[+13.979265]TD[+15.994915]AFGDIQFETLGK, EFPTDAFGD[+15.994915]IQFETLGK	584759145	511869697	0.466767
O	97	113	3	EFPTDAFGDIQFETLGK	EFPTDAFGDIQFETLGK, EFPTDAFGDIQ[+0.984016]FETLGK, EFPTDAFGD[+57.021464]IQFETLGK, EFPTD[+57.021464]AFGDIQFETLGK	EF[+15.994915]PTDAFGDIQFETLGK, EFPTDAF[+15.994915]GDIQFETLGK, EFPTDAF[+31.989828]GDIQFETLGK, EF[+31.989828]PTDAFGDIQFETLGK, EFP[+15.994915]TDAFGDIQFETLGK, EFPTDAFGDIQF[+15.994915]ETLGK, E[+13.979265]F[+15.994915]P[+13.979265]TDAFGDIQFETLGK, E[+13.979265]FP[+13.979265]TD[+15.994915]AFGDIQFETLGK, EFPTDAFGD[+15.994915]IQFETLGK	5122866995	3461736871	0.403249
										0	0
C	97	114	1	EFPTDAFGDIQFETLGKK	EFPTDAFGDIQFETLGKK, EFPTDAFGDIQFETLGK[+57.021464]K		1359695681	0	0
C	97	114	2	EFPTDAFGDIQFETLGKK	EFPTDAFGDIQFETLGKK, EFPTDAFGDIQFETLGK[+57.021464]K		1799534401	0	0
C	97	114	3	EFPTDAFGDIQFETLGKK	EFPTDAFGDIQFETLGKK, EFPTDAFGDIQFETLGK[+57.021464]K		216590797	0	0
										0	0
F	97	114	1	EFPTDAFGDIQFETLGKK	EFPTDAFGDIQFETLGKK, EFPTDAFGDIQFETLGK[+57.021464]K		369480179	0	0
F	97	114	2	EFPTDAFGDIQFETLGKK	EFPTDAFGDIQFETLGKK, EFPTDAFGDIQFETLGK[+57.021464]K		126527990	0	0
F	97	114	3	EFPTDAFGDIQFETLGKK	EFPTDAFGDIQFETLGKK, EFPTDAFGDIQFETLGK[+57.021464]K		546300165	0	0
										0	0
O	97	114	1	EFPTDAFGDIQFETLGKK	EFPTDAFGDIQFETLGKK, EFPTDAFGDIQFETLGK[+57.021464]K		900362067	0	0
O	97	114	2	EFPTDAFGDIQFETLGKK	EFPTDAFGDIQFETLGKK, EFPTDAFGDIQFETLGK[+57.021464]K		658502817	0	0
O	97	114	3	EFPTDAFGDIQFETLGKK	EFPTDAFGDIQFETLGKK, EFPTDAFGDIQFETLGK[+57.021464]K		1660805075	0	0
										0	0
C	98	113	1	FPTDAFGDIQFETLGK	FPTDAFGDIQFETLGK		8280217	0	0
C	98	113	2	FPTDAFGDIQFETLGK	FPTDAFGDIQFETLGK		7762978	0	0
C	98	113	3	FPTDAFGDIQFETLGK	FPTDAFGDIQFETLGK		2348146	0	0
										0	0
F	98	113	1	FPTDAFGDIQFETLGK	FPTDAFGDIQFETLGK		4580974	0	0
F	98	113	2	FPTDAFGDIQFETLGK	FPTDAFGDIQFETLGK		1589803	0	0
F	98	113	3	FPTDAFGDIQFETLGK	FPTDAFGDIQFETLGK		7003768	0	0
										0	0
O	98	113	1	FPTDAFGDIQFETLGK	FPTDAFGDIQFETLGK		8728611	0	0
O	98	113	2	FPTDAFGDIQFETLGK	FPTDAFGDIQFETLGK		2152541	0	0
O	98	113	3	FPTDAFGDIQFETLGK	FPTDAFGDIQFETLGK		8630986	0	0
										0	0
C	99	113	1	PTDAFGDIQFETLGK	PTDAFGDIQFETLGK	P[+13.979265]TDAFGDIQFETLGK	2141538	2342481	0.522407
C	99	113	2	PTDAFGDIQFETLGK	PTDAFGDIQFETLGK	P[+13.979265]TDAFGDIQFETLGK	3118746	3331029	0.516457
C	99	113	3	PTDAFGDIQFETLGK	PTDAFGDIQFETLGK	P[+13.979265]TDAFGDIQFETLGK	1124304	1170032	0.509965
										0.455404	0.0447931
F	99	113	1	PTDAFGDIQFETLGK	PTDAFGDIQFETLGK	P[+13.979265]TDAFGDIQFETLGK	2061705	1837095	0.471195
F	99	113	2	PTDAFGDIQFETLGK	PTDAFGDIQFETLGK	P[+13.979265]TDAFGDIQFETLGK	2272382	1215876	0.348563
F	99	113	3	PTDAFGDIQFETLGK	PTDAFGDIQFETLGK	P[+13.979265]TDAFGDIQFETLGK	2572235	1919383	0.427326
										0.456474	0.0151226
O	99	113	1	PTDAFGDIQFETLGK	PTDAFGDIQFETLGK	P[+13.979265]TDAFGDIQFETLGK	2167794	1901249	0.467247
O	99	113	2	PTDAFGDIQFETLGK	PTDAFGDIQFETLGK	P[+13.979265]TDAFGDIQFETLGK	1841941	1642059	0.471314
O	99	113	3	PTDAFGDIQFETLGK	PTDAFGDIQFETLGK	P[+13.979265]TDAFGDIQFETLGK	3128376	2973162	0.487281
										0.434695	0.0317632
C	99	114	1	PTDAFGDIQFETLGKK	PTDAFGDIQFETLGKK		213618	0	0
C	99	114	2	PTDAFGDIQFETLGKK	PTDAFGDIQFETLGKK		300487	0	0
C	99	114	3	PTDAFGDIQFETLGKK	PTDAFGDIQFETLGKK		81433	0	0
										0	0
F	99	114	1	PTDAFGDIQFETLGKK	PTDAFGDIQFETLGKK		154852	0	0
F	99	114	2	PTDAFGDIQFETLGKK	PTDAFGDIQFETLGKK		201801	0	0
F	99	114	3	PTDAFGDIQFETLGKK	PTDAFGDIQFETLGKK		407104	0	0
										0	0
O	99	114	1	PTDAFGDIQFETLGKK	PTDAFGDIQFETLGKK		346696	0	0
O	99	114	2	PTDAFGDIQFETLGKK	PTDAFGDIQFETLGKK		166955	0	0
O	99	114	3	PTDAFGDIQFETLGKK	PTDAFGDIQFETLGKK		314217	0	0
										0	0
C	101	113	1	DAFGDIQFETLGK	DAFGDIQFETLGK		725684	0	0
C	101	113	2	DAFGDIQFETLGK	DAFGDIQFETLGK		872062	0	0
C	101	113	3	DAFGDIQFETLGK	DAFGDIQFETLGK		59152	0	0
										0	0
F	101	113	1	DAFGDIQFETLGK	DAFGDIQFETLGK		770561	0	0
F	101	113	2	DAFGDIQFETLGK	DAFGDIQFETLGK		94194	0	0
F	101	113	3	DAFGDIQFETLGK	DAFGDIQFETLGK		339401	0	0
										0	0
O	101	113	1	DAFGDIQFETLGK	DAFGDIQFETLGK		1527612	0	0
O	101	113	2	DAFGDIQFETLGK	DAFGDIQFETLGK		485876	0	0
O	101	113	3	DAFGDIQFETLGK	DAFGDIQFETLGK		1114894	0	0
										0	0
C	102	113	1	AFGDIQFETLGK	AFGDIQFETLGK		6951462	0	0
C	102	113	2	AFGDIQFETLGK	AFGDIQFETLGK		10506520	0	0
C	102	113	3	AFGDIQFETLGK	AFGDIQFETLGK		4047889	0	0
										0.516276	0.00622254
F	102	113	1	AFGDIQFETLGK	AFGDIQFETLGK		6539151	0	0
F	102	113	2	AFGDIQFETLGK	AFGDIQFETLGK		10096663	0	0
F	102	113	3	AFGDIQFETLGK	AFGDIQFETLGK		7316598	0	0
										0.415694	0.0621381
O	102	113	1	AFGDIQFETLGK	AFGDIQFETLGK		11159382	0	0
O	102	113	2	AFGDIQFETLGK	AFGDIQFETLGK		11696810	0	0
O	102	113	3	AFGDIQFETLGK	AFGDIQFETLGK		16655679	0	0
										0.475281	0.0105894
C	102	114	1	AFGDIQFETLGKK	AFGDIQFETLGKK		105405833	0	0
C	102	114	2	AFGDIQFETLGKK	AFGDIQFETLGKK		76310672	0	0
C	102	114	3	AFGDIQFETLGKK	AFGDIQFETLGKK		47729167	0	0
										0	0
F	102	114	1	AFGDIQFETLGKK	AFGDIQFETLGKK		62614918	0	0
F	102	114	2	AFGDIQFETLGKK	AFGDIQFETLGKK		129600796	0	0
F	102	114	3	AFGDIQFETLGKK	AFGDIQFETLGKK		137701565	0	0
										0	0
O	102	114	1	AFGDIQFETLGKK	AFGDIQFETLGKK		81407253	0	0
O	102	114	2	AFGDIQFETLGKK	AFGDIQFETLGKK		132190766	0	0
O	102	114	3	AFGDIQFETLGKK	AFGDIQFETLGKK		140653124	0	0
										0	0
C	103	113	1	FGDIQFETLGK	FGDIQFETLGK		23417586	0	0
C	103	113	2	FGDIQFETLGK	FGDIQFETLGK		17880079	0	0
C	103	113	3	FGDIQFETLGK	FGDIQFETLGK		80353	0	0
										0	0
F	103	113	1	FGDIQFETLGK	FGDIQFETLGK		9897659	0	0
F	103	113	2	FGDIQFETLGK	FGDIQFETLGK		2671310	0	0
F	103	113	3	FGDIQFETLGK	FGDIQFETLGK		16399298	0	0
										0	0
O	103	113	1	FGDIQFETLGK	FGDIQFETLGK		32577190	0	0
O	103	113	2	FGDIQFETLGK	FGDIQFETLGK		6076071	0	0
O	103	113	3	FGDIQFETLGK	FGDIQFETLGK		55192529	0	0
										0	0
C	104	113	1	GDIQFETLGK	GDIQFETLGK		2252817	0	0
C	104	113	2	GDIQFETLGK	GDIQFETLGK		4013538	0	0
C	104	113	3	GDIQFETLGK	GDIQFETLGK		2242766	0	0
										0	0
F	104	113	1	GDIQFETLGK	GDIQFETLGK		6752200	0	0
F	104	113	2	GDIQFETLGK	GDIQFETLGK		3864784	0	0
F	104	113	3	GDIQFETLGK	GDIQFETLGK		2558446	0	0
										0	0
O	104	113	1	GDIQFETLGK	GDIQFETLGK		8888491	0	0
O	104	113	2	GDIQFETLGK	GDIQFETLGK		8056807	0	0
O	104	113	3	GDIQFETLGK	GDIQFETLGK		11012260	0	0
										0	0
C	105	113	1	DIQFETLGK	DIQFETLGK		635118	0	0
C	105	113	2	DIQFETLGK	DIQFETLGK		2381945	0	0
C	105	113	3	DIQFETLGK	DIQFETLGK		1581539	0	0
										0	0
F	105	113	1	DIQFETLGK	DIQFETLGK		3469483	0	0
F	105	113	2	DIQFETLGK	DIQFETLGK		2207023	0	0
F	105	113	3	DIQFETLGK	DIQFETLGK		1650954	0	0
										0	0
O	105	113	1	DIQFETLGK	DIQFETLGK		4344292	0	0
O	105	113	2	DIQFETLGK	DIQFETLGK		2125020	0	0
O	105	113	3	DIQFETLGK	DIQFETLGK		1890363	0	0
										0	0
C	106	113	1	IQFETLGK	IQFETLGK		6056174	0	0
C	106	113	2	IQFETLGK	IQFETLGK		9792281	0	0
C	106	113	3	IQFETLGK	IQFETLGK		6183072	0	0
										0	0
F	106	113	1	IQFETLGK	IQFETLGK		10927656	0	0
F	106	113	2	IQFETLGK	IQFETLGK		7751704	0	0
F	106	113	3	IQFETLGK	IQFETLGK		8072656	0	0
										0	0
O	106	113	1	IQFETLGK	IQFETLGK		12400034	0	0
O	106	113	2	IQFETLGK	IQFETLGK		19860079	0	0
O	106	113	3	IQFETLGK	IQFETLGK		16897543	0	0
										0	0
C	119	140	1	RLSCDTDSETLYELLTQHWHLK	RLSCDTDSETLYELLTQHWHLK, RLSC[+57.021464]DTDSETLYELLTQHWHLK		5070261	0	0
C	119	140	2	RLSCDTDSETLYELLTQHWHLK	RLSCDTDSETLYELLTQHWHLK, RLSC[+57.021464]DTDSETLYELLTQHWHLK		14413743	0	0
C	119	140	3	RLSCDTDSETLYELLTQHWHLK	RLSCDTDSETLYELLTQHWHLK, RLSC[+57.021464]DTDSETLYELLTQHWHLK		435084	0	0
										0	0
F	119	140	1	RLSCDTDSETLYELLTQHWHLK	RLSCDTDSETLYELLTQHWHLK, RLSC[+57.021464]DTDSETLYELLTQHWHLK		8416210	0	0
F	119	140	2	RLSCDTDSETLYELLTQHWHLK	RLSCDTDSETLYELLTQHWHLK, RLSC[+57.021464]DTDSETLYELLTQHWHLK		39511518	0	0
F	119	140	3	RLSCDTDSETLYELLTQHWHLK	RLSCDTDSETLYELLTQHWHLK, RLSC[+57.021464]DTDSETLYELLTQHWHLK		7880011	0	0
										0	0
O	119	140	1	RLSCDTDSETLYELLTQHWHLK	RLSCDTDSETLYELLTQHWHLK, RLSC[+57.021464]DTDSETLYELLTQHWHLK		72112614	0	0
O	119	140	2	RLSCDTDSETLYELLTQHWHLK	RLSCDTDSETLYELLTQHWHLK, RLSC[+57.021464]DTDSETLYELLTQHWHLK		24796162	0	0
O	119	140	3	RLSCDTDSETLYELLTQHWHLK	RLSCDTDSETLYELLTQHWHLK, RLSC[+57.021464]DTDSETLYELLTQHWHLK		84928014	0	0
										0	0
C	120	133	1	LSCDTDSETLYELL	LSC[+57.021464]DTDSETLYELL		11307168	0	0
C	120	133	2	LSCDTDSETLYELL	LSC[+57.021464]DTDSETLYELL		12176499	0	0
C	120	133	3	LSCDTDSETLYELL	LSC[+57.021464]DTDSETLYELL		2147213	0	0
										0	0
F	120	133	1	LSCDTDSETLYELL	LSC[+57.021464]DTDSETLYELL		2326752	0	0
F	120	133	2	LSCDTDSETLYELL	LSC[+57.021464]DTDSETLYELL		687065	0	0
F	120	133	3	LSCDTDSETLYELL	LSC[+57.021464]DTDSETLYELL		4731518	0	0
										0	0
O	120	133	1	LSCDTDSETLYELL	LSC[+57.021464]DTDSETLYELL		4971007	0	0
O	120	133	2	LSCDTDSETLYELL	LSC[+57.021464]DTDSETLYELL		7094035	0	0
O	120	133	3	LSCDTDSETLYELL	LSC[+57.021464]DTDSETLYELL		14411245	0	0
										0	0
C	120	136	1	LSCDTDSETLYELLTQH	LSC[+57.021464]DTDSETLYELLTQH, LSCDTDSETLYELLTQH		21823416	0	0
C	120	136	2	LSCDTDSETLYELLTQH	LSC[+57.021464]DTDSETLYELLTQH, LSCDTDSETLYELLTQH		32439666	0	0
C	120	136	3	LSCDTDSETLYELLTQH	LSC[+57.021464]DTDSETLYELLTQH, LSCDTDSETLYELLTQH		18668510	0	0
										0	0
F	120	136	1	LSCDTDSETLYELLTQH	LSC[+57.021464]DTDSETLYELLTQH, LSCDTDSETLYELLTQH		25666356	0	0
F	120	136	2	LSCDTDSETLYELLTQH	LSC[+57.021464]DTDSETLYELLTQH, LSCDTDSETLYELLTQH		22533456	0	0
F	120	136	3	LSCDTDSETLYELLTQH	LSC[+57.021464]DTDSETLYELLTQH, LSCDTDSETLYELLTQH		30651248	0	0
										0	0
O	120	136	1	LSCDTDSETLYELLTQH	LSC[+57.021464]DTDSETLYELLTQH, LSCDTDSETLYELLTQH		23308556	0	0
O	120	136	2	LSCDTDSETLYELLTQH	LSC[+57.021464]DTDSETLYELLTQH, LSCDTDSETLYELLTQH		24187222	0	0
O	120	136	3	LSCDTDSETLYELLTQH	LSC[+57.021464]DTDSETLYELLTQH, LSCDTDSETLYELLTQH		35272038	0	0
										0	0
C	120	138	1	LSCDTDSETLYELLTQHWH	LSC[+57.021464]DTDSETLYELLTQHWH, LSCDTDSETLYELLTQHWH	LSC[+57.021464]DTDSETLYELLTQHW[+15.994915]H, LSC[+57.021464]DTDSETLYELLTQHW[+31.989828]H, LSCDTDSETLYELLTQHW[+31.989828]H	7142981	10555552	0.596408
C	120	138	2	LSCDTDSETLYELLTQHWH	LSC[+57.021464]DTDSETLYELLTQHWH, LSCDTDSETLYELLTQHWH	LSC[+57.021464]DTDSETLYELLTQHW[+15.994915]H, LSC[+57.021464]DTDSETLYELLTQHW[+31.989828]H, LSCDTDSETLYELLTQHW[+31.989828]H	8188515	16802127	0.672337
C	120	138	3	LSCDTDSETLYELLTQHWH	LSC[+57.021464]DTDSETLYELLTQHWH, LSCDTDSETLYELLTQHWH	LSC[+57.021464]DTDSETLYELLTQHW[+15.994915]H, LSC[+57.021464]DTDSETLYELLTQHW[+31.989828]H, LSCDTDSETLYELLTQHW[+31.989828]H	2091138	3106481	0.597674
										1	0
F	120	138	1	LSCDTDSETLYELLTQHWH	LSC[+57.021464]DTDSETLYELLTQHWH, LSCDTDSETLYELLTQHWH	LSC[+57.021464]DTDSETLYELLTQHW[+15.994915]H, LSC[+57.021464]DTDSETLYELLTQHW[+31.989828]H, LSCDTDSETLYELLTQHW[+31.989828]H	7707038	18881692	0.710139
F	120	138	2	LSCDTDSETLYELLTQHWH	LSC[+57.021464]DTDSETLYELLTQHWH, LSCDTDSETLYELLTQHWH	LSC[+57.021464]DTDSETLYELLTQHW[+15.994915]H, LSC[+57.021464]DTDSETLYELLTQHW[+31.989828]H, LSCDTDSETLYELLTQHW[+31.989828]H	3891666	4985898	0.561629
F	120	138	3	LSCDTDSETLYELLTQHWH	LSC[+57.021464]DTDSETLYELLTQHWH, LSCDTDSETLYELLTQHWH	LSC[+57.021464]DTDSETLYELLTQHW[+15.994915]H, LSC[+57.021464]DTDSETLYELLTQHW[+31.989828]H, LSCDTDSETLYELLTQHW[+31.989828]H	6489030	16900803	0.72257
										1	0
O	120	138	1	LSCDTDSETLYELLTQHWH	LSC[+57.021464]DTDSETLYELLTQHWH, LSCDTDSETLYELLTQHWH	LSC[+57.021464]DTDSETLYELLTQHW[+15.994915]H, LSC[+57.021464]DTDSETLYELLTQHW[+31.989828]H, LSCDTDSETLYELLTQHW[+31.989828]H	12132206	21216402	0.636201
O	120	138	2	LSCDTDSETLYELLTQHWH	LSC[+57.021464]DTDSETLYELLTQHWH, LSCDTDSETLYELLTQHWH	LSC[+57.021464]DTDSETLYELLTQHW[+15.994915]H, LSC[+57.021464]DTDSETLYELLTQHW[+31.989828]H, LSCDTDSETLYELLTQHW[+31.989828]H	9659252	15618699	0.617878
O	120	138	3	LSCDTDSETLYELLTQHWH	LSC[+57.021464]DTDSETLYELLTQHWH, LSCDTDSETLYELLTQHWH	LSC[+57.021464]DTDSETLYELLTQHW[+15.994915]H, LSC[+57.021464]DTDSETLYELLTQHW[+31.989828]H, LSCDTDSETLYELLTQHW[+31.989828]H	12614868	24040145	0.655849
										1	0
C	120	140	1	LSCDTDSETLYELLTQHWHLK	LSC[+57.021464]DTDSETLYELLTQHWHLK, LSCDTDSETLYELLTQHWHLK, LSC[+57.021464]DTDSETLYELLTQHWHLK[+57.021464]	LSC[+57.021464]DTDSETLYELLTQHW[+15.994915]HLK, LSC[+57.021464]DTDSETLYELLTQHW[+31.989828]HLK, LSC[+57.021464]D[+15.994915]TDSETLYELLTQHWHLK, LSC[+57.021464]DTDSETLY[+31.989828]ELLTQHWHLK, LSC[+31.989828]D[+15.994915]TDSETLYELLTQHW[+31.989828]HLK, LSC[+57.021464]DTD[+15.994915]SETLY[+31.989828]ELLTQHWHLK, LSC[+57.021464]DTD[+15.994915]SETLYELLTQHWHLK, LSC[+57.021464]D[+15.994915]TDSETLYELLTQHW[+31…	67915559	1357266892	0.952346
C	120	140	2	LSCDTDSETLYELLTQHWHLK	LSC[+57.021464]DTDSETLYELLTQHWHLK, LSCDTDSETLYELLTQHWHLK, LSC[+57.021464]DTDSETLYELLTQHWHLK[+57.021464]	LSC[+57.021464]DTDSETLYELLTQHW[+15.994915]HLK, LSC[+57.021464]DTDSETLYELLTQHW[+31.989828]HLK, LSC[+57.021464]D[+15.994915]TDSETLYELLTQHWHLK, LSC[+57.021464]DTDSETLY[+31.989828]ELLTQHWHLK, LSC[+31.989828]D[+15.994915]TDSETLYELLTQHW[+31.989828]HLK, LSC[+57.021464]DTD[+15.994915]SETLY[+31.989828]ELLTQHWHLK, LSC[+57.021464]DTD[+15.994915]SETLYELLTQHWHLK, LSC[+57.021464]D[+15.994915]TDSETLYELLTQHW[+31…	75081733	2182512169	0.966743
C	120	140	3	LSCDTDSETLYELLTQHWHLK	LSC[+57.021464]DTDSETLYELLTQHWHLK, LSCDTDSETLYELLTQHWHLK, LSC[+57.021464]DTDSETLYELLTQHWHLK[+57.021464]	LSC[+57.021464]DTDSETLYELLTQHW[+15.994915]HLK, LSC[+57.021464]DTDSETLYELLTQHW[+31.989828]HLK, LSC[+57.021464]D[+15.994915]TDSETLYELLTQHWHLK, LSC[+57.021464]DTDSETLY[+31.989828]ELLTQHWHLK, LSC[+31.989828]D[+15.994915]TDSETLYELLTQHW[+31.989828]HLK, LSC[+57.021464]DTD[+15.994915]SETLY[+31.989828]ELLTQHWHLK, LSC[+57.021464]DTD[+15.994915]SETLYELLTQHWHLK, LSC[+57.021464]D[+15.994915]TDSETLYELLTQHW[+31…	26365232	749696580	0.966027
										0	0
F	120	140	1	LSCDTDSETLYELLTQHWHLK	LSC[+57.021464]DTDSETLYELLTQHWHLK, LSCDTDSETLYELLTQHWHLK, LSC[+57.021464]DTDSETLYELLTQHWHLK[+57.021464]	LSC[+57.021464]DTDSETLYELLTQHW[+15.994915]HLK, LSC[+57.021464]DTDSETLYELLTQHW[+31.989828]HLK, LSC[+57.021464]D[+15.994915]TDSETLYELLTQHWHLK, LSC[+57.021464]DTDSETLY[+31.989828]ELLTQHWHLK, LSC[+31.989828]D[+15.994915]TDSETLYELLTQHW[+31.989828]HLK, LSC[+57.021464]DTD[+15.994915]SETLY[+31.989828]ELLTQHWHLK, LSC[+57.021464]DTD[+15.994915]SETLYELLTQHWHLK, LSC[+57.021464]D[+15.994915]TDSETLYELLTQHW[+31…	56556596	969500751	0.94488
F	120	140	2	LSCDTDSETLYELLTQHWHLK	LSC[+57.021464]DTDSETLYELLTQHWHLK, LSCDTDSETLYELLTQHWHLK, LSC[+57.021464]DTDSETLYELLTQHWHLK[+57.021464]	LSC[+57.021464]DTDSETLYELLTQHW[+15.994915]HLK, LSC[+57.021464]DTDSETLYELLTQHW[+31.989828]HLK, LSC[+57.021464]D[+15.994915]TDSETLYELLTQHWHLK, LSC[+57.021464]DTDSETLY[+31.989828]ELLTQHWHLK, LSC[+31.989828]D[+15.994915]TDSETLYELLTQHW[+31.989828]HLK, LSC[+57.021464]DTD[+15.994915]SETLY[+31.989828]ELLTQHWHLK, LSC[+57.021464]DTD[+15.994915]SETLYELLTQHWHLK, LSC[+57.021464]D[+15.994915]TDSETLYELLTQHW[+31…	27257082	515850974	0.949813
F	120	140	3	LSCDTDSETLYELLTQHWHLK	LSC[+57.021464]DTDSETLYELLTQHWHLK, LSCDTDSETLYELLTQHWHLK, LSC[+57.021464]DTDSETLYELLTQHWHLK[+57.021464]	LSC[+57.021464]DTDSETLYELLTQHW[+15.994915]HLK, LSC[+57.021464]DTDSETLYELLTQHW[+31.989828]HLK, LSC[+57.021464]D[+15.994915]TDSETLYELLTQHWHLK, LSC[+57.021464]DTDSETLY[+31.989828]ELLTQHWHLK, LSC[+31.989828]D[+15.994915]TDSETLYELLTQHW[+31.989828]HLK, LSC[+57.021464]DTD[+15.994915]SETLY[+31.989828]ELLTQHWHLK, LSC[+57.021464]DTD[+15.994915]SETLYELLTQHWHLK, LSC[+57.021464]D[+15.994915]TDSETLYELLTQHW[+31…	42145814	1008662953	0.959892
										0	0
O	120	140	1	LSCDTDSETLYELLTQHWHLK	LSC[+57.021464]DTDSETLYELLTQHWHLK, LSCDTDSETLYELLTQHWHLK, LSC[+57.021464]DTDSETLYELLTQHWHLK[+57.021464]	LSC[+57.021464]DTDSETLYELLTQHW[+15.994915]HLK, LSC[+57.021464]DTDSETLYELLTQHW[+31.989828]HLK, LSC[+57.021464]D[+15.994915]TDSETLYELLTQHWHLK, LSC[+57.021464]DTDSETLY[+31.989828]ELLTQHWHLK, LSC[+31.989828]D[+15.994915]TDSETLYELLTQHW[+31.989828]HLK, LSC[+57.021464]DTD[+15.994915]SETLY[+31.989828]ELLTQHWHLK, LSC[+57.021464]DTD[+15.994915]SETLYELLTQHWHLK, LSC[+57.021464]D[+15.994915]TDSETLYELLTQHW[+31…	87848480	1244519371	0.934066
O	120	140	2	LSCDTDSETLYELLTQHWHLK	LSC[+57.021464]DTDSETLYELLTQHWHLK, LSCDTDSETLYELLTQHWHLK, LSC[+57.021464]DTDSETLYELLTQHWHLK[+57.021464]	LSC[+57.021464]DTDSETLYELLTQHW[+15.994915]HLK, LSC[+57.021464]DTDSETLYELLTQHW[+31.989828]HLK, LSC[+57.021464]D[+15.994915]TDSETLYELLTQHWHLK, LSC[+57.021464]DTDSETLY[+31.989828]ELLTQHWHLK, LSC[+31.989828]D[+15.994915]TDSETLYELLTQHW[+31.989828]HLK, LSC[+57.021464]DTD[+15.994915]SETLY[+31.989828]ELLTQHWHLK, LSC[+57.021464]DTD[+15.994915]SETLYELLTQHWHLK, LSC[+57.021464]D[+15.994915]TDSETLYELLTQHW[+31…	62186939	1297501952	0.954264
O	120	140	3	LSCDTDSETLYELLTQHWHLK	LSC[+57.021464]DTDSETLYELLTQHWHLK, LSCDTDSETLYELLTQHWHLK, LSC[+57.021464]DTDSETLYELLTQHWHLK[+57.021464]	LSC[+57.021464]DTDSETLYELLTQHW[+15.994915]HLK, LSC[+57.021464]DTDSETLYELLTQHW[+31.989828]HLK, LSC[+57.021464]D[+15.994915]TDSETLYELLTQHWHLK, LSC[+57.021464]DTDSETLY[+31.989828]ELLTQHWHLK, LSC[+31.989828]D[+15.994915]TDSETLYELLTQHW[+31.989828]HLK, LSC[+57.021464]DTD[+15.994915]SETLY[+31.989828]ELLTQHWHLK, LSC[+57.021464]DTD[+15.994915]SETLYELLTQHWHLK, LSC[+57.021464]D[+15.994915]TDSETLYELLTQHW[+31…	96565513	1899768502	0.951629
										0	0
C	120	153	1	LSCDTDSETLYELLTQHWHLKTPNLVISVTGGAK	LSC[+57.021464]DTDSETLYELLTQHWHLKTPNLVISVTGGAK		607670	0	0
C	120	153	2	LSCDTDSETLYELLTQHWHLKTPNLVISVTGGAK	LSC[+57.021464]DTDSETLYELLTQHWHLKTPNLVISVTGGAK		583031	0	0
C	120	153	3	LSCDTDSETLYELLTQHWHLKTPNLVISVTGGAK	LSC[+57.021464]DTDSETLYELLTQHWHLKTPNLVISVTGGAK		256600	0	0
										0	0
F	120	153	1	LSCDTDSETLYELLTQHWHLKTPNLVISVTGGAK	LSC[+57.021464]DTDSETLYELLTQHWHLKTPNLVISVTGGAK		1173487	0	0
F	120	153	2	LSCDTDSETLYELLTQHWHLKTPNLVISVTGGAK	LSC[+57.021464]DTDSETLYELLTQHWHLKTPNLVISVTGGAK		375765	0	0
F	120	153	3	LSCDTDSETLYELLTQHWHLKTPNLVISVTGGAK	LSC[+57.021464]DTDSETLYELLTQHWHLKTPNLVISVTGGAK		509284	0	0
										0	0
O	120	153	1	LSCDTDSETLYELLTQHWHLKTPNLVISVTGGAK	LSC[+57.021464]DTDSETLYELLTQHWHLKTPNLVISVTGGAK		1206464	0	0
O	120	153	2	LSCDTDSETLYELLTQHWHLKTPNLVISVTGGAK	LSC[+57.021464]DTDSETLYELLTQHWHLKTPNLVISVTGGAK		540827	0	0
O	120	153	3	LSCDTDSETLYELLTQHWHLKTPNLVISVTGGAK	LSC[+57.021464]DTDSETLYELLTQHWHLKTPNLVISVTGGAK		907767	0	0
										0	0
C	121	140	1	SCDTDSETLYELLTQHWHLK	SCDTDSETLYELLTQHWHLK, SC[+57.021464]DTDSETLYELLTQHWHLK		10199619	0	0
C	121	140	2	SCDTDSETLYELLTQHWHLK	SCDTDSETLYELLTQHWHLK, SC[+57.021464]DTDSETLYELLTQHWHLK		11697951	0	0
C	121	140	3	SCDTDSETLYELLTQHWHLK	SCDTDSETLYELLTQHWHLK, SC[+57.021464]DTDSETLYELLTQHWHLK		521015	0	0
										0	0
F	121	140	1	SCDTDSETLYELLTQHWHLK	SCDTDSETLYELLTQHWHLK, SC[+57.021464]DTDSETLYELLTQHWHLK		2126637	0	0
F	121	140	2	SCDTDSETLYELLTQHWHLK	SCDTDSETLYELLTQHWHLK, SC[+57.021464]DTDSETLYELLTQHWHLK		1471082	0	0
F	121	140	3	SCDTDSETLYELLTQHWHLK	SCDTDSETLYELLTQHWHLK, SC[+57.021464]DTDSETLYELLTQHWHLK		2214309	0	0
										0	0
O	121	140	1	SCDTDSETLYELLTQHWHLK	SCDTDSETLYELLTQHWHLK, SC[+57.021464]DTDSETLYELLTQHWHLK		4012725	0	0
O	121	140	2	SCDTDSETLYELLTQHWHLK	SCDTDSETLYELLTQHWHLK, SC[+57.021464]DTDSETLYELLTQHWHLK		3527924	0	0
O	121	140	3	SCDTDSETLYELLTQHWHLK	SCDTDSETLYELLTQHWHLK, SC[+57.021464]DTDSETLYELLTQHWHLK		6311785	0	0
										0	0
C	122	140	1	CDTDSETLYELLTQHWHLK	C[+57.021464]DTDSETLYELLTQHWHLK		715206	0	0
C	122	140	2	CDTDSETLYELLTQHWHLK	C[+57.021464]DTDSETLYELLTQHWHLK		2021598	0	0
C	122	140	3	CDTDSETLYELLTQHWHLK	C[+57.021464]DTDSETLYELLTQHWHLK		1616877	0	0
										0.62214	0.0434766
F	122	140	1	CDTDSETLYELLTQHWHLK	C[+57.021464]DTDSETLYELLTQHWHLK		8705137	0	0
F	122	140	2	CDTDSETLYELLTQHWHLK	C[+57.021464]DTDSETLYELLTQHWHLK		852916	0	0
F	122	140	3	CDTDSETLYELLTQHWHLK	C[+57.021464]DTDSETLYELLTQHWHLK		3084311	0	0
										0.664779	0.0895469
O	122	140	1	CDTDSETLYELLTQHWHLK	C[+57.021464]DTDSETLYELLTQHWHLK		6644375	0	0
O	122	140	2	CDTDSETLYELLTQHWHLK	C[+57.021464]DTDSETLYELLTQHWHLK		1070735	0	0
O	122	140	3	CDTDSETLYELLTQHWHLK	C[+57.021464]DTDSETLYELLTQHWHLK		7939069	0	0
										0.636643	0.0189891
C	123	140	1	DTDSETLYELLTQHWHLK	DTDSETLYELLTQHWHLK		38297951	0	0
C	123	140	2	DTDSETLYELLTQHWHLK	DTDSETLYELLTQHWHLK		46681725	0	0
C	123	140	3	DTDSETLYELLTQHWHLK	DTDSETLYELLTQHWHLK		1579787	0	0
										0.961705	0.00811313
F	123	140	1	DTDSETLYELLTQHWHLK	DTDSETLYELLTQHWHLK		13698796	0	0
F	123	140	2	DTDSETLYELLTQHWHLK	DTDSETLYELLTQHWHLK		3994458	0	0
F	123	140	3	DTDSETLYELLTQHWHLK	DTDSETLYELLTQHWHLK		24922945	0	0
										0.951528	0.00765176
O	123	140	1	DTDSETLYELLTQHWHLK	DTDSETLYELLTQHWHLK		18904742	0	0
O	123	140	2	DTDSETLYELLTQHWHLK	DTDSETLYELLTQHWHLK		11687484	0	0
O	123	140	3	DTDSETLYELLTQHWHLK	DTDSETLYELLTQHWHLK		44955837	0	0
										0.946653	0.0109799
C	124	138	1	TDSETLYELLTQHWH	TDSETLYELLTQHWH		25616268	0	0
C	124	138	2	TDSETLYELLTQHWH	TDSETLYELLTQHWH		32796247	0	0
C	124	138	3	TDSETLYELLTQHWH	TDSETLYELLTQHWH		2526784	0	0
										0	0
F	124	138	1	TDSETLYELLTQHWH	TDSETLYELLTQHWH		8388625	0	0
F	124	138	2	TDSETLYELLTQHWH	TDSETLYELLTQHWH		3409693	0	0
F	124	138	3	TDSETLYELLTQHWH	TDSETLYELLTQHWH		19320307	0	0
										0	0
O	124	138	1	TDSETLYELLTQHWH	TDSETLYELLTQHWH		17443141	0	0
O	124	138	2	TDSETLYELLTQHWH	TDSETLYELLTQHWH		23505921	0	0
O	124	138	3	TDSETLYELLTQHWH	TDSETLYELLTQHWH		37081381	0	0
										0	0
C	124	140	1	TDSETLYELLTQHWHLK	TDSETLYELLTQHWHLK		8014934	0	0
C	124	140	2	TDSETLYELLTQHWHLK	TDSETLYELLTQHWHLK		6649225	0	0
C	124	140	3	TDSETLYELLTQHWHLK	TDSETLYELLTQHWHLK		7343181	0	0
										0	0
F	124	140	1	TDSETLYELLTQHWHLK	TDSETLYELLTQHWHLK		8601186	0	0
F	124	140	2	TDSETLYELLTQHWHLK	TDSETLYELLTQHWHLK		9072839	0	0
F	124	140	3	TDSETLYELLTQHWHLK	TDSETLYELLTQHWHLK		9291456	0	0
										0	0
O	124	140	1	TDSETLYELLTQHWHLK	TDSETLYELLTQHWHLK		8793885	0	0
O	124	140	2	TDSETLYELLTQHWHLK	TDSETLYELLTQHWHLK		8246231	0	0
O	124	140	3	TDSETLYELLTQHWHLK	TDSETLYELLTQHWHLK		6248850	0	0
										0	0
C	125	140	1	DSETLYELLTQHWHLK	DSETLYELLTQHWHLK		8409330	0	0
C	125	140	2	DSETLYELLTQHWHLK	DSETLYELLTQHWHLK		8556744	0	0
C	125	140	3	DSETLYELLTQHWHLK	DSETLYELLTQHWHLK		57068	0	0
										0	0
F	125	140	1	DSETLYELLTQHWHLK	DSETLYELLTQHWHLK		1251980	0	0
F	125	140	2	DSETLYELLTQHWHLK	DSETLYELLTQHWHLK		625474	0	0
F	125	140	3	DSETLYELLTQHWHLK	DSETLYELLTQHWHLK		650261	0	0
										0	0
O	125	140	1	DSETLYELLTQHWHLK	DSETLYELLTQHWHLK		365523	0	0
O	125	140	2	DSETLYELLTQHWHLK	DSETLYELLTQHWHLK		775881	0	0
O	125	140	3	DSETLYELLTQHWHLK	DSETLYELLTQHWHLK		4552316	0	0
										0	0
C	126	138	1	SETLYELLTQHWH	SETLYELLTQHWH		14270013	0	0
C	126	138	2	SETLYELLTQHWH	SETLYELLTQHWH		32320726	0	0
C	126	138	3	SETLYELLTQHWH	SETLYELLTQHWH		14500349	0	0
										0	0
F	126	138	1	SETLYELLTQHWH	SETLYELLTQHWH		40584287	0	0
F	126	138	2	SETLYELLTQHWH	SETLYELLTQHWH		14977021	0	0
F	126	138	3	SETLYELLTQHWH	SETLYELLTQHWH		28636339	0	0
										0	0
O	126	138	1	SETLYELLTQHWH	SETLYELLTQHWH		21313935	0	0
O	126	138	2	SETLYELLTQHWH	SETLYELLTQHWH		28405347	0	0
O	126	138	3	SETLYELLTQHWH	SETLYELLTQHWH		51552874	0	0
										0	0
C	126	140	1	SETLYELLTQHWHLK	SETLYELLTQHWHLK	SETLYELLTQHW[+31.989828]HLK	14802394	38255000	0.721012
C	126	140	2	SETLYELLTQHWHLK	SETLYELLTQHWHLK	SETLYELLTQHW[+31.989828]HLK	15470100	45604977	0.746704
C	126	140	3	SETLYELLTQHWHLK	SETLYELLTQHWHLK	SETLYELLTQHW[+31.989828]HLK	577534	2326559	0.801131
										0	0
F	126	140	1	SETLYELLTQHWHLK	SETLYELLTQHWHLK	SETLYELLTQHW[+31.989828]HLK	8609454	26395733	0.754052
F	126	140	2	SETLYELLTQHWHLK	SETLYELLTQHWHLK	SETLYELLTQHW[+31.989828]HLK	2372351	7433458	0.758067
F	126	140	3	SETLYELLTQHWHLK	SETLYELLTQHWHLK	SETLYELLTQHW[+31.989828]HLK	11384910	32603117	0.741182
										0	0
O	126	140	1	SETLYELLTQHWHLK	SETLYELLTQHWHLK	SETLYELLTQHW[+31.989828]HLK	9155363	28298811	0.755558
O	126	140	2	SETLYELLTQHWHLK	SETLYELLTQHWHLK	SETLYELLTQHW[+31.989828]HLK	4353606	12203839	0.737061
O	126	140	3	SETLYELLTQHWHLK	SETLYELLTQHWHLK	SETLYELLTQHW[+31.989828]HLK	14737689	45564582	0.755603
										0	0
C	127	140	1	ETLYELLTQHWHLK	ETLYELLTQHWHLK		2804856	0	0
C	127	140	2	ETLYELLTQHWHLK	ETLYELLTQHWHLK		8326008	0	0
C	127	140	3	ETLYELLTQHWHLK	ETLYELLTQHWHLK		1735637	0	0
										0	0
F	127	140	1	ETLYELLTQHWHLK	ETLYELLTQHWHLK		6382671	0	0
F	127	140	2	ETLYELLTQHWHLK	ETLYELLTQHWHLK		3214205	0	0
F	127	140	3	ETLYELLTQHWHLK	ETLYELLTQHWHLK		4963233	0	0
										0	0
O	127	140	1	ETLYELLTQHWHLK	ETLYELLTQHWHLK		9859896	0	0
O	127	140	2	ETLYELLTQHWHLK	ETLYELLTQHWHLK		4924160	0	0
O	127	140	3	ETLYELLTQHWHLK	ETLYELLTQHWHLK		12298965	0	0
										0	0
C	128	138	1	TLYELLTQHWH	TLYELLTQHWH		20853975	0	0
C	128	138	2	TLYELLTQHWH	TLYELLTQHWH		29013456	0	0
C	128	138	3	TLYELLTQHWH	TLYELLTQHWH		20850945	0	0
										0	0
F	128	138	1	TLYELLTQHWH	TLYELLTQHWH		22464675	0	0
F	128	138	2	TLYELLTQHWH	TLYELLTQHWH		25705020	0	0
F	128	138	3	TLYELLTQHWH	TLYELLTQHWH		27461960	0	0
										0	0
O	128	138	1	TLYELLTQHWH	TLYELLTQHWH		21096876	0	0
O	128	138	2	TLYELLTQHWH	TLYELLTQHWH		25281587	0	0
O	128	138	3	TLYELLTQHWH	TLYELLTQHWH		29061220	0	0
										0	0
C	128	140	1	TLYELLTQHWHLK	TLYELLTQHWHLK		13178863	0	0
C	128	140	2	TLYELLTQHWHLK	TLYELLTQHWHLK		19262330	0	0
C	128	140	3	TLYELLTQHWHLK	TLYELLTQHWHLK		1347595	0	0
										0	0
F	128	140	1	TLYELLTQHWHLK	TLYELLTQHWHLK		685280	0	0
F	128	140	2	TLYELLTQHWHLK	TLYELLTQHWHLK		1672085	0	0
F	128	140	3	TLYELLTQHWHLK	TLYELLTQHWHLK		2272156	0	0
										0	0
O	128	140	1	TLYELLTQHWHLK	TLYELLTQHWHLK		12525248	0	0
O	128	140	2	TLYELLTQHWHLK	TLYELLTQHWHLK		7572858	0	0
O	128	140	3	TLYELLTQHWHLK	TLYELLTQHWHLK		5697266	0	0
										0	0
C	130	140	1	YELLTQHWHLK	YELLTQHWHLK		7389331	0	0
C	130	140	2	YELLTQHWHLK	YELLTQHWHLK		9751922	0	0
C	130	140	3	YELLTQHWHLK	YELLTQHWHLK		6674337	0	0
										0.756282	0.0409095
F	130	140	1	YELLTQHWHLK	YELLTQHWHLK		9825809	0	0
F	130	140	2	YELLTQHWHLK	YELLTQHWHLK		5040549	0	0
F	130	140	3	YELLTQHWHLK	YELLTQHWHLK		7280713	0	0
										0.7511	0.00882114
O	130	140	1	YELLTQHWHLK	YELLTQHWHLK		9241082	0	0
O	130	140	2	YELLTQHWHLK	YELLTQHWHLK		7884857	0	0
O	130	140	3	YELLTQHWHLK	YELLTQHWHLK		13458389	0	0
										0.749407	0.0106926
C	131	140	1	ELLTQHWHLK	ELLTQHWHLK		8409501	0	0
C	131	140	2	ELLTQHWHLK	ELLTQHWHLK		14878586	0	0
C	131	140	3	ELLTQHWHLK	ELLTQHWHLK		5101030	0	0
										0	0
F	131	140	1	ELLTQHWHLK	ELLTQHWHLK		6859437	0	0
F	131	140	2	ELLTQHWHLK	ELLTQHWHLK		4804005	0	0
F	131	140	3	ELLTQHWHLK	ELLTQHWHLK		7366014	0	0
										0	0
O	131	140	1	ELLTQHWHLK	ELLTQHWHLK		7467001	0	0
O	131	140	2	ELLTQHWHLK	ELLTQHWHLK		6537760	0	0
O	131	140	3	ELLTQHWHLK	ELLTQHWHLK		10341937	0	0
										0	0
C	132	140	1	LLTQHWHLK	LLTQHWHLK	LLTQHW[+31.989828]HLK, LLTQHW[+15.994915]HLK	53512	2139457	0.975598
C	132	140	2	LLTQHWHLK	LLTQHWHLK	LLTQHW[+31.989828]HLK, LLTQHW[+15.994915]HLK	249188	2961495	0.922388
C	132	140	3	LLTQHWHLK	LLTQHWHLK	LLTQHW[+31.989828]HLK, LLTQHW[+15.994915]HLK	95546	1563754	0.942418
										0	0
F	132	140	1	LLTQHWHLK	LLTQHWHLK	LLTQHW[+31.989828]HLK, LLTQHW[+15.994915]HLK	817424	5614788	0.872917
F	132	140	2	LLTQHWHLK	LLTQHWHLK	LLTQHW[+31.989828]HLK, LLTQHW[+15.994915]HLK	463799	2658135	0.851439
F	132	140	3	LLTQHWHLK	LLTQHWHLK	LLTQHW[+31.989828]HLK, LLTQHW[+15.994915]HLK	641079	3037541	0.825728
										0	0
O	132	140	1	LLTQHWHLK	LLTQHWHLK	LLTQHW[+31.989828]HLK, LLTQHW[+15.994915]HLK	1215502	2127828	0.63644
O	132	140	2	LLTQHWHLK	LLTQHWHLK	LLTQHW[+31.989828]HLK, LLTQHW[+15.994915]HLK	928810	2677394	0.742441
O	132	140	3	LLTQHWHLK	LLTQHWHLK	LLTQHW[+31.989828]HLK, LLTQHW[+15.994915]HLK	1059289	3168244	0.749431
										0	0
C	133	140	1	LTQHWHLK	LTQHWHLK		4996747	0	0
C	133	140	2	LTQHWHLK	LTQHWHLK		4290615	0	0
C	133	140	3	LTQHWHLK	LTQHWHLK		1611225	0	0
										0	0
F	133	140	1	LTQHWHLK	LTQHWHLK		1341212	0	0
F	133	140	2	LTQHWHLK	LTQHWHLK		1302752	0	0
F	133	140	3	LTQHWHLK	LTQHWHLK		3945544	0	0
										0	0
O	133	140	1	LTQHWHLK	LTQHWHLK		2487449	0	0
O	133	140	2	LTQHWHLK	LTQHWHLK		3887965	0	0
O	133	140	3	LTQHWHLK	LTQHWHLK		3129653	0	0
										0	0
C	140	153	1	KTPNLVISVTGGAK	KTPNLVISVTGGAK		33500373	0	0
C	140	153	2	KTPNLVISVTGGAK	KTPNLVISVTGGAK		4441207	0	0
C	140	153	3	KTPNLVISVTGGAK	KTPNLVISVTGGAK		2526211	0	0
										0	0
F	140	153	1	KTPNLVISVTGGAK	KTPNLVISVTGGAK		2001102	0	0
F	140	153	2	KTPNLVISVTGGAK	KTPNLVISVTGGAK		2807758	0	0
F	140	153	3	KTPNLVISVTGGAK	KTPNLVISVTGGAK		16344590	0	0
										0	0
O	140	153	1	KTPNLVISVTGGAK	KTPNLVISVTGGAK		2871601	0	0
O	140	153	2	KTPNLVISVTGGAK	KTPNLVISVTGGAK		2403737	0	0
O	140	153	3	KTPNLVISVTGGAK	KTPNLVISVTGGAK		53078070	0	0
										0	0
C	141	153	1	TPNLVISVTGGAK	TPNLVISVTGGAK, TPN[+0.984016]LVISVTGGAK, TPNLVISVTGGAK[+57.021464]	TPNL[+13.979265]VISVTGGAK, TPNLVI[+13.979265]SVTGGAK, TP[+13.979265]NLVISVTGGAK, TP[+15.994915]N[+15.994915]LVISVTGGAK	8864791454	2085552852	0.190455
C	141	153	2	TPNLVISVTGGAK	TPNLVISVTGGAK, TPN[+0.984016]LVISVTGGAK, TPNLVISVTGGAK[+57.021464]	TPNL[+13.979265]VISVTGGAK, TPNLVI[+13.979265]SVTGGAK, TP[+13.979265]NLVISVTGGAK, TP[+15.994915]N[+15.994915]LVISVTGGAK	5336604279	2129153775	0.285189
C	141	153	3	TPNLVISVTGGAK	TPNLVISVTGGAK, TPN[+0.984016]LVISVTGGAK, TPNLVISVTGGAK[+57.021464]	TPNL[+13.979265]VISVTGGAK, TPNLVI[+13.979265]SVTGGAK, TP[+13.979265]NLVISVTGGAK, TP[+15.994915]N[+15.994915]LVISVTGGAK	3886185626	478926250	0.109717
										0	0
F	141	153	1	TPNLVISVTGGAK	TPNLVISVTGGAK, TPN[+0.984016]LVISVTGGAK, TPNLVISVTGGAK[+57.021464]	TPNL[+13.979265]VISVTGGAK, TPNLVI[+13.979265]SVTGGAK, TP[+13.979265]NLVISVTGGAK, TP[+15.994915]N[+15.994915]LVISVTGGAK	7563361296	1641355751	0.178317
F	141	153	2	TPNLVISVTGGAK	TPNLVISVTGGAK, TPN[+0.984016]LVISVTGGAK, TPNLVISVTGGAK[+57.021464]	TPNL[+13.979265]VISVTGGAK, TPNLVI[+13.979265]SVTGGAK, TP[+13.979265]NLVISVTGGAK, TP[+15.994915]N[+15.994915]LVISVTGGAK	1910653325	512132882	0.211382
F	141	153	3	TPNLVISVTGGAK	TPNLVISVTGGAK, TPN[+0.984016]LVISVTGGAK, TPNLVISVTGGAK[+57.021464]	TPNL[+13.979265]VISVTGGAK, TPNLVI[+13.979265]SVTGGAK, TP[+13.979265]NLVISVTGGAK, TP[+15.994915]N[+15.994915]LVISVTGGAK	8541810268	1561121709	0.154522
										0	0
O	141	153	1	TPNLVISVTGGAK	TPNLVISVTGGAK, TPN[+0.984016]LVISVTGGAK, TPNLVISVTGGAK[+57.021464]	TPNL[+13.979265]VISVTGGAK, TPNLVI[+13.979265]SVTGGAK, TP[+13.979265]NLVISVTGGAK, TP[+15.994915]N[+15.994915]LVISVTGGAK	8207053007	2822283644	0.255889
O	141	153	2	TPNLVISVTGGAK	TPNLVISVTGGAK, TPN[+0.984016]LVISVTGGAK, TPNLVISVTGGAK[+57.021464]	TPNL[+13.979265]VISVTGGAK, TPNLVI[+13.979265]SVTGGAK, TP[+13.979265]NLVISVTGGAK, TP[+15.994915]N[+15.994915]LVISVTGGAK	6612033692	1388140057	0.173514
O	141	153	3	TPNLVISVTGGAK	TPNLVISVTGGAK, TPN[+0.984016]LVISVTGGAK, TPNLVISVTGGAK[+57.021464]	TPNL[+13.979265]VISVTGGAK, TPNLVI[+13.979265]SVTGGAK, TP[+13.979265]NLVISVTGGAK, TP[+15.994915]N[+15.994915]LVISVTGGAK	8140700798	2179821787	0.211212
										0	0
C	142	153	1	PNLVISVTGGAK	PNLVISVTGGAK		9969936	0	0
C	142	153	2	PNLVISVTGGAK	PNLVISVTGGAK		13697914	0	0
C	142	153	3	PNLVISVTGGAK	PNLVISVTGGAK		2113602	0	0
										0.946801	0.0268747
F	142	153	1	PNLVISVTGGAK	PNLVISVTGGAK		14193626	0	0
F	142	153	2	PNLVISVTGGAK	PNLVISVTGGAK		3358936	0	0
F	142	153	3	PNLVISVTGGAK	PNLVISVTGGAK		9761947	0	0
										0.850028	0.023626
O	142	153	1	PNLVISVTGGAK	PNLVISVTGGAK		13058283	0	0
O	142	153	2	PNLVISVTGGAK	PNLVISVTGGAK		10773745	0	0
O	142	153	3	PNLVISVTGGAK	PNLVISVTGGAK		18016479	0	0
										0.709437	0.0633142
C	143	153	1	NLVISVTGGAK	NLVISVTGGAK, N[+0.984016]LVISVTGGAK		12430967	0	0
C	143	153	2	NLVISVTGGAK	NLVISVTGGAK, N[+0.984016]LVISVTGGAK		11492960	0	0
C	143	153	3	NLVISVTGGAK	NLVISVTGGAK, N[+0.984016]LVISVTGGAK		4397150	0	0
										0	0
F	143	153	1	NLVISVTGGAK	NLVISVTGGAK, N[+0.984016]LVISVTGGAK		8367515	0	0
F	143	153	2	NLVISVTGGAK	NLVISVTGGAK, N[+0.984016]LVISVTGGAK		3291713	0	0
F	143	153	3	NLVISVTGGAK	NLVISVTGGAK, N[+0.984016]LVISVTGGAK		8783862	0	0
										0	0
O	143	153	1	NLVISVTGGAK	NLVISVTGGAK, N[+0.984016]LVISVTGGAK		12615597	0	0
O	143	153	2	NLVISVTGGAK	NLVISVTGGAK, N[+0.984016]LVISVTGGAK		10380452	0	0
O	143	153	3	NLVISVTGGAK	NLVISVTGGAK, N[+0.984016]LVISVTGGAK		12204825	0	0
										0	0
C	144	153	1	LVISVTGGAK	LVISVTGGAK	LVI[+13.979265]SVTGGAK	243401	13339933	0.982081
C	144	153	2	LVISVTGGAK	LVISVTGGAK	LVI[+13.979265]SVTGGAK	841436	14223982	0.944148
C	144	153	3	LVISVTGGAK	LVISVTGGAK	LVI[+13.979265]SVTGGAK	801486	9553008	0.922595
										1	0
F	144	153	1	LVISVTGGAK	LVISVTGGAK	LVI[+13.979265]SVTGGAK	915642	12128222	0.929803
F	144	153	2	LVISVTGGAK	LVISVTGGAK	LVI[+13.979265]SVTGGAK	826177	9933607	0.923216
F	144	153	3	LVISVTGGAK	LVISVTGGAK	LVI[+13.979265]SVTGGAK	515599	8259102	0.94124
										1	0
O	144	153	1	LVISVTGGAK	LVISVTGGAK	LVI[+13.979265]SVTGGAK	9961265	19309142	0.659681
O	144	153	2	LVISVTGGAK	LVISVTGGAK	LVI[+13.979265]SVTGGAK	1227561	21794010	0.946678
O	144	153	3	LVISVTGGAK	LVISVTGGAK	LVI[+13.979265]SVTGGAK	1326930	18821219	0.934141
										1	0
C	154	160	1	NFALKPR	NFALKPR, N[+0.984016]FALKPR	NFALKP[+13.979265]R	3403958012	12419266	0.00363521
C	154	160	2	NFALKPR	NFALKPR, N[+0.984016]FALKPR	NFALKP[+13.979265]R	5822913502	12217430	0.00209377
C	154	160	3	NFALKPR	NFALKPR, N[+0.984016]FALKPR	NFALKP[+13.979265]R	3532730832	10142699	0.00286285
										0	0
F	154	160	1	NFALKPR	NFALKPR, N[+0.984016]FALKPR	NFALKP[+13.979265]R	6730326735	23633627	0.00349922
F	154	160	2	NFALKPR	NFALKPR, N[+0.984016]FALKPR	NFALKP[+13.979265]R	5095571433	18471718	0.00361196
F	154	160	3	NFALKPR	NFALKPR, N[+0.984016]FALKPR	NFALKP[+13.979265]R	4138903833	20340867	0.00489052
										0	0
O	154	160	1	NFALKPR	NFALKPR, N[+0.984016]FALKPR	NFALKP[+13.979265]R	5999753684	22305454	0.00370396
O	154	160	2	NFALKPR	NFALKPR, N[+0.984016]FALKPR	NFALKP[+13.979265]R	5587670664	25484719	0.00454018
O	154	160	3	NFALKPR	NFALKPR, N[+0.984016]FALKPR	NFALKP[+13.979265]R	5979404808	32081888	0.00533676
										0	0
C	164	175	1	IFSRLIYIAQSK	IFSRLIYIAQSK		243693244	0	0
C	164	175	2	IFSRLIYIAQSK	IFSRLIYIAQSK		40486885	0	0
C	164	175	3	IFSRLIYIAQSK	IFSRLIYIAQSK		307110453	0	0
										0.195121	0.0878292
F	164	175	1	IFSRLIYIAQSK	IFSRLIYIAQSK		337825525	0	0
F	164	175	2	IFSRLIYIAQSK	IFSRLIYIAQSK		407665599	0	0
F	164	175	3	IFSRLIYIAQSK	IFSRLIYIAQSK		148664135	0	0
										0.181407	0.0285557
O	164	175	1	IFSRLIYIAQSK	IFSRLIYIAQSK		563575514	0	0
O	164	175	2	IFSRLIYIAQSK	IFSRLIYIAQSK		488527832	0	0
O	164	175	3	IFSRLIYIAQSK	IFSRLIYIAQSK		435485557	0	0
										0.213538	0.0412368
C	168	175	1	LIYIAQSK	LIYIAQSK, LIYIAQSK[+57.021464], LIYIAQ[+0.984016]SK, LIY[+57.021464]IAQSK	LIY[+15.994915]IAQSK, LIY[+31.989828]IAQSK, LIYI[+13.979265]AQSK	15234701246	1432979309	0.0859735
C	168	175	2	LIYIAQSK	LIYIAQSK, LIYIAQSK[+57.021464], LIYIAQ[+0.984016]SK, LIY[+57.021464]IAQSK	LIY[+15.994915]IAQSK, LIY[+31.989828]IAQSK, LIYI[+13.979265]AQSK	18291682641	1669850051	0.0836534
C	168	175	3	LIYIAQSK	LIYIAQSK, LIYIAQSK[+57.021464], LIYIAQ[+0.984016]SK, LIY[+57.021464]IAQSK	LIY[+15.994915]IAQSK, LIY[+31.989828]IAQSK, LIYI[+13.979265]AQSK	14685319213	1343657525	0.0838268
										0	0
F	168	175	1	LIYIAQSK	LIYIAQSK, LIYIAQSK[+57.021464], LIYIAQ[+0.984016]SK, LIY[+57.021464]IAQSK	LIY[+15.994915]IAQSK, LIY[+31.989828]IAQSK, LIYI[+13.979265]AQSK	22854944219	2330471545	0.0925326
F	168	175	2	LIYIAQSK	LIYIAQSK, LIYIAQSK[+57.021464], LIYIAQ[+0.984016]SK, LIY[+57.021464]IAQSK	LIY[+15.994915]IAQSK, LIY[+31.989828]IAQSK, LIYI[+13.979265]AQSK	18236613509	1573405248	0.0794247
F	168	175	3	LIYIAQSK	LIYIAQSK, LIYIAQSK[+57.021464], LIYIAQ[+0.984016]SK, LIY[+57.021464]IAQSK	LIY[+15.994915]IAQSK, LIY[+31.989828]IAQSK, LIYI[+13.979265]AQSK	17105387518	1528454047	0.0820257
										0	0
O	168	175	1	LIYIAQSK	LIYIAQSK, LIYIAQSK[+57.021464], LIYIAQ[+0.984016]SK, LIY[+57.021464]IAQSK	LIY[+15.994915]IAQSK, LIY[+31.989828]IAQSK, LIYI[+13.979265]AQSK	25722559705	2637887241	0.0930129
O	168	175	2	LIYIAQSK	LIYIAQSK, LIYIAQSK[+57.021464], LIYIAQ[+0.984016]SK, LIY[+57.021464]IAQSK	LIY[+15.994915]IAQSK, LIY[+31.989828]IAQSK, LIYI[+13.979265]AQSK	26959794498	2691479750	0.0907711
O	168	175	3	LIYIAQSK	LIYIAQSK, LIYIAQSK[+57.021464], LIYIAQ[+0.984016]SK, LIY[+57.021464]IAQSK	LIY[+15.994915]IAQSK, LIY[+31.989828]IAQSK, LIYI[+13.979265]AQSK	27365682706	2554843845	0.0853877
										0	0
C	168	190	1	LIYIAQSKGAWILTGGTHYGLMK	LIYIAQSKGAWILTGGTHYGLMK		10882854	0	0
C	168	190	2	LIYIAQSKGAWILTGGTHYGLMK	LIYIAQSKGAWILTGGTHYGLMK		14915971	0	0
C	168	190	3	LIYIAQSKGAWILTGGTHYGLMK	LIYIAQSKGAWILTGGTHYGLMK		114669496	0	0
										0	0
F	168	190	1	LIYIAQSKGAWILTGGTHYGLMK	LIYIAQSKGAWILTGGTHYGLMK		229397157	0	0
F	168	190	2	LIYIAQSKGAWILTGGTHYGLMK	LIYIAQSKGAWILTGGTHYGLMK		13172354	0	0
F	168	190	3	LIYIAQSKGAWILTGGTHYGLMK	LIYIAQSKGAWILTGGTHYGLMK		15947558	0	0
										0	0
O	168	190	1	LIYIAQSKGAWILTGGTHYGLMK	LIYIAQSKGAWILTGGTHYGLMK		264075019	0	0
O	168	190	2	LIYIAQSKGAWILTGGTHYGLMK	LIYIAQSKGAWILTGGTHYGLMK		16713588	0	0
O	168	190	3	LIYIAQSKGAWILTGGTHYGLMK	LIYIAQSKGAWILTGGTHYGLMK		26065624	0	0
										0	0
C	170	190	1	YIAQSKGAWILTGGTHYGLMK	YIAQSKGAWILTGGTHYGLMK		10892194	0	0
C	170	190	2	YIAQSKGAWILTGGTHYGLMK	YIAQSKGAWILTGGTHYGLMK		3324973	0	0
C	170	190	3	YIAQSKGAWILTGGTHYGLMK	YIAQSKGAWILTGGTHYGLMK		5106569	0	0
										0.949608	0.0301163
F	170	190	1	YIAQSKGAWILTGGTHYGLMK	YIAQSKGAWILTGGTHYGLMK		10947227	0	0
F	170	190	2	YIAQSKGAWILTGGTHYGLMK	YIAQSKGAWILTGGTHYGLMK		2788799	0	0
F	170	190	3	YIAQSKGAWILTGGTHYGLMK	YIAQSKGAWILTGGTHYGLMK		4911745	0	0
										0.93142	0.00912017
O	170	190	1	YIAQSKGAWILTGGTHYGLMK	YIAQSKGAWILTGGTHYGLMK		16767685	0	0
O	170	190	2	YIAQSKGAWILTGGTHYGLMK	YIAQSKGAWILTGGTHYGLMK		14378945	0	0
O	170	190	3	YIAQSKGAWILTGGTHYGLMK	YIAQSKGAWILTGGTHYGLMK		33799280	0	0
										0.846834	0.1622
C	175	190	1	KGAWILTGGTHYGLMK	KGAWILTGGTHYGLMK	KGAW[+31.989828]ILTGGTHYGLMK	9879805	37843879	0.792979
C	175	190	2	KGAWILTGGTHYGLMK	KGAWILTGGTHYGLMK	KGAW[+31.989828]ILTGGTHYGLMK	10622327	35829141	0.771324
C	175	190	3	KGAWILTGGTHYGLMK	KGAWILTGGTHYGLMK	KGAW[+31.989828]ILTGGTHYGLMK	6896547	15050903	0.68577
										0.00286394	0.000770722
F	175	190	1	KGAWILTGGTHYGLMK	KGAWILTGGTHYGLMK	KGAW[+31.989828]ILTGGTHYGLMK	9608390	35632858	0.787619
F	175	190	2	KGAWILTGGTHYGLMK	KGAWILTGGTHYGLMK	KGAW[+31.989828]ILTGGTHYGLMK	8621020	14209255	0.622387
F	175	190	3	KGAWILTGGTHYGLMK	KGAWILTGGTHYGLMK	KGAW[+31.989828]ILTGGTHYGLMK	8699534	32482398	0.788754
										0.00400057	0.000772779
O	175	190	1	KGAWILTGGTHYGLMK	KGAWILTGGTHYGLMK	KGAW[+31.989828]ILTGGTHYGLMK	8249288	30452764	0.786851
O	175	190	2	KGAWILTGGTHYGLMK	KGAWILTGGTHYGLMK	KGAW[+31.989828]ILTGGTHYGLMK	7711215	19124117	0.712647
O	175	190	3	KGAWILTGGTHYGLMK	KGAWILTGGTHYGLMK	KGAW[+31.989828]ILTGGTHYGLMK	10058357	34953601	0.77654
										0.00452697	0.000816483
C	176	185	1	GAWILTGGTH	GAWILTGGTH		10068472	0	0
C	176	185	2	GAWILTGGTH	GAWILTGGTH		11341201	0	0
C	176	185	3	GAWILTGGTH	GAWILTGGTH		9164313	0	0
										0	0
F	176	185	1	GAWILTGGTH	GAWILTGGTH		32797356	0	0
F	176	185	2	GAWILTGGTH	GAWILTGGTH		24316395	0	0
F	176	185	3	GAWILTGGTH	GAWILTGGTH		14683101	0	0
										0	0
O	176	185	1	GAWILTGGTH	GAWILTGGTH		23304823	0	0
O	176	185	2	GAWILTGGTH	GAWILTGGTH		23096689	0	0
O	176	185	3	GAWILTGGTH	GAWILTGGTH		26404235	0	0
										0	0
C	176	186	1	GAWILTGGTHY	GAWILTGGTHY	GAW[+31.989828]ILTGGTHY	168927365	6756894	0.0384604
C	176	186	2	GAWILTGGTHY	GAWILTGGTHY	GAW[+31.989828]ILTGGTHY	210928480	8985018	0.0408571
C	176	186	3	GAWILTGGTHY	GAWILTGGTHY	GAW[+31.989828]ILTGGTHY	117756714	7058081	0.0565484
										0.0844846	0.00129239
F	176	186	1	GAWILTGGTHY	GAWILTGGTHY	GAW[+31.989828]ILTGGTHY	301768230	12077953	0.0384837
F	176	186	2	GAWILTGGTHY	GAWILTGGTHY	GAW[+31.989828]ILTGGTHY	116954931	10863106	0.0849888
F	176	186	3	GAWILTGGTHY	GAWILTGGTHY	GAW[+31.989828]ILTGGTHY	188331148	10652169	0.053533
										0.084661	0.00693993
O	176	186	1	GAWILTGGTHY	GAWILTGGTHY	GAW[+31.989828]ILTGGTHY	280801944	8183219	0.0283171
O	176	186	2	GAWILTGGTHY	GAWILTGGTHY	GAW[+31.989828]ILTGGTHY	211864100	6201553	0.0284389
O	176	186	3	GAWILTGGTHY	GAWILTGGTHY	GAW[+31.989828]ILTGGTHY	356547038	9669312	0.0264033
										0.0897239	0.003919
C	176	187	1	GAWILTGGTHYG	GAWILTGGTHYG		16732978	0	0
C	176	187	2	GAWILTGGTHYG	GAWILTGGTHYG		34901357	0	0
C	176	187	3	GAWILTGGTHYG	GAWILTGGTHYG		21650669	0	0
										0	0
F	176	187	1	GAWILTGGTHYG	GAWILTGGTHYG		54132876	0	0
F	176	187	2	GAWILTGGTHYG	GAWILTGGTHYG		43881206	0	0
F	176	187	3	GAWILTGGTHYG	GAWILTGGTHYG		43580070	0	0
										0	0
O	176	187	1	GAWILTGGTHYG	GAWILTGGTHYG		33988647	0	0
O	176	187	2	GAWILTGGTHYG	GAWILTGGTHYG		31627254	0	0
O	176	187	3	GAWILTGGTHYG	GAWILTGGTHYG		39978643	0	0
										0	0
C	176	188	1	GAWILTGGTHYGL	GAWILTGGTHYGL	GAW[+31.989828]ILTGGTHYGL, GAW[+15.994915]ILTGGTHYGL	58157174	1595338	0.0266991
C	176	188	2	GAWILTGGTHYGL	GAWILTGGTHYGL	GAW[+31.989828]ILTGGTHYGL, GAW[+15.994915]ILTGGTHYGL	58472860	2644226	0.0432649
C	176	188	3	GAWILTGGTHYGL	GAWILTGGTHYGL	GAW[+31.989828]ILTGGTHYGL, GAW[+15.994915]ILTGGTHYGL	5324763	1461710	0.215386
										0	0
F	176	188	1	GAWILTGGTHYGL	GAWILTGGTHYGL	GAW[+31.989828]ILTGGTHYGL, GAW[+15.994915]ILTGGTHYGL	29441939	2678558	0.0833909
F	176	188	2	GAWILTGGTHYGL	GAWILTGGTHYGL	GAW[+31.989828]ILTGGTHYGL, GAW[+15.994915]ILTGGTHYGL	7370939	2648107	0.264307
F	176	188	3	GAWILTGGTHYGL	GAWILTGGTHYGL	GAW[+31.989828]ILTGGTHYGL, GAW[+15.994915]ILTGGTHYGL	37823218	7016782	0.156485
										0	0
O	176	188	1	GAWILTGGTHYGL	GAWILTGGTHYGL	GAW[+31.989828]ILTGGTHYGL, GAW[+15.994915]ILTGGTHYGL	56697993	2588147	0.0436552
O	176	188	2	GAWILTGGTHYGL	GAWILTGGTHYGL	GAW[+31.989828]ILTGGTHYGL, GAW[+15.994915]ILTGGTHYGL	43987000	2447305	0.0527047
O	176	188	3	GAWILTGGTHYGL	GAWILTGGTHYGL	GAW[+31.989828]ILTGGTHYGL, GAW[+15.994915]ILTGGTHYGL	91667107	12567990	0.120573
										0	0
C	176	190	1	GAWILTGGTHYGLMK	GAWILTGGTHYGLMK, GAWILTGGTH[+57.021464]YGLMK, GAWILTGGTHY[+57.021464]GLMK, GAWILTGGTHYGLMK[+57.021464]	GAW[+15.994915]ILTGGTHYGLM[+15.994915]K, GAW[+15.994915]ILTGGTHYGLMK, GAWILTGGTHYGLM[+15.994915]K, GAW[+31.989828]ILTGGTHYGLM[+15.994915]K, GAW[+31.989828]ILTGGTHYGLMK, GAWILTGGTHY[+15.994915]GLM[+15.994915]K, GAWILTGGTHY[+15.994915]GLMK, GAWILTGGTHYGL[+13.979265]MK, GAWIL[+13.979265]TGGTHYGLMK, GAWI[+13.979265]LTGGTHYGLM[+15.994915]K, GAWI[+13.979265]LTGGTHYGLMK, GAW[+31.989828]ILTGGTHY[+15.9949…	2732372919	5109503194	0.651566
C	176	190	2	GAWILTGGTHYGLMK	GAWILTGGTHYGLMK, GAWILTGGTH[+57.021464]YGLMK, GAWILTGGTHY[+57.021464]GLMK, GAWILTGGTHYGLMK[+57.021464]	GAW[+15.994915]ILTGGTHYGLM[+15.994915]K, GAW[+15.994915]ILTGGTHYGLMK, GAWILTGGTHYGLM[+15.994915]K, GAW[+31.989828]ILTGGTHYGLM[+15.994915]K, GAW[+31.989828]ILTGGTHYGLMK, GAWILTGGTHY[+15.994915]GLM[+15.994915]K, GAWILTGGTHY[+15.994915]GLMK, GAWILTGGTHYGL[+13.979265]MK, GAWIL[+13.979265]TGGTHYGLMK, GAWI[+13.979265]LTGGTHYGLM[+15.994915]K, GAWI[+13.979265]LTGGTHYGLMK, GAW[+31.989828]ILTGGTHY[+15.9949…	4321692913	6287785970	0.592657
C	176	190	3	GAWILTGGTHYGLMK	GAWILTGGTHYGLMK, GAWILTGGTH[+57.021464]YGLMK, GAWILTGGTHY[+57.021464]GLMK, GAWILTGGTHYGLMK[+57.021464]	GAW[+15.994915]ILTGGTHYGLM[+15.994915]K, GAW[+15.994915]ILTGGTHYGLMK, GAWILTGGTHYGLM[+15.994915]K, GAW[+31.989828]ILTGGTHYGLM[+15.994915]K, GAW[+31.989828]ILTGGTHYGLMK, GAWILTGGTHY[+15.994915]GLM[+15.994915]K, GAWILTGGTHY[+15.994915]GLMK, GAWILTGGTHYGL[+13.979265]MK, GAWIL[+13.979265]TGGTHYGLMK, GAWI[+13.979265]LTGGTHYGLM[+15.994915]K, GAWI[+13.979265]LTGGTHYGLMK, GAW[+31.989828]ILTGGTHY[+15.9949…	244504231	1592649920	0.866911
										0.750024	0.0566895
F	176	190	1	GAWILTGGTHYGLMK	GAWILTGGTHYGLMK, GAWILTGGTH[+57.021464]YGLMK, GAWILTGGTHY[+57.021464]GLMK, GAWILTGGTHYGLMK[+57.021464]	GAW[+15.994915]ILTGGTHYGLM[+15.994915]K, GAW[+15.994915]ILTGGTHYGLMK, GAWILTGGTHYGLM[+15.994915]K, GAW[+31.989828]ILTGGTHYGLM[+15.994915]K, GAW[+31.989828]ILTGGTHYGLMK, GAWILTGGTHY[+15.994915]GLM[+15.994915]K, GAWILTGGTHY[+15.994915]GLMK, GAWILTGGTHYGL[+13.979265]MK, GAWIL[+13.979265]TGGTHYGLMK, GAWI[+13.979265]LTGGTHYGLM[+15.994915]K, GAWI[+13.979265]LTGGTHYGLMK, GAW[+31.989828]ILTGGTHY[+15.9949…	403494271	1600367621	0.798642
F	176	190	2	GAWILTGGTHYGLMK	GAWILTGGTHYGLMK, GAWILTGGTH[+57.021464]YGLMK, GAWILTGGTHY[+57.021464]GLMK, GAWILTGGTHYGLMK[+57.021464]	GAW[+15.994915]ILTGGTHYGLM[+15.994915]K, GAW[+15.994915]ILTGGTHYGLMK, GAWILTGGTHYGLM[+15.994915]K, GAW[+31.989828]ILTGGTHYGLM[+15.994915]K, GAW[+31.989828]ILTGGTHYGLMK, GAWILTGGTHY[+15.994915]GLM[+15.994915]K, GAWILTGGTHY[+15.994915]GLMK, GAWILTGGTHYGL[+13.979265]MK, GAWIL[+13.979265]TGGTHYGLMK, GAWI[+13.979265]LTGGTHYGLM[+15.994915]K, GAWI[+13.979265]LTGGTHYGLMK, GAW[+31.989828]ILTGGTHY[+15.9949…	135399275	515933860	0.79212
F	176	190	3	GAWILTGGTHYGLMK	GAWILTGGTHYGLMK, GAWILTGGTH[+57.021464]YGLMK, GAWILTGGTHY[+57.021464]GLMK, GAWILTGGTHYGLMK[+57.021464]	GAW[+15.994915]ILTGGTHYGLM[+15.994915]K, GAW[+15.994915]ILTGGTHYGLMK, GAWILTGGTHYGLM[+15.994915]K, GAW[+31.989828]ILTGGTHYGLM[+15.994915]K, GAW[+31.989828]ILTGGTHYGLMK, GAWILTGGTHY[+15.994915]GLM[+15.994915]K, GAWILTGGTHY[+15.994915]GLMK, GAWILTGGTHYGL[+13.979265]MK, GAWIL[+13.979265]TGGTHYGLMK, GAWI[+13.979265]LTGGTHYGLM[+15.994915]K, GAWI[+13.979265]LTGGTHYGLMK, GAW[+31.989828]ILTGGTHY[+15.9949…	1673650162	3636837931	0.684841
										0.73292	0.0957262
O	176	190	1	GAWILTGGTHYGLMK	GAWILTGGTHYGLMK, GAWILTGGTH[+57.021464]YGLMK, GAWILTGGTHY[+57.021464]GLMK, GAWILTGGTHYGLMK[+57.021464]	GAW[+15.994915]ILTGGTHYGLM[+15.994915]K, GAW[+15.994915]ILTGGTHYGLMK, GAWILTGGTHYGLM[+15.994915]K, GAW[+31.989828]ILTGGTHYGLM[+15.994915]K, GAW[+31.989828]ILTGGTHYGLMK, GAWILTGGTHY[+15.994915]GLM[+15.994915]K, GAWILTGGTHY[+15.994915]GLMK, GAWILTGGTHYGL[+13.979265]MK, GAWIL[+13.979265]TGGTHYGLMK, GAWI[+13.979265]LTGGTHYGLM[+15.994915]K, GAWI[+13.979265]LTGGTHYGLMK, GAW[+31.989828]ILTGGTHY[+15.9949…	548664780	3475478331	0.863657
O	176	190	2	GAWILTGGTHYGLMK	GAWILTGGTHYGLMK, GAWILTGGTH[+57.021464]YGLMK, GAWILTGGTHY[+57.021464]GLMK, GAWILTGGTHYGLMK[+57.021464]	GAW[+15.994915]ILTGGTHYGLM[+15.994915]K, GAW[+15.994915]ILTGGTHYGLMK, GAWILTGGTHYGLM[+15.994915]K, GAW[+31.989828]ILTGGTHYGLM[+15.994915]K, GAW[+31.989828]ILTGGTHYGLMK, GAWILTGGTHY[+15.994915]GLM[+15.994915]K, GAWILTGGTHY[+15.994915]GLMK, GAWILTGGTHYGL[+13.979265]MK, GAWIL[+13.979265]TGGTHYGLMK, GAWI[+13.979265]LTGGTHYGLM[+15.994915]K, GAWI[+13.979265]LTGGTHYGLMK, GAW[+31.989828]ILTGGTHY[+15.9949…	3032342706	5978787220	0.663489
O	176	190	3	GAWILTGGTHYGLMK	GAWILTGGTHYGLMK, GAWILTGGTH[+57.021464]YGLMK, GAWILTGGTHY[+57.021464]GLMK, GAWILTGGTHYGLMK[+57.021464]	GAW[+15.994915]ILTGGTHYGLM[+15.994915]K, GAW[+15.994915]ILTGGTHYGLMK, GAWILTGGTHYGLM[+15.994915]K, GAW[+31.989828]ILTGGTHYGLM[+15.994915]K, GAW[+31.989828]ILTGGTHYGLMK, GAWILTGGTHY[+15.994915]GLM[+15.994915]K, GAWILTGGTHY[+15.994915]GLMK, GAWILTGGTHYGL[+13.979265]MK, GAWIL[+13.979265]TGGTHYGLMK, GAWI[+13.979265]LTGGTHYGLM[+15.994915]K, GAWI[+13.979265]LTGGTHYGLMK, GAW[+31.989828]ILTGGTHY[+15.9949…	5585129524	11855380655	0.679761
										0.75868	0.0401974
C	176	197	1	GAWILTGGTHYGLMKYIGEVVR	GAWILTGGTHYGLMKYIGEVVR		16379303	0	0
C	176	197	2	GAWILTGGTHYGLMKYIGEVVR	GAWILTGGTHYGLMKYIGEVVR		17009600	0	0
C	176	197	3	GAWILTGGTHYGLMKYIGEVVR	GAWILTGGTHYGLMKYIGEVVR		5692650	0	0
										0	0
F	176	197	1	GAWILTGGTHYGLMKYIGEVVR	GAWILTGGTHYGLMKYIGEVVR		5705659	0	0
F	176	197	2	GAWILTGGTHYGLMKYIGEVVR	GAWILTGGTHYGLMKYIGEVVR		3284534	0	0
F	176	197	3	GAWILTGGTHYGLMKYIGEVVR	GAWILTGGTHYGLMKYIGEVVR		10634003	0	0
										0	0
O	176	197	1	GAWILTGGTHYGLMKYIGEVVR	GAWILTGGTHYGLMKYIGEVVR		13290050	0	0
O	176	197	2	GAWILTGGTHYGLMKYIGEVVR	GAWILTGGTHYGLMKYIGEVVR		16671688	0	0
O	176	197	3	GAWILTGGTHYGLMKYIGEVVR	GAWILTGGTHYGLMKYIGEVVR		42674272	0	0
										0	0
C	177	190	1	AWILTGGTHYGLMK	AWILTGGTHYGLMK		504840	0	0
C	177	190	2	AWILTGGTHYGLMK	AWILTGGTHYGLMK		1755633	0	0
C	177	190	3	AWILTGGTHYGLMK	AWILTGGTHYGLMK		966880	0	0
										0.0452886	0.00982462
F	177	190	1	AWILTGGTHYGLMK	AWILTGGTHYGLMK		3839170	0	0
F	177	190	2	AWILTGGTHYGLMK	AWILTGGTHYGLMK		761475	0	0
F	177	190	3	AWILTGGTHYGLMK	AWILTGGTHYGLMK		1566191	0	0
										0.0590018	0.02373
O	177	190	1	AWILTGGTHYGLMK	AWILTGGTHYGLMK		800877	0	0
O	177	190	2	AWILTGGTHYGLMK	AWILTGGTHYGLMK		932942	0	0
O	177	190	3	AWILTGGTHYGLMK	AWILTGGTHYGLMK		1447371	0	0
										0.0277198	0.00114174
C	178	190	1	WILTGGTHYGLMK	WILTGGTHYGLMK	WILTGGTHYGLM[+15.994915]K	68908859	4899230	0.066378
C	178	190	2	WILTGGTHYGLMK	WILTGGTHYGLMK	WILTGGTHYGLM[+15.994915]K	82488136	7372013	0.0820387
C	178	190	3	WILTGGTHYGLMK	WILTGGTHYGLMK	WILTGGTHYGLM[+15.994915]K	59470139	4848186	0.075378
										0	0
F	178	190	1	WILTGGTHYGLMK	WILTGGTHYGLMK	WILTGGTHYGLM[+15.994915]K	35769710	8778441	0.197055
F	178	190	2	WILTGGTHYGLMK	WILTGGTHYGLMK	WILTGGTHYGLM[+15.994915]K	26146258	9101781	0.258221
F	178	190	3	WILTGGTHYGLMK	WILTGGTHYGLMK	WILTGGTHYGLM[+15.994915]K	38008310	10304441	0.213286
										0	0
O	178	190	1	WILTGGTHYGLMK	WILTGGTHYGLMK	WILTGGTHYGLM[+15.994915]K	62652205	5686518	0.0832108
O	178	190	2	WILTGGTHYGLMK	WILTGGTHYGLMK	WILTGGTHYGLM[+15.994915]K	17555714	10336049	0.370577
O	178	190	3	WILTGGTHYGLMK	WILTGGTHYGLMK	WILTGGTHYGLM[+15.994915]K	70808026	12173958	0.146706
										0	0
C	179	190	1	ILTGGTHYGLMK	ILTGGTHYGLMK	ILTGGTHYGLM[+15.994915]K, ILTGGTHYGLM[+15.994915]K	45719840	92806500	0.669956
C	179	190	2	ILTGGTHYGLMK	ILTGGTHYGLMK	ILTGGTHYGLM[+15.994915]K, ILTGGTHYGLM[+15.994915]K	101016594	162243376	0.616286
C	179	190	3	ILTGGTHYGLMK	ILTGGTHYGLMK	ILTGGTHYGLM[+15.994915]K, ILTGGTHYGLM[+15.994915]K	93634036	132746840	0.586387
										0.0951166	0.104485
F	179	190	1	ILTGGTHYGLMK	ILTGGTHYGLMK	ILTGGTHYGLM[+15.994915]K, ILTGGTHYGLM[+15.994915]K	179873444	232838896	0.564168
F	179	190	2	ILTGGTHYGLMK	ILTGGTHYGLMK	ILTGGTHYGLM[+15.994915]K, ILTGGTHYGLM[+15.994915]K	119298711	201911258	0.628596
F	179	190	3	ILTGGTHYGLMK	ILTGGTHYGLMK	ILTGGTHYGLM[+15.994915]K, ILTGGTHYGLM[+15.994915]K	103754603	182599172	0.63767
										0.168061	0.091012
O	179	190	1	ILTGGTHYGLMK	ILTGGTHYGLMK	ILTGGTHYGLM[+15.994915]K, ILTGGTHYGLM[+15.994915]K	66128888	366718772	0.847224
O	179	190	2	ILTGGTHYGLMK	ILTGGTHYGLMK	ILTGGTHYGLM[+15.994915]K, ILTGGTHYGLM[+15.994915]K	100859403	273377724	0.730493
O	179	190	3	ILTGGTHYGLMK	ILTGGTHYGLMK	ILTGGTHYGLM[+15.994915]K, ILTGGTHYGLM[+15.994915]K	218669364	491993804	0.692302
										0.0723111	0.0420406
C	180	190	1	LTGGTHYGLMK	LTGGTHYGLMK	LTGGTHYGLM[+15.994915]K	12082998	7739466	0.390439
C	180	190	2	LTGGTHYGLMK	LTGGTHYGLMK	LTGGTHYGLM[+15.994915]K	21270763	16580008	0.438036
C	180	190	3	LTGGTHYGLMK	LTGGTHYGLMK	LTGGTHYGLM[+15.994915]K	6403847	1925726	0.231191
										0.703712	0.144372
F	180	190	1	LTGGTHYGLMK	LTGGTHYGLMK	LTGGTHYGLM[+15.994915]K	62257295	1853767	0.0289149
F	180	190	2	LTGGTHYGLMK	LTGGTHYGLMK	LTGGTHYGLM[+15.994915]K	23241639	572986	0.0240603
F	180	190	3	LTGGTHYGLMK	LTGGTHYGLMK	LTGGTHYGLM[+15.994915]K	10785672	4390840	0.289318
										0.758534	0.0639036
O	180	190	1	LTGGTHYGLMK	LTGGTHYGLMK	LTGGTHYGLM[+15.994915]K	58174178	3486605	0.0565449
O	180	190	2	LTGGTHYGLMK	LTGGTHYGLMK	LTGGTHYGLM[+15.994915]K	33037259	16495790	0.333026
O	180	190	3	LTGGTHYGLMK	LTGGTHYGLMK	LTGGTHYGLM[+15.994915]K	25522679	27589299	0.519455
										0.735636	0.111168
C	181	190	1	TGGTHYGLMK	TGGTHYGLMK		172932855	0	0
C	181	190	2	TGGTHYGLMK	TGGTHYGLMK		295967243	0	0
C	181	190	3	TGGTHYGLMK	TGGTHYGLMK		15404560	0	0
										0	0
F	181	190	1	TGGTHYGLMK	TGGTHYGLMK		25508836	0	0
F	181	190	2	TGGTHYGLMK	TGGTHYGLMK		7960727	0	0
F	181	190	3	TGGTHYGLMK	TGGTHYGLMK		112221227	0	0
										0	0
O	181	190	1	TGGTHYGLMK	TGGTHYGLMK		31279111	0	0
O	181	190	2	TGGTHYGLMK	TGGTHYGLMK		198246468	0	0
O	181	190	3	TGGTHYGLMK	TGGTHYGLMK		356255387	0	0
										0	0
C	182	190	1	GGTHYGLMK	GGTHYGLMK		4740289	0	0
C	182	190	2	GGTHYGLMK	GGTHYGLMK		7818781	0	0
C	182	190	3	GGTHYGLMK	GGTHYGLMK		1037662	0	0
										0	0
F	182	190	1	GGTHYGLMK	GGTHYGLMK		1521599	0	0
F	182	190	2	GGTHYGLMK	GGTHYGLMK		513256	0	0
F	182	190	3	GGTHYGLMK	GGTHYGLMK		4682457	0	0
										0	0
O	182	190	1	GGTHYGLMK	GGTHYGLMK		1508981	0	0
O	182	190	2	GGTHYGLMK	GGTHYGLMK		6387495	0	0
O	182	190	3	GGTHYGLMK	GGTHYGLMK		9205107	0	0
										0	0
C	190	197	1	KYIGEVVR	KYIGEVVR		314612	0	0
C	190	197	2	KYIGEVVR	KYIGEVVR		1072444	0	0
C	190	197	3	KYIGEVVR	KYIGEVVR		690470	0	0
										0.0745982	0.00785945
F	190	197	1	KYIGEVVR	KYIGEVVR		4317246	0	0
F	190	197	2	KYIGEVVR	KYIGEVVR		4791876	0	0
F	190	197	3	KYIGEVVR	KYIGEVVR		2764954	0	0
										0.222854	0.0316855
O	190	197	1	KYIGEVVR	KYIGEVVR		1694589	0	0
O	190	197	2	KYIGEVVR	KYIGEVVR		1956930	0	0
O	190	197	3	KYIGEVVR	KYIGEVVR		2307034	0	0
										0.200165	0.150958
C	191	197	1	YIGEVVR	YIGEVVR	Y[+31.989828]IGEVVR, Y[+15.994915]IGEVVR	16083817063	34479310663	0.681906
C	191	197	2	YIGEVVR	YIGEVVR	Y[+31.989828]IGEVVR, Y[+15.994915]IGEVVR	21387105913	35949028934	0.626987
C	191	197	3	YIGEVVR	YIGEVVR	Y[+31.989828]IGEVVR, Y[+15.994915]IGEVVR	14488179568	26847968521	0.649503
										0.62421	0.042344
F	191	197	1	YIGEVVR	YIGEVVR	Y[+31.989828]IGEVVR, Y[+15.994915]IGEVVR	26892024265	35532302582	0.569206
F	191	197	2	YIGEVVR	YIGEVVR	Y[+31.989828]IGEVVR, Y[+15.994915]IGEVVR	18528932970	31547179733	0.629985
F	191	197	3	YIGEVVR	YIGEVVR	Y[+31.989828]IGEVVR, Y[+15.994915]IGEVVR	18170818128	31938007930	0.637373
										0.610144	0.0400748
O	191	197	1	YIGEVVR	YIGEVVR	Y[+31.989828]IGEVVR, Y[+15.994915]IGEVVR	28493737552	30995014789	0.521023
O	191	197	2	YIGEVVR	YIGEVVR	Y[+31.989828]IGEVVR, Y[+15.994915]IGEVVR	27310727572	29114590471	0.515985
O	191	197	3	YIGEVVR	YIGEVVR	Y[+31.989828]IGEVVR, Y[+15.994915]IGEVVR	29393279961	31065242241	0.513827
										0.756673	0.0807105
C	191	203	1	YIGEVVRDNTISR	YIGEVVRDNTISR, YIGEVVRDN[+0.984016]TISR		58859656	0	0
C	191	203	2	YIGEVVRDNTISR	YIGEVVRDNTISR, YIGEVVRDN[+0.984016]TISR		65805777	0	0
C	191	203	3	YIGEVVRDNTISR	YIGEVVRDNTISR, YIGEVVRDN[+0.984016]TISR		57073632	0	0
										0.353222	0.108328
F	191	203	1	YIGEVVRDNTISR	YIGEVVRDNTISR, YIGEVVRDN[+0.984016]TISR		61503795	0	0
F	191	203	2	YIGEVVRDNTISR	YIGEVVRDNTISR, YIGEVVRDN[+0.984016]TISR		91941875	0	0
F	191	203	3	YIGEVVRDNTISR	YIGEVVRDNTISR, YIGEVVRDN[+0.984016]TISR		47085121	0	0
										0.114098	0.151765
O	191	203	1	YIGEVVRDNTISR	YIGEVVRDNTISR, YIGEVVRDN[+0.984016]TISR		81774076	0	0
O	191	203	2	YIGEVVRDNTISR	YIGEVVRDNTISR, YIGEVVRDN[+0.984016]TISR		73765355	0	0
O	191	203	3	YIGEVVRDNTISR	YIGEVVRDNTISR, YIGEVVRDN[+0.984016]TISR		135514299	0	0
										0.303009	0.23291
C	204	214	1	NSEENIVAIGI	NSEENIVAIGI		30895961	0	0
C	204	214	2	NSEENIVAIGI	NSEENIVAIGI		54675369	0	0
C	204	214	3	NSEENIVAIGI	NSEENIVAIGI		8261451	0	0
										0	0
F	204	214	1	NSEENIVAIGI	NSEENIVAIGI		16783738	0	0
F	204	214	2	NSEENIVAIGI	NSEENIVAIGI		3333324	0	0
F	204	214	3	NSEENIVAIGI	NSEENIVAIGI		8150017	0	0
										0	0
O	204	214	1	NSEENIVAIGI	NSEENIVAIGI		40809837	0	0
O	204	214	2	NSEENIVAIGI	NSEENIVAIGI		16082474	0	0
O	204	214	3	NSEENIVAIGI	NSEENIVAIGI		3272830	0	0
										0	0
C	204	215	1	NSEENIVAIGIA	NSEENIVAIGIA		1385162	0	0
C	204	215	2	NSEENIVAIGIA	NSEENIVAIGIA		493375	0	0
C	204	215	3	NSEENIVAIGIA	NSEENIVAIGIA		496133	0	0
										0	0
F	204	215	1	NSEENIVAIGIA	NSEENIVAIGIA		6084283	0	0
F	204	215	2	NSEENIVAIGIA	NSEENIVAIGIA		329165	0	0
F	204	215	3	NSEENIVAIGIA	NSEENIVAIGIA		6171964	0	0
										0	0
O	204	215	1	NSEENIVAIGIA	NSEENIVAIGIA		4059074	0	0
O	204	215	2	NSEENIVAIGIA	NSEENIVAIGIA		703359	0	0
O	204	215	3	NSEENIVAIGIA	NSEENIVAIGIA		6688365	0	0
										0	0
C	204	217	1	NSEENIVAIGIAAW	NSEENIVAIGIAAW	NSEENIVAIGIAAW[+15.994915]	22741078	834298	0.0353885
C	204	217	2	NSEENIVAIGIAAW	NSEENIVAIGIAAW	NSEENIVAIGIAAW[+15.994915]	20886283	305233	0.0144035
C	204	217	3	NSEENIVAIGIAAW	NSEENIVAIGIAAW	NSEENIVAIGIAAW[+15.994915]	1072718	141681	0.116668
										0	0
F	204	217	1	NSEENIVAIGIAAW	NSEENIVAIGIAAW	NSEENIVAIGIAAW[+15.994915]	8753121	719756	0.0759807
F	204	217	2	NSEENIVAIGIAAW	NSEENIVAIGIAAW	NSEENIVAIGIAAW[+15.994915]	2675911	441671	0.141671
F	204	217	3	NSEENIVAIGIAAW	NSEENIVAIGIAAW	NSEENIVAIGIAAW[+15.994915]	9352170	127515	0.0134514
										0	0
O	204	217	1	NSEENIVAIGIAAW	NSEENIVAIGIAAW	NSEENIVAIGIAAW[+15.994915]	13817931	1137142	0.0760372
O	204	217	2	NSEENIVAIGIAAW	NSEENIVAIGIAAW	NSEENIVAIGIAAW[+15.994915]	7993277	514603	0.0604855
O	204	217	3	NSEENIVAIGIAAW	NSEENIVAIGIAAW	NSEENIVAIGIAAW[+15.994915]	23906882	911567	0.0367294
										0	0
C	204	219	1	NSEENIVAIGIAAWGM	NSEENIVAIGIAAWGM, NSEEN[+0.984016]IVAIGIAAWGM	NSEENIVAIGIAAWGM[+15.994915], NSEENIVAIGIAAWGM[+15.994915], NSEENIVAIGIAAW[+31.989828]GM[+15.994915], NSEENIVAIGIAAW[+31.989828]GM[+15.994915]	8092771	1005595710	0.992017
C	204	219	2	NSEENIVAIGIAAWGM	NSEENIVAIGIAAWGM, NSEEN[+0.984016]IVAIGIAAWGM	NSEENIVAIGIAAWGM[+15.994915], NSEENIVAIGIAAWGM[+15.994915], NSEENIVAIGIAAW[+31.989828]GM[+15.994915], NSEENIVAIGIAAW[+31.989828]GM[+15.994915]	46935531	343397780	0.879755
C	204	219	3	NSEENIVAIGIAAWGM	NSEENIVAIGIAAWGM, NSEEN[+0.984016]IVAIGIAAWGM	NSEENIVAIGIAAWGM[+15.994915], NSEENIVAIGIAAWGM[+15.994915], NSEENIVAIGIAAW[+31.989828]GM[+15.994915], NSEENIVAIGIAAW[+31.989828]GM[+15.994915]	8176495	129804736	0.940742
										0.652799	0.0276074
F	204	219	1	NSEENIVAIGIAAWGM	NSEENIVAIGIAAWGM, NSEEN[+0.984016]IVAIGIAAWGM	NSEENIVAIGIAAWGM[+15.994915], NSEENIVAIGIAAWGM[+15.994915], NSEENIVAIGIAAW[+31.989828]GM[+15.994915], NSEENIVAIGIAAW[+31.989828]GM[+15.994915]	23644782	674608888	0.966137
F	204	219	2	NSEENIVAIGIAAWGM	NSEENIVAIGIAAWGM, NSEEN[+0.984016]IVAIGIAAWGM	NSEENIVAIGIAAWGM[+15.994915], NSEENIVAIGIAAWGM[+15.994915], NSEENIVAIGIAAW[+31.989828]GM[+15.994915], NSEENIVAIGIAAW[+31.989828]GM[+15.994915]	8869862	178229028	0.952593
F	204	219	3	NSEENIVAIGIAAWGM	NSEENIVAIGIAAWGM, NSEEN[+0.984016]IVAIGIAAWGM	NSEENIVAIGIAAWGM[+15.994915], NSEENIVAIGIAAWGM[+15.994915], NSEENIVAIGIAAW[+31.989828]GM[+15.994915], NSEENIVAIGIAAW[+31.989828]GM[+15.994915]	12919908	562610324	0.977551
										0.612188	0.0374062
O	204	219	1	NSEENIVAIGIAAWGM	NSEENIVAIGIAAWGM, NSEEN[+0.984016]IVAIGIAAWGM	NSEENIVAIGIAAWGM[+15.994915], NSEENIVAIGIAAWGM[+15.994915], NSEENIVAIGIAAW[+31.989828]GM[+15.994915], NSEENIVAIGIAAW[+31.989828]GM[+15.994915]	16586956	646503224	0.974985
O	204	219	2	NSEENIVAIGIAAWGM	NSEENIVAIGIAAWGM, NSEEN[+0.984016]IVAIGIAAWGM	NSEENIVAIGIAAWGM[+15.994915], NSEENIVAIGIAAWGM[+15.994915], NSEENIVAIGIAAW[+31.989828]GM[+15.994915], NSEENIVAIGIAAW[+31.989828]GM[+15.994915]	14167252	636100610	0.978213
O	204	219	3	NSEENIVAIGIAAWGM	NSEENIVAIGIAAWGM, NSEEN[+0.984016]IVAIGIAAWGM	NSEENIVAIGIAAWGM[+15.994915], NSEENIVAIGIAAWGM[+15.994915], NSEENIVAIGIAAW[+31.989828]GM[+15.994915], NSEENIVAIGIAAW[+31.989828]GM[+15.994915]	120699868	460511244	0.79233
										0.516945	0.00369278
C	204	223	1	NSEENIVAIGIAAWGMVSNR	NSEENIVAIGIAAWGMVSNR, NSEEN[+0.984016]IVAIGIAAWGMVSNR, N[+0.984016]SEENIVAIGIAAWGMVSNR, NSEENIVAIGIAAWGMVSN[+0.984016]R, N[+0.984016]SEEN[+0.984016]IVAIGIAAWGMVSNR	NSEENIVAIGIAAWGM[+15.994915]VSNR, NSEENIVAIGIAAW[+31.989828]GM[+15.994915]VSNR, NSEENIVAIGIAAW[+15.994915]GM[+15.994915]VSNR, NSEENIVAIGIAAW[+31.989828]GMVSNR, NSEENIVAIGIAAW[+15.994915]GMVSNR, N[+0.984016]SEENIVAIGIAAW[+15.994915]GM[+15.994915]VSNR, NSEEN[+0.984016]IVAIGIAAW[+31.989828]GM[+15.994915]VSNR, N[+0.984016]SEENIVAIGIAAWGM[+15.994915]VSNR, NSEEN[+0.984016]IVAIGIAAWGM[+15.994915]VSNR	114032646	109297736	0.489399
C	204	223	2	NSEENIVAIGIAAWGMVSNR	NSEENIVAIGIAAWGMVSNR, NSEEN[+0.984016]IVAIGIAAWGMVSNR, N[+0.984016]SEENIVAIGIAAWGMVSNR, NSEENIVAIGIAAWGMVSN[+0.984016]R, N[+0.984016]SEEN[+0.984016]IVAIGIAAWGMVSNR	NSEENIVAIGIAAWGM[+15.994915]VSNR, NSEENIVAIGIAAW[+31.989828]GM[+15.994915]VSNR, NSEENIVAIGIAAW[+15.994915]GM[+15.994915]VSNR, NSEENIVAIGIAAW[+31.989828]GMVSNR, NSEENIVAIGIAAW[+15.994915]GMVSNR, N[+0.984016]SEENIVAIGIAAW[+15.994915]GM[+15.994915]VSNR, NSEEN[+0.984016]IVAIGIAAW[+31.989828]GM[+15.994915]VSNR, N[+0.984016]SEENIVAIGIAAWGM[+15.994915]VSNR, NSEEN[+0.984016]IVAIGIAAWGM[+15.994915]VSNR	140427682	93644369	0.400066
C	204	223	3	NSEENIVAIGIAAWGMVSNR	NSEENIVAIGIAAWGMVSNR, NSEEN[+0.984016]IVAIGIAAWGMVSNR, N[+0.984016]SEENIVAIGIAAWGMVSNR, NSEENIVAIGIAAWGMVSN[+0.984016]R, N[+0.984016]SEEN[+0.984016]IVAIGIAAWGMVSNR	NSEENIVAIGIAAWGM[+15.994915]VSNR, NSEENIVAIGIAAW[+31.989828]GM[+15.994915]VSNR, NSEENIVAIGIAAW[+15.994915]GM[+15.994915]VSNR, NSEENIVAIGIAAW[+31.989828]GMVSNR, NSEENIVAIGIAAW[+15.994915]GMVSNR, N[+0.984016]SEENIVAIGIAAW[+15.994915]GM[+15.994915]VSNR, NSEEN[+0.984016]IVAIGIAAW[+31.989828]GM[+15.994915]VSNR, N[+0.984016]SEENIVAIGIAAWGM[+15.994915]VSNR, NSEEN[+0.984016]IVAIGIAAWGM[+15.994915]VSNR	18990591	13593665	0.417185
										0	0
F	204	223	1	NSEENIVAIGIAAWGMVSNR	NSEENIVAIGIAAWGMVSNR, NSEEN[+0.984016]IVAIGIAAWGMVSNR, N[+0.984016]SEENIVAIGIAAWGMVSNR, NSEENIVAIGIAAWGMVSN[+0.984016]R, N[+0.984016]SEEN[+0.984016]IVAIGIAAWGMVSNR	NSEENIVAIGIAAWGM[+15.994915]VSNR, NSEENIVAIGIAAW[+31.989828]GM[+15.994915]VSNR, NSEENIVAIGIAAW[+15.994915]GM[+15.994915]VSNR, NSEENIVAIGIAAW[+31.989828]GMVSNR, NSEENIVAIGIAAW[+15.994915]GMVSNR, N[+0.984016]SEENIVAIGIAAW[+15.994915]GM[+15.994915]VSNR, NSEEN[+0.984016]IVAIGIAAW[+31.989828]GM[+15.994915]VSNR, N[+0.984016]SEENIVAIGIAAWGM[+15.994915]VSNR, NSEEN[+0.984016]IVAIGIAAWGM[+15.994915]VSNR	90735070	28712108	0.240375
F	204	223	2	NSEENIVAIGIAAWGMVSNR	NSEENIVAIGIAAWGMVSNR, NSEEN[+0.984016]IVAIGIAAWGMVSNR, N[+0.984016]SEENIVAIGIAAWGMVSNR, NSEENIVAIGIAAWGMVSN[+0.984016]R, N[+0.984016]SEEN[+0.984016]IVAIGIAAWGMVSNR	NSEENIVAIGIAAWGM[+15.994915]VSNR, NSEENIVAIGIAAW[+31.989828]GM[+15.994915]VSNR, NSEENIVAIGIAAW[+15.994915]GM[+15.994915]VSNR, NSEENIVAIGIAAW[+31.989828]GMVSNR, NSEENIVAIGIAAW[+15.994915]GMVSNR, N[+0.984016]SEENIVAIGIAAW[+15.994915]GM[+15.994915]VSNR, NSEEN[+0.984016]IVAIGIAAW[+31.989828]GM[+15.994915]VSNR, N[+0.984016]SEENIVAIGIAAWGM[+15.994915]VSNR, NSEEN[+0.984016]IVAIGIAAWGM[+15.994915]VSNR	27780318	10659349	0.277301
F	204	223	3	NSEENIVAIGIAAWGMVSNR	NSEENIVAIGIAAWGMVSNR, NSEEN[+0.984016]IVAIGIAAWGMVSNR, N[+0.984016]SEENIVAIGIAAWGMVSNR, NSEENIVAIGIAAWGMVSN[+0.984016]R, N[+0.984016]SEEN[+0.984016]IVAIGIAAWGMVSNR	NSEENIVAIGIAAWGM[+15.994915]VSNR, NSEENIVAIGIAAW[+31.989828]GM[+15.994915]VSNR, NSEENIVAIGIAAW[+15.994915]GM[+15.994915]VSNR, NSEENIVAIGIAAW[+31.989828]GMVSNR, NSEENIVAIGIAAW[+15.994915]GMVSNR, N[+0.984016]SEENIVAIGIAAW[+15.994915]GM[+15.994915]VSNR, NSEEN[+0.984016]IVAIGIAAW[+31.989828]GM[+15.994915]VSNR, N[+0.984016]SEENIVAIGIAAWGM[+15.994915]VSNR, NSEEN[+0.984016]IVAIGIAAWGM[+15.994915]VSNR	86653038	18983642	0.179707
										0	0
O	204	223	1	NSEENIVAIGIAAWGMVSNR	NSEENIVAIGIAAWGMVSNR, NSEEN[+0.984016]IVAIGIAAWGMVSNR, N[+0.984016]SEENIVAIGIAAWGMVSNR, NSEENIVAIGIAAWGMVSN[+0.984016]R, N[+0.984016]SEEN[+0.984016]IVAIGIAAWGMVSNR	NSEENIVAIGIAAWGM[+15.994915]VSNR, NSEENIVAIGIAAW[+31.989828]GM[+15.994915]VSNR, NSEENIVAIGIAAW[+15.994915]GM[+15.994915]VSNR, NSEENIVAIGIAAW[+31.989828]GMVSNR, NSEENIVAIGIAAW[+15.994915]GMVSNR, N[+0.984016]SEENIVAIGIAAW[+15.994915]GM[+15.994915]VSNR, NSEEN[+0.984016]IVAIGIAAW[+31.989828]GM[+15.994915]VSNR, N[+0.984016]SEENIVAIGIAAWGM[+15.994915]VSNR, NSEEN[+0.984016]IVAIGIAAWGM[+15.994915]VSNR	116695321	43958014	0.27362
O	204	223	2	NSEENIVAIGIAAWGMVSNR	NSEENIVAIGIAAWGMVSNR, NSEEN[+0.984016]IVAIGIAAWGMVSNR, N[+0.984016]SEENIVAIGIAAWGMVSNR, NSEENIVAIGIAAWGMVSN[+0.984016]R, N[+0.984016]SEEN[+0.984016]IVAIGIAAWGMVSNR	NSEENIVAIGIAAWGM[+15.994915]VSNR, NSEENIVAIGIAAW[+31.989828]GM[+15.994915]VSNR, NSEENIVAIGIAAW[+15.994915]GM[+15.994915]VSNR, NSEENIVAIGIAAW[+31.989828]GMVSNR, NSEENIVAIGIAAW[+15.994915]GMVSNR, N[+0.984016]SEENIVAIGIAAW[+15.994915]GM[+15.994915]VSNR, NSEEN[+0.984016]IVAIGIAAW[+31.989828]GM[+15.994915]VSNR, N[+0.984016]SEENIVAIGIAAWGM[+15.994915]VSNR, NSEEN[+0.984016]IVAIGIAAWGM[+15.994915]VSNR	88385753	38057383	0.300984
O	204	223	3	NSEENIVAIGIAAWGMVSNR	NSEENIVAIGIAAWGMVSNR, NSEEN[+0.984016]IVAIGIAAWGMVSNR, N[+0.984016]SEENIVAIGIAAWGMVSNR, NSEENIVAIGIAAWGMVSN[+0.984016]R, N[+0.984016]SEEN[+0.984016]IVAIGIAAWGMVSNR	NSEENIVAIGIAAWGM[+15.994915]VSNR, NSEENIVAIGIAAW[+31.989828]GM[+15.994915]VSNR, NSEENIVAIGIAAW[+15.994915]GM[+15.994915]VSNR, NSEENIVAIGIAAW[+31.989828]GMVSNR, NSEENIVAIGIAAW[+15.994915]GMVSNR, N[+0.984016]SEENIVAIGIAAW[+15.994915]GM[+15.994915]VSNR, NSEEN[+0.984016]IVAIGIAAW[+31.989828]GM[+15.994915]VSNR, N[+0.984016]SEENIVAIGIAAWGM[+15.994915]VSNR, NSEEN[+0.984016]IVAIGIAAWGM[+15.994915]VSNR	155203419	58569283	0.273979
										0	0
C	204	228	1	NSEENIVAIGIAAWGMVSNRDTLIR	NSEENIVAIGIAAWGMVSNRDTLIR, N[+0.984016]SEENIVAIGIAAWGMVSNRDTLIR	NSEENIVAIGIAAWGM[+15.994915]VSNRDTLIR, NSEENIVAIGIAAW[+31.989828]GM[+15.994915]VSNRDTLIR, NSEENIVAIGIAAW[+31.989828]GMVSNRDTLIR, N[+0.984016]SEENIVAIGIAAWGM[+15.994915]VSNRDTLIR, NSEEN[+0.984016]IVAIGIAAW[+15.994915]GM[+15.994915]VSNRDTLIR	40163615	169910545	0.808812
C	204	228	2	NSEENIVAIGIAAWGMVSNRDTLIR	NSEENIVAIGIAAWGMVSNRDTLIR, N[+0.984016]SEENIVAIGIAAWGMVSNRDTLIR	NSEENIVAIGIAAWGM[+15.994915]VSNRDTLIR, NSEENIVAIGIAAW[+31.989828]GM[+15.994915]VSNRDTLIR, NSEENIVAIGIAAW[+31.989828]GMVSNRDTLIR, N[+0.984016]SEENIVAIGIAAWGM[+15.994915]VSNRDTLIR, NSEEN[+0.984016]IVAIGIAAW[+15.994915]GM[+15.994915]VSNRDTLIR	19103897	173548660	0.900838
C	204	228	3	NSEENIVAIGIAAWGMVSNRDTLIR	NSEENIVAIGIAAWGMVSNRDTLIR, N[+0.984016]SEENIVAIGIAAWGMVSNRDTLIR	NSEENIVAIGIAAWGM[+15.994915]VSNRDTLIR, NSEENIVAIGIAAW[+31.989828]GM[+15.994915]VSNRDTLIR, NSEENIVAIGIAAW[+31.989828]GMVSNRDTLIR, N[+0.984016]SEENIVAIGIAAWGM[+15.994915]VSNRDTLIR, NSEEN[+0.984016]IVAIGIAAW[+15.994915]GM[+15.994915]VSNRDTLIR	17381991	19507030	0.528803
										0	0
F	204	228	1	NSEENIVAIGIAAWGMVSNRDTLIR	NSEENIVAIGIAAWGMVSNRDTLIR, N[+0.984016]SEENIVAIGIAAWGMVSNRDTLIR	NSEENIVAIGIAAWGM[+15.994915]VSNRDTLIR, NSEENIVAIGIAAW[+31.989828]GM[+15.994915]VSNRDTLIR, NSEENIVAIGIAAW[+31.989828]GMVSNRDTLIR, N[+0.984016]SEENIVAIGIAAWGM[+15.994915]VSNRDTLIR, NSEEN[+0.984016]IVAIGIAAW[+15.994915]GM[+15.994915]VSNRDTLIR	20891859	80341278	0.793626
F	204	228	2	NSEENIVAIGIAAWGMVSNRDTLIR	NSEENIVAIGIAAWGMVSNRDTLIR, N[+0.984016]SEENIVAIGIAAWGMVSNRDTLIR	NSEENIVAIGIAAWGM[+15.994915]VSNRDTLIR, NSEENIVAIGIAAW[+31.989828]GM[+15.994915]VSNRDTLIR, NSEENIVAIGIAAW[+31.989828]GMVSNRDTLIR, N[+0.984016]SEENIVAIGIAAWGM[+15.994915]VSNRDTLIR, NSEEN[+0.984016]IVAIGIAAW[+15.994915]GM[+15.994915]VSNRDTLIR	12979489	22655455	0.635765
F	204	228	3	NSEENIVAIGIAAWGMVSNRDTLIR	NSEENIVAIGIAAWGMVSNRDTLIR, N[+0.984016]SEENIVAIGIAAWGMVSNRDTLIR	NSEENIVAIGIAAWGM[+15.994915]VSNRDTLIR, NSEENIVAIGIAAW[+31.989828]GM[+15.994915]VSNRDTLIR, NSEENIVAIGIAAW[+31.989828]GMVSNRDTLIR, N[+0.984016]SEENIVAIGIAAWGM[+15.994915]VSNRDTLIR, NSEEN[+0.984016]IVAIGIAAW[+15.994915]GM[+15.994915]VSNRDTLIR	35467828	62705723	0.638723
										0	0
O	204	228	1	NSEENIVAIGIAAWGMVSNRDTLIR	NSEENIVAIGIAAWGMVSNRDTLIR, N[+0.984016]SEENIVAIGIAAWGMVSNRDTLIR	NSEENIVAIGIAAWGM[+15.994915]VSNRDTLIR, NSEENIVAIGIAAW[+31.989828]GM[+15.994915]VSNRDTLIR, NSEENIVAIGIAAW[+31.989828]GMVSNRDTLIR, N[+0.984016]SEENIVAIGIAAWGM[+15.994915]VSNRDTLIR, NSEEN[+0.984016]IVAIGIAAW[+15.994915]GM[+15.994915]VSNRDTLIR	38295735	47953575	0.555988
O	204	228	2	NSEENIVAIGIAAWGMVSNRDTLIR	NSEENIVAIGIAAWGMVSNRDTLIR, N[+0.984016]SEENIVAIGIAAWGMVSNRDTLIR	NSEENIVAIGIAAWGM[+15.994915]VSNRDTLIR, NSEENIVAIGIAAW[+31.989828]GM[+15.994915]VSNRDTLIR, NSEENIVAIGIAAW[+31.989828]GMVSNRDTLIR, N[+0.984016]SEENIVAIGIAAWGM[+15.994915]VSNRDTLIR, NSEEN[+0.984016]IVAIGIAAW[+15.994915]GM[+15.994915]VSNRDTLIR	41455725	39591344	0.488498
O	204	228	3	NSEENIVAIGIAAWGMVSNRDTLIR	NSEENIVAIGIAAWGMVSNRDTLIR, N[+0.984016]SEENIVAIGIAAWGMVSNRDTLIR	NSEENIVAIGIAAWGM[+15.994915]VSNRDTLIR, NSEENIVAIGIAAW[+31.989828]GM[+15.994915]VSNRDTLIR, NSEENIVAIGIAAW[+31.989828]GMVSNRDTLIR, N[+0.984016]SEENIVAIGIAAWGM[+15.994915]VSNRDTLIR, NSEEN[+0.984016]IVAIGIAAW[+15.994915]GM[+15.994915]VSNRDTLIR	56309560	131625430	0.700377
										0	0
C	207	223	1	ENIVAIGIAAWGMVSNR	ENIVAIGIAAWGMVSNR	ENIVAIGIAAWGM[+15.994915]VSNR, ENIVAIGIAAW[+31.989828]GMVSNR, ENIVAIGIAAW[+31.989828]GM[+15.994915]VSNR	10889358	51569623	0.825656
C	207	223	2	ENIVAIGIAAWGMVSNR	ENIVAIGIAAWGMVSNR	ENIVAIGIAAWGM[+15.994915]VSNR, ENIVAIGIAAW[+31.989828]GMVSNR, ENIVAIGIAAW[+31.989828]GM[+15.994915]VSNR	13262830	67247068	0.835265
C	207	223	3	ENIVAIGIAAWGMVSNR	ENIVAIGIAAWGMVSNR	ENIVAIGIAAWGM[+15.994915]VSNR, ENIVAIGIAAW[+31.989828]GMVSNR, ENIVAIGIAAW[+31.989828]GM[+15.994915]VSNR	3044767	39251281	0.928013
										0	0
F	207	223	1	ENIVAIGIAAWGMVSNR	ENIVAIGIAAWGMVSNR	ENIVAIGIAAWGM[+15.994915]VSNR, ENIVAIGIAAW[+31.989828]GMVSNR, ENIVAIGIAAW[+31.989828]GM[+15.994915]VSNR	15605763	63641094	0.803074
F	207	223	2	ENIVAIGIAAWGMVSNR	ENIVAIGIAAWGMVSNR	ENIVAIGIAAWGM[+15.994915]VSNR, ENIVAIGIAAW[+31.989828]GMVSNR, ENIVAIGIAAW[+31.989828]GM[+15.994915]VSNR	8731033	25528579	0.745151
F	207	223	3	ENIVAIGIAAWGMVSNR	ENIVAIGIAAWGMVSNR	ENIVAIGIAAWGM[+15.994915]VSNR, ENIVAIGIAAW[+31.989828]GMVSNR, ENIVAIGIAAW[+31.989828]GM[+15.994915]VSNR	15083761	48869295	0.764143
										0	0
O	207	223	1	ENIVAIGIAAWGMVSNR	ENIVAIGIAAWGMVSNR	ENIVAIGIAAWGM[+15.994915]VSNR, ENIVAIGIAAW[+31.989828]GMVSNR, ENIVAIGIAAW[+31.989828]GM[+15.994915]VSNR	14873193	47705902	0.76233
O	207	223	2	ENIVAIGIAAWGMVSNR	ENIVAIGIAAWGMVSNR	ENIVAIGIAAWGM[+15.994915]VSNR, ENIVAIGIAAW[+31.989828]GMVSNR, ENIVAIGIAAW[+31.989828]GM[+15.994915]VSNR	6712305	40735266	0.858532
O	207	223	3	ENIVAIGIAAWGMVSNR	ENIVAIGIAAWGMVSNR	ENIVAIGIAAWGM[+15.994915]VSNR, ENIVAIGIAAW[+31.989828]GMVSNR, ENIVAIGIAAW[+31.989828]GM[+15.994915]VSNR	20622319	71057887	0.775062
										0	0
C	208	223	1	NIVAIGIAAWGMVSNR	NIVAIGIAAWGMVSNR	NIVAIGIAAWGM[+15.994915]VSNR, NIVAIGIAAW[+31.989828]GM[+15.994915]VSNR, NIVAIGIAAW[+15.994915]GMVSNR, NIVAIGIAAW[+15.994915]GM[+15.994915]VSNR	13797565	125293586	0.900802
C	208	223	2	NIVAIGIAAWGMVSNR	NIVAIGIAAWGMVSNR	NIVAIGIAAWGM[+15.994915]VSNR, NIVAIGIAAW[+31.989828]GM[+15.994915]VSNR, NIVAIGIAAW[+15.994915]GMVSNR, NIVAIGIAAW[+15.994915]GM[+15.994915]VSNR	7101090	107646277	0.938115
C	208	223	3	NIVAIGIAAWGMVSNR	NIVAIGIAAWGMVSNR	NIVAIGIAAWGM[+15.994915]VSNR, NIVAIGIAAW[+31.989828]GM[+15.994915]VSNR, NIVAIGIAAW[+15.994915]GMVSNR, NIVAIGIAAW[+15.994915]GM[+15.994915]VSNR	6076942	34465988	0.850111
										0.0554866	0.0540133
F	208	223	1	NIVAIGIAAWGMVSNR	NIVAIGIAAWGMVSNR	NIVAIGIAAWGM[+15.994915]VSNR, NIVAIGIAAW[+31.989828]GM[+15.994915]VSNR, NIVAIGIAAW[+15.994915]GMVSNR, NIVAIGIAAW[+15.994915]GM[+15.994915]VSNR	16653311	39034817	0.700954
F	208	223	2	NIVAIGIAAWGMVSNR	NIVAIGIAAWGMVSNR	NIVAIGIAAWGM[+15.994915]VSNR, NIVAIGIAAW[+31.989828]GM[+15.994915]VSNR, NIVAIGIAAW[+15.994915]GMVSNR, NIVAIGIAAW[+15.994915]GM[+15.994915]VSNR	3004459	149949841	0.980357
F	208	223	3	NIVAIGIAAWGMVSNR	NIVAIGIAAWGMVSNR	NIVAIGIAAWGM[+15.994915]VSNR, NIVAIGIAAW[+31.989828]GM[+15.994915]VSNR, NIVAIGIAAW[+15.994915]GMVSNR, NIVAIGIAAW[+15.994915]GM[+15.994915]VSNR	7416784	301267673	0.975973
										0.0770344	0.0641163
O	208	223	1	NIVAIGIAAWGMVSNR	NIVAIGIAAWGMVSNR	NIVAIGIAAWGM[+15.994915]VSNR, NIVAIGIAAW[+31.989828]GM[+15.994915]VSNR, NIVAIGIAAW[+15.994915]GMVSNR, NIVAIGIAAW[+15.994915]GM[+15.994915]VSNR	12739127	112956423	0.898651
O	208	223	2	NIVAIGIAAWGMVSNR	NIVAIGIAAWGMVSNR	NIVAIGIAAWGM[+15.994915]VSNR, NIVAIGIAAW[+31.989828]GM[+15.994915]VSNR, NIVAIGIAAW[+15.994915]GMVSNR, NIVAIGIAAW[+15.994915]GM[+15.994915]VSNR	18526958	120208659	0.866459
O	208	223	3	NIVAIGIAAWGMVSNR	NIVAIGIAAWGMVSNR	NIVAIGIAAWGM[+15.994915]VSNR, NIVAIGIAAW[+31.989828]GM[+15.994915]VSNR, NIVAIGIAAW[+15.994915]GMVSNR, NIVAIGIAAW[+15.994915]GM[+15.994915]VSNR	23029354	77851799	0.771718
										0.0577507	0.0197961
C	212	223	1	IGIAAWGMVSNR	IGIAAWGMVSNR		4298612442	0	0
C	212	223	2	IGIAAWGMVSNR	IGIAAWGMVSNR		4240351714	0	0
C	212	223	3	IGIAAWGMVSNR	IGIAAWGMVSNR		3032838078	0	0
										0.937505	0.0562006
F	212	223	1	IGIAAWGMVSNR	IGIAAWGMVSNR		5595654869	0	0
F	212	223	2	IGIAAWGMVSNR	IGIAAWGMVSNR		1888740432	0	0
F	212	223	3	IGIAAWGMVSNR	IGIAAWGMVSNR		4707315110	0	0
										0.965427	0.0124945
O	212	223	1	IGIAAWGMVSNR	IGIAAWGMVSNR		6276053942	0	0
O	212	223	2	IGIAAWGMVSNR	IGIAAWGMVSNR		4896536599	0	0
O	212	223	3	IGIAAWGMVSNR	IGIAAWGMVSNR		7211887468	0	0
										0.915176	0.1064
C	215	223	1	AAWGMVSNR	AAWGMVSNR		1352103	0	0
C	215	223	2	AAWGMVSNR	AAWGMVSNR		2736837	0	0
C	215	223	3	AAWGMVSNR	AAWGMVSNR		2062485	0	0
										0.43555	0.0474136
F	215	223	1	AAWGMVSNR	AAWGMVSNR		5404148	0	0
F	215	223	2	AAWGMVSNR	AAWGMVSNR		5002925	0	0
F	215	223	3	AAWGMVSNR	AAWGMVSNR		2742269	0	0
										0.232461	0.0492759
O	215	223	1	AAWGMVSNR	AAWGMVSNR		1520395	0	0
O	215	223	2	AAWGMVSNR	AAWGMVSNR		4014995	0	0
O	215	223	3	AAWGMVSNR	AAWGMVSNR		5609241	0	0
										0.282861	0.0156959
C	216	223	1	AWGMVSNR	AWGMVSNR		3268388	0	0
C	216	223	2	AWGMVSNR	AWGMVSNR		5571408	0	0
C	216	223	3	AWGMVSNR	AWGMVSNR		4684140	0	0
										0.746151	0.193771
F	216	223	1	AWGMVSNR	AWGMVSNR		35825345	0	0
F	216	223	2	AWGMVSNR	AWGMVSNR		8315345	0	0
F	216	223	3	AWGMVSNR	AWGMVSNR		23575091	0	0
										0.689372	0.0902994
O	216	223	1	AWGMVSNR	AWGMVSNR		3868848	0	0
O	216	223	2	AWGMVSNR	AWGMVSNR		8704360	0	0
O	216	223	3	AWGMVSNR	AWGMVSNR		16735516	0	0
										0.581621	0.108241
C	216	228	1	AWGMVSNRDTLIR	AWGMVSNRDTLIR		10521021	0	0
C	216	228	2	AWGMVSNRDTLIR	AWGMVSNRDTLIR		27027671	0	0
C	216	228	3	AWGMVSNRDTLIR	AWGMVSNRDTLIR		322530194	0	0
										0.862978	0.0565266
F	216	228	1	AWGMVSNRDTLIR	AWGMVSNRDTLIR		999600	0	0
F	216	228	2	AWGMVSNRDTLIR	AWGMVSNRDTLIR		146746674	0	0
F	216	228	3	AWGMVSNRDTLIR	AWGMVSNRDTLIR		1920687	0	0
										0.770789	0.029528
O	216	228	1	AWGMVSNRDTLIR	AWGMVSNRDTLIR		183932417	0	0
O	216	228	2	AWGMVSNRDTLIR	AWGMVSNRDTLIR		21522459	0	0
O	216	228	3	AWGMVSNRDTLIR	AWGMVSNRDTLIR		2322091	0	0
										0.798641	0.0522562
C	217	223	1	WGMVSNR	WGMVSNR		544907	0	0
C	217	223	2	WGMVSNR	WGMVSNR		684260	0	0
C	217	223	3	WGMVSNR	WGMVSNR		371783	0	0
										0.896343	0.0441714
F	217	223	1	WGMVSNR	WGMVSNR		796013	0	0
F	217	223	2	WGMVSNR	WGMVSNR		1049740	0	0
F	217	223	3	WGMVSNR	WGMVSNR		709615	0	0
										0.885761	0.160063
O	217	223	1	WGMVSNR	WGMVSNR		779086	0	0
O	217	223	2	WGMVSNR	WGMVSNR		399479	0	0
O	217	223	3	WGMVSNR	WGMVSNR		624323	0	0
										0.845609	0.065985
C	229	239	1	SCDDEGHFSAQ	SC[+57.021464]DDEGHFSAQ		8164762	0	0
C	229	239	2	SCDDEGHFSAQ	SC[+57.021464]DDEGHFSAQ		2233232	0	0
C	229	239	3	SCDDEGHFSAQ	SC[+57.021464]DDEGHFSAQ		7082634	0	0
										0	0
F	229	239	1	SCDDEGHFSAQ	SC[+57.021464]DDEGHFSAQ		26062568	0	0
F	229	239	2	SCDDEGHFSAQ	SC[+57.021464]DDEGHFSAQ		15465694	0	0
F	229	239	3	SCDDEGHFSAQ	SC[+57.021464]DDEGHFSAQ		19912450	0	0
										0	0
O	229	239	1	SCDDEGHFSAQ	SC[+57.021464]DDEGHFSAQ		15555915	0	0
O	229	239	2	SCDDEGHFSAQ	SC[+57.021464]DDEGHFSAQ		5741945	0	0
O	229	239	3	SCDDEGHFSAQ	SC[+57.021464]DDEGHFSAQ		14307089	0	0
										0	0
C	229	240	1	SCDDEGHFSAQY	SC[+57.021464]DDEGHFSAQY		14308721	0	0
C	229	240	2	SCDDEGHFSAQY	SC[+57.021464]DDEGHFSAQY		9182146	0	0
C	229	240	3	SCDDEGHFSAQY	SC[+57.021464]DDEGHFSAQY		13253668	0	0
										0	0
F	229	240	1	SCDDEGHFSAQY	SC[+57.021464]DDEGHFSAQY		40336437	0	0
F	229	240	2	SCDDEGHFSAQY	SC[+57.021464]DDEGHFSAQY		16659619	0	0
F	229	240	3	SCDDEGHFSAQY	SC[+57.021464]DDEGHFSAQY		18098281	0	0
										0	0
O	229	240	1	SCDDEGHFSAQY	SC[+57.021464]DDEGHFSAQY		26104964	0	0
O	229	240	2	SCDDEGHFSAQY	SC[+57.021464]DDEGHFSAQY		23569038	0	0
O	229	240	3	SCDDEGHFSAQY	SC[+57.021464]DDEGHFSAQY		25252217	0	0
										0	0
C	229	242	1	SCDDEGHFSAQYIM	SC[+57.021464]DDEGHFSAQYIM		1212787	0	0
C	229	242	2	SCDDEGHFSAQYIM	SC[+57.021464]DDEGHFSAQYIM		1651990	0	0
C	229	242	3	SCDDEGHFSAQYIM	SC[+57.021464]DDEGHFSAQYIM		1418581	0	0
										0	0
F	229	242	1	SCDDEGHFSAQYIM	SC[+57.021464]DDEGHFSAQYIM		2309593	0	0
F	229	242	2	SCDDEGHFSAQYIM	SC[+57.021464]DDEGHFSAQYIM		1850574	0	0
F	229	242	3	SCDDEGHFSAQYIM	SC[+57.021464]DDEGHFSAQYIM		1593562	0	0
										0	0
O	229	242	1	SCDDEGHFSAQYIM	SC[+57.021464]DDEGHFSAQYIM		577643	0	0
O	229	242	2	SCDDEGHFSAQYIM	SC[+57.021464]DDEGHFSAQYIM		1278412	0	0
O	229	242	3	SCDDEGHFSAQYIM	SC[+57.021464]DDEGHFSAQYIM		1680755	0	0
										0	0
C	229	246	1	SCDDEGHFSAQYIMDDFT	SC[+57.021464]DDEGHFSAQYIMDDFT		849057	0	0
C	229	246	2	SCDDEGHFSAQYIMDDFT	SC[+57.021464]DDEGHFSAQYIMDDFT		212648	0	0
C	229	246	3	SCDDEGHFSAQYIMDDFT	SC[+57.021464]DDEGHFSAQYIMDDFT		306059	0	0
										0	0
F	229	246	1	SCDDEGHFSAQYIMDDFT	SC[+57.021464]DDEGHFSAQYIMDDFT		1600661	0	0
F	229	246	2	SCDDEGHFSAQYIMDDFT	SC[+57.021464]DDEGHFSAQYIMDDFT		511050	0	0
F	229	246	3	SCDDEGHFSAQYIMDDFT	SC[+57.021464]DDEGHFSAQYIMDDFT		1175612	0	0
										0	0
O	229	246	1	SCDDEGHFSAQYIMDDFT	SC[+57.021464]DDEGHFSAQYIMDDFT		1940176	0	0
O	229	246	2	SCDDEGHFSAQYIMDDFT	SC[+57.021464]DDEGHFSAQYIMDDFT		1179204	0	0
O	229	246	3	SCDDEGHFSAQYIMDDFT	SC[+57.021464]DDEGHFSAQYIMDDFT		2565160	0	0
										0	0
C	229	247	1	SCDDEGHFSAQYIMDDFTR	SC[+57.021464]DDEGHFSAQYIMDDFTR, SCDDEGHFSAQYIMDDFTR	SC[+57.021464]DDEGHFSAQYIM[+15.994915]DDFTR, SC[+31.989828]D[+15.994915]DEGHFSAQYIM[+15.994915]DDFTR, SCDDEGHFSAQYIM[+15.994915]DDFTR, SC[+31.989828]DDEGHFSAQYIMDDFTR, SC[+57.021464]DDEGHFSAQYIM[+15.994915]DDFTR, SC[+57.021464]D[+15.994915]DEGHFSAQYIMDDFTR, SC[+57.021464]DDEGHFSAQY[+15.994915]IM[+15.994915]DDFTR, SC[+57.021464]D[+15.994915]D[+15.994915]EGHFSAQYIM[+15.994915]DDFTR, SCDDEGHFSAQY[+1…	538813608	1578388143	0.745507
C	229	247	2	SCDDEGHFSAQYIMDDFTR	SC[+57.021464]DDEGHFSAQYIMDDFTR, SCDDEGHFSAQYIMDDFTR	SC[+57.021464]DDEGHFSAQYIM[+15.994915]DDFTR, SC[+31.989828]D[+15.994915]DEGHFSAQYIM[+15.994915]DDFTR, SCDDEGHFSAQYIM[+15.994915]DDFTR, SC[+31.989828]DDEGHFSAQYIMDDFTR, SC[+57.021464]DDEGHFSAQYIM[+15.994915]DDFTR, SC[+57.021464]D[+15.994915]DEGHFSAQYIMDDFTR, SC[+57.021464]DDEGHFSAQY[+15.994915]IM[+15.994915]DDFTR, SC[+57.021464]D[+15.994915]D[+15.994915]EGHFSAQYIM[+15.994915]DDFTR, SCDDEGHFSAQY[+1…	431922164	1511764428	0.777782
C	229	247	3	SCDDEGHFSAQYIMDDFTR	SC[+57.021464]DDEGHFSAQYIMDDFTR, SCDDEGHFSAQYIMDDFTR	SC[+57.021464]DDEGHFSAQYIM[+15.994915]DDFTR, SC[+31.989828]D[+15.994915]DEGHFSAQYIM[+15.994915]DDFTR, SCDDEGHFSAQYIM[+15.994915]DDFTR, SC[+31.989828]DDEGHFSAQYIMDDFTR, SC[+57.021464]DDEGHFSAQYIM[+15.994915]DDFTR, SC[+57.021464]D[+15.994915]DEGHFSAQYIMDDFTR, SC[+57.021464]DDEGHFSAQY[+15.994915]IM[+15.994915]DDFTR, SC[+57.021464]D[+15.994915]D[+15.994915]EGHFSAQYIM[+15.994915]DDFTR, SCDDEGHFSAQY[+1…	13343496	87959869	0.868282
										0	0
F	229	247	1	SCDDEGHFSAQYIMDDFTR	SC[+57.021464]DDEGHFSAQYIMDDFTR, SCDDEGHFSAQYIMDDFTR	SC[+57.021464]DDEGHFSAQYIM[+15.994915]DDFTR, SC[+31.989828]D[+15.994915]DEGHFSAQYIM[+15.994915]DDFTR, SCDDEGHFSAQYIM[+15.994915]DDFTR, SC[+31.989828]DDEGHFSAQYIMDDFTR, SC[+57.021464]DDEGHFSAQYIM[+15.994915]DDFTR, SC[+57.021464]D[+15.994915]DEGHFSAQYIMDDFTR, SC[+57.021464]DDEGHFSAQY[+15.994915]IM[+15.994915]DDFTR, SC[+57.021464]D[+15.994915]D[+15.994915]EGHFSAQYIM[+15.994915]DDFTR, SCDDEGHFSAQY[+1…	86355734	619691531	0.877691
F	229	247	2	SCDDEGHFSAQYIMDDFTR	SC[+57.021464]DDEGHFSAQYIMDDFTR, SCDDEGHFSAQYIMDDFTR	SC[+57.021464]DDEGHFSAQYIM[+15.994915]DDFTR, SC[+31.989828]D[+15.994915]DEGHFSAQYIM[+15.994915]DDFTR, SCDDEGHFSAQYIM[+15.994915]DDFTR, SC[+31.989828]DDEGHFSAQYIMDDFTR, SC[+57.021464]DDEGHFSAQYIM[+15.994915]DDFTR, SC[+57.021464]D[+15.994915]DEGHFSAQYIMDDFTR, SC[+57.021464]DDEGHFSAQY[+15.994915]IM[+15.994915]DDFTR, SC[+57.021464]D[+15.994915]D[+15.994915]EGHFSAQYIM[+15.994915]DDFTR, SCDDEGHFSAQY[+1…	17617886	160388519	0.901027
F	229	247	3	SCDDEGHFSAQYIMDDFTR	SC[+57.021464]DDEGHFSAQYIMDDFTR, SCDDEGHFSAQYIMDDFTR	SC[+57.021464]DDEGHFSAQYIM[+15.994915]DDFTR, SC[+31.989828]D[+15.994915]DEGHFSAQYIM[+15.994915]DDFTR, SCDDEGHFSAQYIM[+15.994915]DDFTR, SC[+31.989828]DDEGHFSAQYIMDDFTR, SC[+57.021464]DDEGHFSAQYIM[+15.994915]DDFTR, SC[+57.021464]D[+15.994915]DEGHFSAQYIMDDFTR, SC[+57.021464]DDEGHFSAQY[+15.994915]IM[+15.994915]DDFTR, SC[+57.021464]D[+15.994915]D[+15.994915]EGHFSAQYIM[+15.994915]DDFTR, SCDDEGHFSAQY[+1…	351089826	995950260	0.739362
										0	0
O	229	247	1	SCDDEGHFSAQYIMDDFTR	SC[+57.021464]DDEGHFSAQYIMDDFTR, SCDDEGHFSAQYIMDDFTR	SC[+57.021464]DDEGHFSAQYIM[+15.994915]DDFTR, SC[+31.989828]D[+15.994915]DEGHFSAQYIM[+15.994915]DDFTR, SCDDEGHFSAQYIM[+15.994915]DDFTR, SC[+31.989828]DDEGHFSAQYIMDDFTR, SC[+57.021464]DDEGHFSAQYIM[+15.994915]DDFTR, SC[+57.021464]D[+15.994915]DEGHFSAQYIMDDFTR, SC[+57.021464]DDEGHFSAQY[+15.994915]IM[+15.994915]DDFTR, SC[+57.021464]D[+15.994915]D[+15.994915]EGHFSAQYIM[+15.994915]DDFTR, SCDDEGHFSAQY[+1…	255509736	1124814666	0.814892
O	229	247	2	SCDDEGHFSAQYIMDDFTR	SC[+57.021464]DDEGHFSAQYIMDDFTR, SCDDEGHFSAQYIMDDFTR	SC[+57.021464]DDEGHFSAQYIM[+15.994915]DDFTR, SC[+31.989828]D[+15.994915]DEGHFSAQYIM[+15.994915]DDFTR, SCDDEGHFSAQYIM[+15.994915]DDFTR, SC[+31.989828]DDEGHFSAQYIMDDFTR, SC[+57.021464]DDEGHFSAQYIM[+15.994915]DDFTR, SC[+57.021464]D[+15.994915]DEGHFSAQYIMDDFTR, SC[+57.021464]DDEGHFSAQY[+15.994915]IM[+15.994915]DDFTR, SC[+57.021464]D[+15.994915]D[+15.994915]EGHFSAQYIM[+15.994915]DDFTR, SCDDEGHFSAQY[+1…	189697852	845616059	0.816773
O	229	247	3	SCDDEGHFSAQYIMDDFTR	SC[+57.021464]DDEGHFSAQYIMDDFTR, SCDDEGHFSAQYIMDDFTR	SC[+57.021464]DDEGHFSAQYIM[+15.994915]DDFTR, SC[+31.989828]D[+15.994915]DEGHFSAQYIM[+15.994915]DDFTR, SCDDEGHFSAQYIM[+15.994915]DDFTR, SC[+31.989828]DDEGHFSAQYIMDDFTR, SC[+57.021464]DDEGHFSAQYIM[+15.994915]DDFTR, SC[+57.021464]D[+15.994915]DEGHFSAQYIMDDFTR, SC[+57.021464]DDEGHFSAQY[+15.994915]IM[+15.994915]DDFTR, SC[+57.021464]D[+15.994915]D[+15.994915]EGHFSAQYIM[+15.994915]DDFTR, SCDDEGHFSAQY[+1…	1119964368	2907960437	0.72195
										0	0
C	229	250	1	SCDDEGHFSAQYIMDDFTRDPL	SC[+57.021464]DDEGHFSAQYIMDDFTRDPL	SC[+57.021464]DDEGHFSAQYIM[+15.994915]DDFTRDPL	174884	1210432	0.873759
C	229	250	2	SCDDEGHFSAQYIMDDFTRDPL	SC[+57.021464]DDEGHFSAQYIMDDFTRDPL	SC[+57.021464]DDEGHFSAQYIM[+15.994915]DDFTRDPL	186119	1552400	0.892944
C	229	250	3	SCDDEGHFSAQYIMDDFTRDPL	SC[+57.021464]DDEGHFSAQYIMDDFTRDPL	SC[+57.021464]DDEGHFSAQYIM[+15.994915]DDFTRDPL	238474	2834015	0.922384
										0	0
F	229	250	1	SCDDEGHFSAQYIMDDFTRDPL	SC[+57.021464]DDEGHFSAQYIMDDFTRDPL	SC[+57.021464]DDEGHFSAQYIM[+15.994915]DDFTRDPL	264772	1406079	0.841535
F	229	250	2	SCDDEGHFSAQYIMDDFTRDPL	SC[+57.021464]DDEGHFSAQYIMDDFTRDPL	SC[+57.021464]DDEGHFSAQYIM[+15.994915]DDFTRDPL	242665	643775	0.726248
F	229	250	3	SCDDEGHFSAQYIMDDFTRDPL	SC[+57.021464]DDEGHFSAQYIMDDFTRDPL	SC[+57.021464]DDEGHFSAQYIM[+15.994915]DDFTRDPL	289856	1649744	0.850559
										0	0
O	229	250	1	SCDDEGHFSAQYIMDDFTRDPL	SC[+57.021464]DDEGHFSAQYIMDDFTRDPL	SC[+57.021464]DDEGHFSAQYIM[+15.994915]DDFTRDPL	183309	1391265	0.883582
O	229	250	2	SCDDEGHFSAQYIMDDFTRDPL	SC[+57.021464]DDEGHFSAQYIMDDFTRDPL	SC[+57.021464]DDEGHFSAQYIM[+15.994915]DDFTRDPL	263035	1178119	0.817483
O	229	250	3	SCDDEGHFSAQYIMDDFTRDPL	SC[+57.021464]DDEGHFSAQYIMDDFTRDPL	SC[+57.021464]DDEGHFSAQYIM[+15.994915]DDFTRDPL	244031	1937149	0.88812
										0	0
C	231	247	1	DDEGHFSAQYIMDDFTR	DDEGHFSAQYIMDDFTR, DDEGHFSAQY[+57.021464]IMDDFTR, DDEGHFSAQYIMD[+57.021464]DFTR	DDEGHFSAQYIM[+15.994915]DDFTR	36381121	1570281	0.0413761
C	231	247	2	DDEGHFSAQYIMDDFTR	DDEGHFSAQYIMDDFTR, DDEGHFSAQY[+57.021464]IMDDFTR, DDEGHFSAQYIMD[+57.021464]DFTR	DDEGHFSAQYIM[+15.994915]DDFTR	57669394	1372788	0.023251
C	231	247	3	DDEGHFSAQYIMDDFTR	DDEGHFSAQYIMDDFTR, DDEGHFSAQY[+57.021464]IMDDFTR, DDEGHFSAQYIMD[+57.021464]DFTR	DDEGHFSAQYIM[+15.994915]DDFTR	41013831	143066	0.00347611
										0	0
F	231	247	1	DDEGHFSAQYIMDDFTR	DDEGHFSAQYIMDDFTR, DDEGHFSAQY[+57.021464]IMDDFTR, DDEGHFSAQYIMD[+57.021464]DFTR	DDEGHFSAQYIM[+15.994915]DDFTR	91804014	373373	0.00405059
F	231	247	2	DDEGHFSAQYIMDDFTR	DDEGHFSAQYIMDDFTR, DDEGHFSAQY[+57.021464]IMDDFTR, DDEGHFSAQYIMD[+57.021464]DFTR	DDEGHFSAQYIM[+15.994915]DDFTR	45871119	164317	0.00356936
F	231	247	3	DDEGHFSAQYIMDDFTR	DDEGHFSAQYIMDDFTR, DDEGHFSAQY[+57.021464]IMDDFTR, DDEGHFSAQYIMD[+57.021464]DFTR	DDEGHFSAQYIM[+15.994915]DDFTR	62356671	949833	0.0150037
										0	0
O	231	247	1	DDEGHFSAQYIMDDFTR	DDEGHFSAQYIMDDFTR, DDEGHFSAQY[+57.021464]IMDDFTR, DDEGHFSAQYIMD[+57.021464]DFTR	DDEGHFSAQYIM[+15.994915]DDFTR	35679059	12960904	0.266466
O	231	247	2	DDEGHFSAQYIMDDFTR	DDEGHFSAQYIMDDFTR, DDEGHFSAQY[+57.021464]IMDDFTR, DDEGHFSAQYIMD[+57.021464]DFTR	DDEGHFSAQYIM[+15.994915]DDFTR	50107163	659363	0.0129881
O	231	247	3	DDEGHFSAQYIMDDFTR	DDEGHFSAQYIMDDFTR, DDEGHFSAQY[+57.021464]IMDDFTR, DDEGHFSAQYIMD[+57.021464]DFTR	DDEGHFSAQYIM[+15.994915]DDFTR	90025065	2974240	0.0319813
										0	0
C	232	247	1	DEGHFSAQYIMDDFTR	DEGHFSAQYIMDDFTR, DEGHFSAQYIMD[+57.021464]DFTR	DEGHFSAQYIM[+15.994915]DDFTR	224570654	112375375	0.333511
C	232	247	2	DEGHFSAQYIMDDFTR	DEGHFSAQYIMDDFTR, DEGHFSAQYIMD[+57.021464]DFTR	DEGHFSAQYIM[+15.994915]DDFTR	220046918	111570211	0.336443
C	232	247	3	DEGHFSAQYIMDDFTR	DEGHFSAQYIMDDFTR, DEGHFSAQYIMD[+57.021464]DFTR	DEGHFSAQYIM[+15.994915]DDFTR	184808885	95173055	0.339926
										0	0
F	232	247	1	DEGHFSAQYIMDDFTR	DEGHFSAQYIMDDFTR, DEGHFSAQYIMD[+57.021464]DFTR	DEGHFSAQYIM[+15.994915]DDFTR	477656618	226131118	0.321306
F	232	247	2	DEGHFSAQYIMDDFTR	DEGHFSAQYIMDDFTR, DEGHFSAQYIMD[+57.021464]DFTR	DEGHFSAQYIM[+15.994915]DDFTR	241271863	121480927	0.334886
F	232	247	3	DEGHFSAQYIMDDFTR	DEGHFSAQYIMDDFTR, DEGHFSAQYIMD[+57.021464]DFTR	DEGHFSAQYIM[+15.994915]DDFTR	299359957	147069419	0.329435
										0	0
O	232	247	1	DEGHFSAQYIMDDFTR	DEGHFSAQYIMDDFTR, DEGHFSAQYIMD[+57.021464]DFTR	DEGHFSAQYIM[+15.994915]DDFTR	500817596	241611912	0.325434
O	232	247	2	DEGHFSAQYIMDDFTR	DEGHFSAQYIMDDFTR, DEGHFSAQYIMD[+57.021464]DFTR	DEGHFSAQYIM[+15.994915]DDFTR	392271536	190714070	0.327133
O	232	247	3	DEGHFSAQYIMDDFTR	DEGHFSAQYIMDDFTR, DEGHFSAQYIMD[+57.021464]DFTR	DEGHFSAQYIM[+15.994915]DDFTR	307792114	245592319	0.443801
										0	0
C	233	247	1	EGHFSAQYIMDDFTR	EGHFSAQYIMDDFTR	EGHFSAQYIM[+15.994915]DDFTR	172582670	11183968	0.0608596
C	233	247	2	EGHFSAQYIMDDFTR	EGHFSAQYIMDDFTR	EGHFSAQYIM[+15.994915]DDFTR	235447766	23974400	0.0924146
C	233	247	3	EGHFSAQYIMDDFTR	EGHFSAQYIMDDFTR	EGHFSAQYIM[+15.994915]DDFTR	88513485	22126120	0.199984
										0	0
F	233	247	1	EGHFSAQYIMDDFTR	EGHFSAQYIMDDFTR	EGHFSAQYIM[+15.994915]DDFTR	129724464	55725129	0.300487
F	233	247	2	EGHFSAQYIMDDFTR	EGHFSAQYIMDDFTR	EGHFSAQYIM[+15.994915]DDFTR	64419028	37192561	0.366027
F	233	247	3	EGHFSAQYIMDDFTR	EGHFSAQYIMDDFTR	EGHFSAQYIM[+15.994915]DDFTR	152356345	23781468	0.135016
										0	0
O	233	247	1	EGHFSAQYIMDDFTR	EGHFSAQYIMDDFTR	EGHFSAQYIM[+15.994915]DDFTR	166878752	19001102	0.102222
O	233	247	2	EGHFSAQYIMDDFTR	EGHFSAQYIMDDFTR	EGHFSAQYIM[+15.994915]DDFTR	146940932	35567459	0.194881
O	233	247	3	EGHFSAQYIMDDFTR	EGHFSAQYIMDDFTR	EGHFSAQYIM[+15.994915]DDFTR	222420670	41958572	0.158706
										0	0
C	234	245	1	GHFSAQYIMDDF	GHFSAQYIMDDF	GHFSAQYIM[+15.994915]DDF	22585696	26418621	0.539108
C	234	245	2	GHFSAQYIMDDF	GHFSAQYIMDDF	GHFSAQYIM[+15.994915]DDF	15871166	38541824	0.70832
C	234	245	3	GHFSAQYIMDDF	GHFSAQYIMDDF	GHFSAQYIM[+15.994915]DDF	12651534	13497087	0.516168
										0.79719	0.063647
F	234	245	1	GHFSAQYIMDDF	GHFSAQYIMDDF	GHFSAQYIM[+15.994915]DDF	15166120	3693682	0.195849
F	234	245	2	GHFSAQYIMDDF	GHFSAQYIMDDF	GHFSAQYIM[+15.994915]DDF	10074972	2110886	0.173224
F	234	245	3	GHFSAQYIMDDF	GHFSAQYIMDDF	GHFSAQYIM[+15.994915]DDF	14436229	6254551	0.302287
										0.83936	0.0873832
O	234	245	1	GHFSAQYIMDDF	GHFSAQYIMDDF	GHFSAQYIM[+15.994915]DDF	36648811	16872604	0.31525
O	234	245	2	GHFSAQYIMDDF	GHFSAQYIMDDF	GHFSAQYIM[+15.994915]DDF	15234142	13474099	0.469346
O	234	245	3	GHFSAQYIMDDF	GHFSAQYIMDDF	GHFSAQYIM[+15.994915]DDF	46691137	21948841	0.319768
										0.784538	0.054211
C	234	247	1	GHFSAQYIMDDFTR	GHFSAQYIMDDFTR, GHFSAQYIMD[+57.021464]DFTR, GHFSAQY[+57.021464]IMDDFTR, GH[+57.021464]FSAQYIMDDFTR, GHFSAQ[+0.984016]YIMDDFTR, GHFSAQYIMDD[+57.021464]FTR	GHFSAQYIM[+15.994915]DDFTR, GHFSAQY[+15.994915]IM[+15.994915]DDFTR, GHFSAQY[+31.989828]IM[+15.994915]DDFTR, GHFSAQYIM[+31.989828]DDFTR, GHFSAQY[+15.994915]IMDDFTR, GHFSAQYIM[+15.994915]DDFTR, GHF[+31.989828]SAQYIM[+15.994915]DDFTR	155856241	170558564	0.522521
C	234	247	2	GHFSAQYIMDDFTR	GHFSAQYIMDDFTR, GHFSAQYIMD[+57.021464]DFTR, GHFSAQY[+57.021464]IMDDFTR, GH[+57.021464]FSAQYIMDDFTR, GHFSAQ[+0.984016]YIMDDFTR, GHFSAQYIMDD[+57.021464]FTR	GHFSAQYIM[+15.994915]DDFTR, GHFSAQY[+15.994915]IM[+15.994915]DDFTR, GHFSAQY[+31.989828]IM[+15.994915]DDFTR, GHFSAQYIM[+31.989828]DDFTR, GHFSAQY[+15.994915]IMDDFTR, GHFSAQYIM[+15.994915]DDFTR, GHF[+31.989828]SAQYIM[+15.994915]DDFTR	156054708	180439072	0.536233
C	234	247	3	GHFSAQYIMDDFTR	GHFSAQYIMDDFTR, GHFSAQYIMD[+57.021464]DFTR, GHFSAQY[+57.021464]IMDDFTR, GH[+57.021464]FSAQYIMDDFTR, GHFSAQ[+0.984016]YIMDDFTR, GHFSAQYIMDD[+57.021464]FTR	GHFSAQYIM[+15.994915]DDFTR, GHFSAQY[+15.994915]IM[+15.994915]DDFTR, GHFSAQY[+31.989828]IM[+15.994915]DDFTR, GHFSAQYIM[+31.989828]DDFTR, GHFSAQY[+15.994915]IMDDFTR, GHFSAQYIM[+15.994915]DDFTR, GHF[+31.989828]SAQYIM[+15.994915]DDFTR	0	27143283	1
										0.896362	0.0244922
F	234	247	1	GHFSAQYIMDDFTR	GHFSAQYIMDDFTR, GHFSAQYIMD[+57.021464]DFTR, GHFSAQY[+57.021464]IMDDFTR, GH[+57.021464]FSAQYIMDDFTR, GHFSAQ[+0.984016]YIMDDFTR, GHFSAQYIMDD[+57.021464]FTR	GHFSAQYIM[+15.994915]DDFTR, GHFSAQY[+15.994915]IM[+15.994915]DDFTR, GHFSAQY[+31.989828]IM[+15.994915]DDFTR, GHFSAQYIM[+31.989828]DDFTR, GHFSAQY[+15.994915]IMDDFTR, GHFSAQYIM[+15.994915]DDFTR, GHF[+31.989828]SAQYIM[+15.994915]DDFTR	21763797	11104038	0.337839
F	234	247	2	GHFSAQYIMDDFTR	GHFSAQYIMDDFTR, GHFSAQYIMD[+57.021464]DFTR, GHFSAQY[+57.021464]IMDDFTR, GH[+57.021464]FSAQYIMDDFTR, GHFSAQ[+0.984016]YIMDDFTR, GHFSAQYIMDD[+57.021464]FTR	GHFSAQYIM[+15.994915]DDFTR, GHFSAQY[+15.994915]IM[+15.994915]DDFTR, GHFSAQY[+31.989828]IM[+15.994915]DDFTR, GHFSAQYIM[+31.989828]DDFTR, GHFSAQY[+15.994915]IMDDFTR, GHFSAQYIM[+15.994915]DDFTR, GHF[+31.989828]SAQYIM[+15.994915]DDFTR	11198001	5860042	0.343535
F	234	247	3	GHFSAQYIMDDFTR	GHFSAQYIMDDFTR, GHFSAQYIMD[+57.021464]DFTR, GHFSAQY[+57.021464]IMDDFTR, GH[+57.021464]FSAQYIMDDFTR, GHFSAQ[+0.984016]YIMDDFTR, GHFSAQYIMDD[+57.021464]FTR	GHFSAQYIM[+15.994915]DDFTR, GHFSAQY[+15.994915]IM[+15.994915]DDFTR, GHFSAQY[+31.989828]IM[+15.994915]DDFTR, GHFSAQYIM[+31.989828]DDFTR, GHFSAQY[+15.994915]IMDDFTR, GHFSAQYIM[+15.994915]DDFTR, GHF[+31.989828]SAQYIM[+15.994915]DDFTR	52135398	55080061	0.513732
										0.806114	0.069313
O	234	247	1	GHFSAQYIMDDFTR	GHFSAQYIMDDFTR, GHFSAQYIMD[+57.021464]DFTR, GHFSAQY[+57.021464]IMDDFTR, GH[+57.021464]FSAQYIMDDFTR, GHFSAQ[+0.984016]YIMDDFTR, GHFSAQYIMDD[+57.021464]FTR	GHFSAQYIM[+15.994915]DDFTR, GHFSAQY[+15.994915]IM[+15.994915]DDFTR, GHFSAQY[+31.989828]IM[+15.994915]DDFTR, GHFSAQYIM[+31.989828]DDFTR, GHFSAQY[+15.994915]IMDDFTR, GHFSAQYIM[+15.994915]DDFTR, GHF[+31.989828]SAQYIM[+15.994915]DDFTR	39131210	30861531	0.440925
O	234	247	2	GHFSAQYIMDDFTR	GHFSAQYIMDDFTR, GHFSAQYIMD[+57.021464]DFTR, GHFSAQY[+57.021464]IMDDFTR, GH[+57.021464]FSAQYIMDDFTR, GHFSAQ[+0.984016]YIMDDFTR, GHFSAQYIMDD[+57.021464]FTR	GHFSAQYIM[+15.994915]DDFTR, GHFSAQY[+15.994915]IM[+15.994915]DDFTR, GHFSAQY[+31.989828]IM[+15.994915]DDFTR, GHFSAQYIM[+31.989828]DDFTR, GHFSAQY[+15.994915]IMDDFTR, GHFSAQYIM[+15.994915]DDFTR, GHF[+31.989828]SAQYIM[+15.994915]DDFTR	70705132	115214231	0.6197
O	234	247	3	GHFSAQYIMDDFTR	GHFSAQYIMDDFTR, GHFSAQYIMD[+57.021464]DFTR, GHFSAQY[+57.021464]IMDDFTR, GH[+57.021464]FSAQYIMDDFTR, GHFSAQ[+0.984016]YIMDDFTR, GHFSAQYIMDD[+57.021464]FTR	GHFSAQYIM[+15.994915]DDFTR, GHFSAQY[+15.994915]IM[+15.994915]DDFTR, GHFSAQY[+31.989828]IM[+15.994915]DDFTR, GHFSAQYIM[+31.989828]DDFTR, GHFSAQY[+15.994915]IMDDFTR, GHFSAQYIM[+15.994915]DDFTR, GHF[+31.989828]SAQYIM[+15.994915]DDFTR	75367275	81293823	0.518915
										0.863062	0.0395373
C	234	250	1	GHFSAQYIMDDFTRDPL	GHFSAQYIMDDFTRDPL	GHFSAQYIM[+15.994915]DDFTRDPL	2437881	2877093	0.541318
C	234	250	2	GHFSAQYIMDDFTRDPL	GHFSAQYIMDDFTRDPL	GHFSAQYIM[+15.994915]DDFTRDPL	3134627	2064720	0.397111
C	234	250	3	GHFSAQYIMDDFTRDPL	GHFSAQYIMDDFTRDPL	GHFSAQYIM[+15.994915]DDFTRDPL	835084	2031480	0.708681
										1	0
F	234	250	1	GHFSAQYIMDDFTRDPL	GHFSAQYIMDDFTRDPL	GHFSAQYIM[+15.994915]DDFTRDPL	3811966	3978652	0.510698
F	234	250	2	GHFSAQYIMDDFTRDPL	GHFSAQYIMDDFTRDPL	GHFSAQYIM[+15.994915]DDFTRDPL	944900	3668189	0.79517
F	234	250	3	GHFSAQYIMDDFTRDPL	GHFSAQYIMDDFTRDPL	GHFSAQYIM[+15.994915]DDFTRDPL	4040014	6830484	0.628351
										1	0
O	234	250	1	GHFSAQYIMDDFTRDPL	GHFSAQYIMDDFTRDPL	GHFSAQYIM[+15.994915]DDFTRDPL	3869966	2193469	0.361754
[truncated: 4,779 more rows]

## Sheet: 1.6 GluC_30°C
group	start	end	replicate	peptide	nake	oxi	nake intensity	oxi intensity	percentage	Ave. Perc.	SD
[truncated: 600 more rows]

[truncated: 2 more sheets: 1.7 Trypsin_FC, 1.8 GluC_FC]
