# Supplementary material for: Rational tuning of temperature sensitivity of the TRPM8 channel
Source: EMBO Rep. 2025 Nov 14;26(24):6325–45. doi: 10.1038/s44319-025-00630-2 (PMC12715194; doi:10.1038/s44319-025-00630-2)
Supplement: Supplementary file 8 — Dataset EV2 [file 44319_2025_630_MOESM8_ESM.xlsx]

## Sheet: trypsin
start_site	end_site	peptide	oxidized AA	mass shift
15	30	NGTMGSTRTLYSSVSR	M18	15.99
23	30	TLYSSVSR	Y25	15.99
			Y25	31.99
31	48	STDVSYSDSDLVNFIQAN	N43	15.99
31	50	STDVSYSDSDLVNFIQANFK	Y36	15.99
			Y36	31.99
			D40	15.99
			L41	13.98
53	59	ECVFFTR	F56	15.99
63	69	AMENICK	M64	15.99
63	88	AMENICKCGYAQSQHIEGTQINQNEK	M64	15.99
			E65	13.98
			N66	15.99
			C68	15.99
			Y72	15.99
69	88	KCGYAQSQHIEGTQINQNEK	K69	13.98
			C70	31.99
70	88	CGYAQSQHIEGTQINQNEK	C70	15.99
			Y72	31.99
			Q74	13.98
			C70	31.99
			Y15	15.99
			H77	13.98
			I78	13.98
			Q76	13.98
			N84	15.99
70	92	CGYAQSQHIEGTQINQNEKWNYK	Y72	15.99
			C70	31.99
			W89	31.99
			I78	13.98
			W89	15.99
73	88	AQSQHIEGTQINQNEK	I83	13.98
78	88	IEGTQINQNEK	I83	13.98
80	92	GTQINQNEKWNYK	W89	15.99
			W89	31.99
97	113	EFPTDAFGDIQFETLGK	E97	13.98
			F98	15.99
			P99	13.98
			D101	15.99
			F98	31.99
			F103	15.99
			F103	31.99
			D105	15.99
			F108	15.99
99	113	PTDAFGDIQFETLGK	P99	13.98
120	138	LSCDTDSETLYELLTQHWH	W137	15.99
			W137	31.99
120	140	LSCDTDSETLYELLTQHWHLK	L120	13.98
			E127	13.98
			W137	31.99
			W137	15.99
			D123	15.99
			D125	15.99
			Y130	15.99
			C122	31.99
			Y130	31.99
			L139	13.98
			L129	13.98
			H138	15.99
126	140	SETLYELLTQHWHLK	W137	31.99
132	140	LLTQHWHLK	W137	15.99
			W137	31.99
141	153	TPNLVISVTGGAK	P142	15.99
			N143	15.99
			L144	13.98
			I146	13.98
144	153	LVISVTGGAK	I146	13.98
154	160	NFALKPR	P159	13.98
168	175	LIYIAQSK	Y170	15.99
			Y170	31.99
			I174	13.98
175	190	KGAWILTGGTHYGLMK	W178	31.99
176	186	GAWILTGGTHY	W178	31.99
176	188	GAWILTGGTHYGL	W178	15.99
			W178	31.99
176	190	GAWILTGGTHYGLMK	W178	15.99
			I179	13.98
			M189	15.99
			W178	31.99
			Y186	15.99
			W178	15.99
			L180	13.98
			L188	13.98
178	190	WILTGGTHYGLMK	M189	15.99
179	190	ILTGGTHYGLMK	M189	15.99
180	190	LTGGTHYGLMK	M189	15.99
191	197	YIGEVVR	Y191	15.99
			Y191	31.99
204	217	NSEENIVAIGIAAW	W217	15.99
204	219	NSEENIVAIGIAAWGM	W217	31.99
			M219	15.99
204	223	NSEENIVAIGIAAWGMVSNR	W217	15.99
			M219	15.99
			W217	31.99
204	228	NSEENIVAIGIAAWGMVSNRDTLIR	M219	15.99
			W217	15.99
			W217	31.99
207	223	ENIVAIGIAAWGMVSNR	W217	31.99
			M219	15.99
208	223	NIVAIGIAAWGMVSNR	W217	15.99
			M219	15.99
			W217	31.99
229	247	SCDDEGHFSAQYIMDDFTR	D231	15.99
			D232	15.99
			M242	15.99
			C230	31.99
			H235	15.99
			F236	31.99
			E233	13.98
			Y240	15.99
			Y240	31.99
229	250	SCDDEGHFSAQYIMDDFTRDPL	M242	15.99
231	247	DDEGHFSAQYIMDDFTR	M242	15.99
232	247	DEGHFSAQYIMDDFTR	M242	15.99
233	247	EGHFSAQYIMDDFTR	M242	15.99
234	245	GHFSAQYIMDDF	M242	15.99
234	247	GHFSAQYIMDDFTR	F236	31.99
			M242	15.99
			Y240	15.99
			Y240	31.99
			M242	31.99
234	250	GHFSAQYIMDDFTRDPL	M242	15.99
236	247	FSAQYIMDDFTR	M242	15.99
237	247	SAQYIMDDFTR	M242	15.99
240	247	YIMDDFTR	M242	15.99
248	276	DPLYILDNNHTHLLLVDNGCHGHPTVEAK	D248	15.99
			Y251	31.99
			L262	13.98
			P249	13.98
			L250	13.98
			L260	13.98
			Y251	15.99
			I252	13.98
			C267	31.99
			Y251	31.99
			C267	15.99
			H259	15.99
251	276	YILDNNHTHLLLVDNGCHGHPTVEAK	H268	15.99
255	276	NNHTHLLLVDNGCHGHPTVEAK	L261	13.98
			N265	15.99
			H268	15.99
299	310	IPIVCFAQGGGR	I299	13.98
			P300	15.99
			C303	31.99
			C303	15.99
			F304	15.99
			F304	31.99
322	355	SKIPCVVVEGSGQIADVIASLVEVEDVLTSSMVK	P325	13.98
			M353	13.98
			E330	16.99
324	355	IPCVVVEGSGQIADVIASLVEVEDVLTSSMVK	I339	13.98
			M353	15.99
327	355	VVVEGSGQIADVIASLVEVEDVLTSSMVK	M353	15.99
335	355	IADVIASLVEVEDVLTSSMVK	M353	15.99
338	355	VIASLVEVEDVLTSSMVK	M353	15.99
341	355	SLVEVEDVLTSSMVK	M353	15.99
342	355	LVEVEDVLTSSMVK	M353	15.99
343	355	VEVEDVLTSSMVK	M353	15.99
345	355	VEDVLTSSMVK	M353	15.99
347	355	DVLTSSMVK	M353	15.99
369	379	LPEEEIESWIK	L369	13.98
			P370	13.98
			W377	15.99
			I378	13.98
369	382	LPEEEIESWIKWLK	W380	15.99
			W380	31.99
383	395	EILESSHLLTVIK	E383	13.98
			L385	13.98
			E386	13.98
			H389	15.99
			L390	13.98
			L391	13.98
385	414	LESSHLLTVIKMEEAGDEIVSNAISYALYK	M396	15.99
392	414	TVIKMEEAGDEIVSNAISYALYK	K395	15.99
396	406	MEEAGDEIVSN	M396	15.99
396	410	MEEAGDEIVSNAISY	M396	15.99
			Y410	15.99
396	411	MEEAGDEIVSNAISYA	M396	15.99
396	412	MEEAGDEIVSNAISYAL	M396	15.99
			Y410	15.99
396	413	MEEAGDEIVSNAISYALY	M396	15.99
396	414	MEEAGDEIVSNAISYALYK	M396	15.99
			E397	13.98
			E398	13.98
			M396	31.99
			E397	13.98
			E402	13.98
			V404	13.98
			E398	13.98
			I403	13.98
			E402	13.98
			D401	15.99
			Y410	31.99
			Y410	15.99
			L412	13.98
			I408	13.98
			N406	15.99
			Y413	15.99
			Y413	31.99
399	410	AGDEIVSNAISY	Y410	31.99
399	414	AGDEIVSNAISYALYK	D401	15.99
			E402	13.98
			I403	13.98
			Y413	31.99
			Y413	13.98
			L412	13.98
			Y410	15.99
403	414	IVSNAISYALYK	Y410	31.99
			L412	13.98
			Y413	15.99
			K414	13.98
415	431	AFSTNEQDKDNWNGQLK	F416	31.99
			N419	15.99
			K423	15.99
			D523	15.99
			F416	15.99
			W426	31.99
			L430	13.98
			W426	15.99
			Q429	13.98
			E420	13.98
			K423	13.98
			D422	15.99
			N425	15.99
			-1
424	431	DNWNGQLK	W426	15.99
			W426	31.99
431	451	KLLLEWNQLDLASDEIFTNDR	W436	31.99
432	451	LLLEWNQLDLASDEIFTNDR	L434	13.98
			E435	13.98
			W436	15.99
			L439	13.98
			D440	15.99
			W436	31.99
			L441	13.98
			Q438	13.98
432	452	LLLEWNQLDLASDEIFTNDRR	L432	13.98
			W436	31.99
			E435	13.98
			W436	15.99
			N437	15.99
			F447	15.99
452	466	RWESADLQEVMFTAL	W453	15.99
			M462	15.99
452	468	RWESADLQEVMFTALIK	W453	15.99
			E454	13.98
			M462	15.99
			W453	31.99
453	466	WESADLQEVMFTAL	M462	15.99
453	468	WESADLQEVMFTALIK	W453	15.99
			E454	13.98
			L458	13.98
			M462	15.99
			D457	15.99
			Q459	13.98
454	468	ESADLQEVMFTALIK	M462	15.99
455	468	SADLQEVMFTALIK	M462	15.99
461	468	VMFTALIK	M462	15.99
			M462	31.99
476	486	LFLENGLNLQK	F477	15.99
			E479	13.98
			F477	31.99
			N480	15.99
487	507	FLTNEVLTELFSTHFSTLVYR	F497	15.99
			Y506	15.99
496	507	LFSTHFSTLVYR	Y506	15.99
508	526	NLQIAKNSYNDALLTFVWK	Y516	31.99
514	526	NSYNDALLTFVWK	Y516	31.99
			W525	15.99
			Y516	31.99
			W525	31.99
			K526	15.99
			V524	13.98
			D518	15.99
			L520	13.98
			L521	13.98
			F523	15.99
515	526	SYNDALLTFVWK	Y516	31.99
			W525	15.99
			W525	31.99
518	526	DALLTFVWK	W525	31.99
519	526	ALLTFVWK	W525	15.99
			W525	31.99
534	540	SFWKEDR	W536	15.99
			W536	31.99
541	558	SSREDLDVELHDASLTTR	E544	13.98
			L546	13.98
			D547	15.99
542	558	SREDLDVELHDASLTTR	L546	13.98
544	558	EDLDVELHDASLTTR	D545	15.99
			L546	13.98
			D547	15.99
			E549	13.98
			L550	13.98
			L555	13.98
559	567	HPLQALFIW	W567	31.99
559	573	HPLQALFIWAILQNK	F565	15.99
			W567	31.99
			I566	13.98
			W567	15.99
559	574	HPLQALFIWAILQNKK	W567	31.99
			F565	15.99
			I566	13.98
			W567	15.99
562	573	QALFIWAILQNK	W567	31.99
565	573	FIWAILQNK	F565	15.99
			W567	31.99
			W567	15.99
566	573	IWAILQNK	W567	31.99
579	585	VIWEQTK	I580	13.98
			W581	15.99
			W581	31.99
579	596	VIWEQTKGCTLAALGASK	I580	13.98
			W581	31.99
			E582	13.98
			Q583	13.98
			K585	13.98
			C587	31.99
586	596	GCTLAALGASK	L589	13.98
			C587	15.99
			C587	31.99
604	624	VKNDINAAGESEELANEYETR	K605	13.98
			D607	15.99
			I608	13.98
			N606	15.99
			N609	15.99
			E620	13.98
			Y621	15.99
			E622	13.98
			E613	13.98
			L617	13.98
			E615	13.98
			Y621	15.99
			N619	15.99
606	624	NDINAAGESEELANEYETR	K605	13.98
			D607	15.99
			I608	13.98
			N606	15.99
			N609	15.99
			E620	13.98
			Y621	15.99
			E622	13.98
			E613	13.98
			L617	13.98
			E615	13.98
			Y621	15.99
			N619	15.99
610	624	AAGESEELANEYETR	Y621	31.99
			E622	13.98
649	680	EAWGGSNCLELAVEATDQHFIAQPGVQNFLSK	W651	31.99
681	688	QWYGEISR	Q681	13.98
			W682	31.99
			Y683	15.99
			W682	31.99
			Y683	31.99
843	851	LIHIFTVSR	L843	13.98
			I846	13.98
			F847	15.99
			F847	31.99
852	862	NLGPKIIMLQR	M859	15.99
896	901	WRWIFR	W898	15.99
902	911	SVIYEPYLAM	M911	15.99
902	912	SVIYEPYLAMF	M911	15.99
902	928	SVIYEPYLAMFGQVPSDVDSTTYDFSH	M911	15.99
902	929	SVIYEPYLAMFGQVPSDVDSTTYDFSHC	M911	15.99
909	928	LAMFGQVPSDVDSTTYDFSH	M911	15.99
909	931	LAMFGQVPSDVDSTTYDFSHCTF	M911	15.99
909	937	LAMFGQVPSDVDSTTYDFSHCTFSGNESK	M911	15.99
909	950	LAMFGQVPSDVDSTTYDFSHCTFSGNESKPLCVELDEHNLPR	M911	15.99
912	950	FGQVPSDVDSTTYDFSHCTFSGNESKPLCVELDEHNLPR	F912	15.99
930	950	TFSGNESKPLCVELDEHNLPR	C940	31.99
938	950	PLCVELDEHNLPR	P938	15.99
			C940	31.99
			L939	13.98
940	950	CVELDEHNLPR	C940	31.99
999	1008	YFLVQEYCNR	Y999	15.99
			Y999	31.99
			E1004	13.98
			Y1005	15.99
1035	1046	EKNMESNACCFR	M1038	15.99
1037	1046	NMESNACCFR	M1038	15.99
			N1041	15.99
			C1044	31.99
			F1045	15.99
			M1044	15.99
			M1044	31.99
1038	1046	MESNACCFR	M1038	15.99
1047	1060	NEDNETLAWEGVMK	M1059	15.99
			W1055	15.99
			E1056	13.98
			N1047	15.99
			E1051	13.98
			M1059	31.99
1047	1066	NEDNETLAWEGVMKENYLVK	M1059	15.99
1048	1060	EDNETLAWEGVMK	M1059	15.99
1050	1060	NETLAWEGVMK	M1059	15.99
1052	1060	TLAWEGVMK	W1055	15.99
			M1059	31.99
			W1055	15.99
66	88	NICKCGYAQSQHIEGTQINQNEK	C70	15.99
67	88	ICKCGYAQSQHIEGTQINQNEK	C68	15.99
			C70	15.99
			C70	31.99
			Y72	15.99
77	92	HIEGTQINQNEKWNYK	W89	15.99
117	140	YLRLSCDTDSETLYELLTQHWHLK	Y117	31.99
			R119	15.99
			C122	31.99
135	153	QHWHLKTPNLVISVTGGAK	W137	31.99
230	247	CDDEGHFSAQYIMDDFTR	M242	15.99
241	247	IMDDFTR	M242	15.99
374	382	IESWIKWLK	W380	15.99
			W380	31.99
383	406	EILESSHLLTVIKMEEAGDEIVSN	M396	15.99
384	414	ILESSHLLTVIKMEEAGDEIVSNAISYALYK	M396	31.99
387	414	SSHLLTVIKMEEAGDEIVSNAISYALYK	M396	31.99
857	862	IIMLQR	M859	15.99
			L860	13.98
996	1008	FQRYFLVQEYCNR	F996	31.99
1016	1026	VVFAYFYMVVK	M1023	15.99
1037	1060	NMESNACCFRNEDNETLAWEGVMK	W1055	15.99
1047	1062	NEDNETLAWEGVMKEN	M1059	15.99
1054	1060	AWEGVMK	M1059	15.99

## Sheet: gluC
start_site	end_site	peptide	oxidized AA	mass shift
63	79	AMENICKCGYAQSQHIE	M64	15.99
			K69	15.99
			Y72	15.99
			C68	15.99
66	79	NICKCGYAQSQHIE	C68	15.99
			C70	15.99
234	243	GHFSAQYIMD	Y240	15.99
			M242	15.99
234	244	GHFSAQYIMDD	Y240	15.99
			M242	15.99
234	248	GHFSAQYIMDDFTRD	M242	15.99
248	274	DPLYILDNNHTHLLLVDNGCHGHPTVE	L253	13.98
			D254	15.99
			H259	15.99
			L260	13.98
			L262	13.98
			N265	15.99
			H268	15.99
			N255	15.99
			C267	31.99
			N256	15.99
255	274	NNHTHLLLVDNGCHGHPTVE	N265	15.99
432	445	LLLEWNQLDLASDE	W436	15.99
			W436	31.99
436	445	WNQLDLASDE	W436	15.99
			W436	31.99
452	460	RWESADLQE	W453	15.99
			W453	31.99
559	575	HPLQALFIWAILQNKKE	W567	31.99
909	935	LAMFGQVPSDVDSTTYDFSHCTFSGNE	M911	15.99
387	398	SSHLLTVIKMEE	M396	15.99
902	925	SVIYEPYLAMFGQVPSDVDSTTYD	M911	15.99
