# Supplementary material for: Rational tuning of temperature sensitivity of the TRPM8 channel
Source: EMBO Rep. 2025 Nov 14;26(24):6325–45. doi: 10.1038/s44319-025-00630-2 (PMC12715194; doi:10.1038/s44319-025-00630-2)
Supplement: Supplementary file 9 — Dataset EV3 [file 44319_2025_630_MOESM9_ESM.xlsx]

## Sheet: 1.1 Primers
Name	Primer-Forward	Primer-Reverse
W137K	gacccagcacAAAcacctcaaaacacccaacctggtca	ttttgaggtgTTTgtgctgggtcagcagttcgtagaga
W137D	gacccagcacGACcacctcaaaacacccaacctggtca	ttttgaggtgGTCgtgctgggtcagcagttcgtagaga
W137I	gacccagcacATTcacctcaaaacacccaacctggtca	ttttgaggtgAATgtgctgggtcagcagttcgtagaga
W137L	gacccagcacCTCcacctcaaaacacccaacctggtca	ttttgaggtgGAGgtgctgggtcagcagttcgtagaga
W137F	gacccagcacTTTcacctcaaaacacccaacctggtca	ttttgaggtgAAAgtgctgggtcagcagttcgtagaga
W137R	gacccagcacAGAcacctcaaaacacccaacctggtca	ttttgaggtgTCTgtgctgggtcagcagttcgtagaga
W137H	gacccagcacCATcacctcaaaacacccaacctggtca	ttttgaggtgATGgtgctgggtcagcagttcgtagaga
W137E	gacccagcacGAGcacctcaaaacacccaacctggtca	ttttgaggtgCTCgtgctgggtcagcagttcgtagaga
W137S	gacccagcacTCTcacctcaaaacacccaacctggtca	ttttgaggtgAGAgtgctgggtcagcagttcgtagaga
W137T	gacccagcacACCcacctcaaaacacccaacctggtca	ttttgaggtgGGTgtgctgggtcagcagttcgtagaga
W137N	gacccagcacAACcacctcaaaacacccaacctggtca	ttttgaggtgGTTgtgctgggtcagcagttcgtagaga
W137Q	gacccagcacCAGcacctcaaaacacccaacctggtca	ttttgaggtgCTGgtgctgggtcagcagttcgtagaga
W137C	gacccagcacTGTcacctcaaaacacccaacctggtca	ttttgaggtgACAgtgctgggtcagcagttcgtagaga
W137G	gacccagcacGGTcacctcaaaacacccaacctggtca	ttttgaggtgACCgtgctgggtcagcagttcgtagaga
W137P	gacccagcacCCAcacctcaaaacacccaacctggtca	ttttgaggtgTGGgtgctgggtcagcagttcgtagaga
W137A	gacccagcacGCCcacctcaaaacacccaacctggtca	ttttgaggtgGGCgtgctgggtcagcagttcgtagaga
W137V	gacccagcacGTCcacctcaaaacacccaacctggtca	ttttgaggtgGACgtgctgggtcagcagttcgtagaga
W137M	gacccagcacATGcacctcaaaacacccaacctggtca	ttttgaggtgCATgtgctgggtcagcagttcgtagaga
W137Y	gacccagcacTACcacctcaaaacacccaacctggtca	ttttgaggtgGTAgtgctgggtcagcagttcgtagaga
I146D	aacacccaacGACgtcatttcagtgacgggtggagcca	ctgaaatgacGTCgttgggtgttttgaggtgccagtgc
I146K	caacctggtcAAAtcagtgacgggtggagccaaaaact	ccgtcactgaTTTgaccaggttgggtgttttgaggtgc
I146F	caacctggtcTTTtcagtgacgggtggagccaaaaact	ccgtcactgaAAAgaccaggttgggtgttttgaggtgc
I146R	caacctggtcCGCtcagtgacgggtggagccaaaaact	ccgtcactgaGCGgaccaggttgggtgttttgaggtgc
I146H	caacctggtcCACtcagtgacgggtggagccaaaaact	ccgtcactgaGTGgaccaggttgggtgttttgaggtgc
I146E	caacctggtcGAAtcagtgacgggtggagccaaaaact	ccgtcactgaTTCgaccaggttgggtgttttgaggtgc
I146S	caacctggtcTCAtcagtgacgggtggagccaaaaact	ccgtcactgaTGAgaccaggttgggtgttttgaggtgc
I146T	caacctggtcACAtcagtgacgggtggagccaaaaact	ccgtcactgaTGTgaccaggttgggtgttttgaggtgc
I146N	caacctggtcAACtcagtgacgggtggagccaaaaact	ccgtcactgaGTTgaccaggttgggtgttttgaggtgc
I146Q	caacctggtcCAGtcagtgacgggtggagccaaaaact	ccgtcactgaCTGgaccaggttgggtgttttgaggtgc
I146C	caacctggtcTGTtcagtgacgggtggagccaaaaact	ccgtcactgaACAgaccaggttgggtgttttgaggtgc
I146G	caacctggtcGGTtcagtgacgggtggagccaaaaact	ccgtcactgaACCgaccaggttgggtgttttgaggtgc
I146P	caacctggtcCCCtcagtgacgggtggagccaaaaact	ccgtcactgaGGGgaccaggttgggtgttttgaggtgc
I146A	caacctggtcGCAtcagtgacgggtggagccaaaaact	ccgtcactgaTGCgaccaggttgggtgttttgaggtgc
I146V	caacctggtcGTCtcagtgacgggtggagccaaaaact	ccgtcactgaGACgaccaggttgggtgttttgaggtgc
I146L	caacctggtcCTGtcagtgacgggtggagccaaaaact	ccgtcactgaCAGgaccaggttgggtgttttgaggtgc
I146M	caacctggtcATGtcagtgacgggtggagccaaaaact	ccgtcactgaCATgaccaggttgggtgttttgaggtgc
I146Y	caacctggtcTACtcagtgacgggtggagccaaaaact	ccgtcactgaGTAgaccaggttgggtgttttgaggtgc
I146W	caacctggtcTGGtcagtgacgggtggagccaaaaact	ccgtcactgaCCAgaccaggttgggtgttttgaggtgc
P159D	tgctttgaagGACcgcatgcgcaagatcttcagcaggc	tgcgcatgcgGTCcttcaaagcaaagtttttggctcca
P159L	tgctttgaagTTGcgcatgcgcaagatcttcagcaggc	tgcgcatgcgCAActtcaaagcaaagtttttggctcca
W178K	taaaggtgcgAAAattctcactggaggcactcactacg	cagtgagaatTTTcgcacctttagactgtgcgatgtaa
W178D	taaaggtgcgGACattctcactggaggcactcactacg	cagtgagaatGTCcgcacctttagactgtgcgatgtaa
W178I	taaaggtgcgATTattctcactggaggcactcactacg	cagtgagaatAATcgcacctttagactgtgcgatgtaa
W178H	taaaggtgcgCACattctcactggaggcactcactacg	cagtgagaatGTGcgcacctttagactgtgcgatgtaa
W178L	taaaggtgcgCTCattctcactggaggcactcactacg	cagtgagaatGAGcgcacctttagactgtgcgatgtaa
W178F	taaaggtgcgTTTattctcactggaggcactcactacg	cagtgagaatAAAcgcacctttagactgtgcgatgtaa
W178P	taaaggtgcgCCTattctcactggaggcactcactacg	cagtgagaatAGGcgcacctttagactgtgcgatgtaa
W178R	taaaggtgcgCGCattctcactggaggcactcactacg	cagtgagaatGCGcgcacctttagactgtgcgatgtaa
W178M	taaaggtgcgATGattctcactggaggcactcactacg	cagtgagaatCATcgcacctttagactgtgcgatgtaa
W178H	taaaggtgcgCACattctcactggaggcactcactacg	cagtgagaatGTGcgcacctttagactgtgcgatgtaa
M189F	ctacggcctgTTTaagtacataggcgaggtggtgagag	ctatgtacttAAAcaggccgtagtgagtgcctccagtg
M189K	ctacggcctgAAAaagtacataggcgaggtggtgagag	ctatgtacttTTTcaggccgtagtgagtgcctccagtg
M189D	ctacggcctgGACaagtacataggcgaggtggtgagag	ctatgtacttGTCcaggccgtagtgagtgcctccagtg
Y191K	cctgatgaagAAGataggcgaggtggtgagagacaaca	cctcgcctatCTTcttcatcaggccgtagtgagtgcct
Y191D	cctgatgaagGACataggcgaggtggtgagagacaaca	cctcgcctatGTCcttcatcaggccgtagtgagtgcct
Y191I	cctgatgaagATAataggcgaggtggtgagagacaaca	cctcgcctatTATcttcatcaggccgtagtgagtgcct
Y191L	cctgatgaagCTGataggcgaggtggtgagagacaaca	cctcgcctatCAGcttcatcaggccgtagtgagtgcct
Y191F	cctgatgaagTTTataggcgaggtggtgagagacaaca	cctcgcctatAAActtcatcaggccgtagtgagtgcct
W217F	catcgcagcaTTTggcatggtctccaacagggacaccc	agaccatgccAAAtgctgcgatgccaatggccacgatg
W217L	catcgcagcaCTCggcatggtctccaacagggacaccc	agaccatgccGAGtgctgcgatgccaatggccacgatg
W217H	catcgcagcaCATggcatggtctccaacagggacaccc	agaccatgccATGtgctgcgatgccaatggccacgatg
M242K	tcaatacatcAAAgatgactttaccagagaccctctat	taaagtcatcTTTgatgtattgagctgaaaaatgtccc
M242D	tcaatacatcGATgatgactttaccagagaccctctat	taaagtcatcATCgatgtattgagctgaaaaatgtccc
M242L	tcaatacatcCTCgatgactttaccagagaccctctat	taaagtcatcGAGgatgtattgagctgaaaaatgtccc
M242F	tcaatacatcTTTgatgactttaccagagaccctctat	taaagtcatcAAAgatgtattgagctgaaaaatgtccc
M242Q	tcaatacatcCAAgatgactttaccagagaccctctat	taaagtcatcTTGgatgtattgagctgaaaaatgtccc
N265K	gcttgtggacAAAggttgtcatggacaccccacagtgg	catgacaaccTTTgtccacaagcagcaggtgggtatgg
N265I	gcttgtggacATCggttgtcatggacaccccacagtgg	catgacaaccGATgtccacaagcagcaggtgggtatgg
H268K	caacggttgtAAGggacaccccacagtggaagccaagc	tggggtgtccCTTacaaccgttgtccacaagcagcagg
H268D	caacggttgtGACggacaccccacagtggaagccaagc	tggggtgtccGTCacaaccgttgtccacaagcagcagg
H268I	caacggttgtATCggacaccccacagtggaagccaagc	tggggtgtccGATacaaccgttgtccacaagcagcagg
H268L	caacggttgtCTTggacaccccacagtggaagccaagc	tggggtgtccAAGacaaccgttgtccacaagcagcagg
H268F	caacggttgtTTTggacaccccacagtggaagccaagc	tggggtgtccAAAacaaccgttgtccacaagcagcagg
M353K	aacctcttccAAAgtcaaagagaagctggtacgctttt	tctctttgacTTTggaagaggttaaaacatcctccacc
M353D	aacctcttccGATgtcaaagagaagctggtacgctttt	tctctttgacATCggaagaggttaaaacatcctccacc
M353I	aacctcttccATCgtcaaagagaagctggtacgctttt	tctctttgacGATggaagaggttaaaacatcctccacc
M353L	aacctcttccCTGgtcaaagagaagctggtacgctttt	tctctttgacCAGggaagaggttaaaacatcctccacc
M353F	aacctcttccTTCgtcaaagagaagctggtacgctttt	tctctttgacGAAggaagaggttaaaacatcctccacc
W380K	ctggatcaaaAAActcaaagaaattcttgagagttctc	tttctttgagTTTtttgatccagctctcaatttcctct
W380D	ctggatcaaaGATctcaaagaaattcttgagagttctc	tttctttgagATCtttgatccagctctcaatttcctct
W380I	ctggatcaaaATCctcaaagaaattcttgagagttctc	tttctttgagGATtttgatccagctctcaatttcctct
W380L	ctggatcaaaCTCctcaaagaaattcttgagagttctc	tttctttgagGAGtttgatccagctctcaatttcctct
W380F	ctggatcaaaTTTctcaaagaaattcttgagagttctc	tttctttgagAAAtttgatccagctctcaatttcctct
K395L	cacagtaattCTCatggaagaggctggagatgagattg	cctcttccatGAGaattactgtgagtaggtgagaactc
K395I	cacagtaattATTatggaagaggctggagatgagattg	cctcttccatAATaattactgtgagtaggtgagaactc
M396K	agtaattaagAAAgaagaggctggagatgagattgtga	cagcctcttcTTTcttaattactgtgagtaggtgagaa
M396D	agtaattaagGATgaagaggctggagatgagattgtga	cagcctcttcATCcttaattactgtgagtaggtgagaa
M396I	agtaattaagATCgaagaggctggagatgagattgtga	cagcctcttcGATcttaattactgtgagtaggtgagaa
M396L	agtaattaagCTCgaagaggctggagatgagattgtga	cagcctcttcGAGcttaattactgtgagtaggtgagaa
M396F	agtaattaagTTTgaagaggctggagatgagattgtga	cagcctcttcAAActtaattactgtgagtaggtgagaa
Y410D	cgccatttccGACgcgctgtacaaagccttcagcacta	tgtacagcgcGTCggaaatggcgttgctcacaatctca
Y410H	cgccatttccCACgcgctgtacaaagccttcagcacta	tgtacagcgcGTGggaaatggcgttgctcacaatctca
Y410K	cgccatttccAAAgcgctgtacaaagccttcagcacta	tgtacagcgcTTTggaaatggcgttgctcacaatctca
W426K	caaggacaacAAAaatggacagctgaagcttctgctgg	gctgtccattTTTgttgtccttgtcttgctcattagtg
W426L	caaggacaacCTGaatggacagctgaagcttctgctgg	gctgtccattCAGgttgtccttgtcttgctcattagtg
W426F	caaggacaacTTCaatggacagctgaagcttctgctgg	gctgtccattGAAgttgtccttgtcttgctcattagtg
W436D	tctgctggagGACaaccagttggaccttgccagtgatg	ccaactggttGTCctccagcagaagcttcagctgtcca
W436I	tctgctggagATTaaccagttggaccttgccagtgatg	ccaactggttAATctccagcagaagcttcagctgtcca
W436F	tctgctggagTTTaaccagttggaccttgccagtgatg	ccaactggttAAActccagcagaagcttcagctgtcca
W453F	tgaccgccgcTTTgagtctgccgaccttcaggaggtca	cggcagactcAAAgcggcggtcattggtgaagatctca
W453L	tgaccgccgcCTTgagtctgccgaccttcaggaggtca	cggcagactcAAGgcggcggtcattggtgaagatctca
W453H	tgaccgccgcCACgagtctgccgaccttcaggaggtca	cggcagactcGTGgcggcggtcattggtgaagatctca
M462K	tcaggaggtcAAAttcacggctctcataaaggacagac	gagccgtgaaTTTgacctcctgaaggtcggcagactcc
M462D	tcaggaggtcGACttcacggctctcataaaggacagac	gagccgtgaaGTCgacctcctgaaggtcggcagactcc
M462I	tcaggaggtcATCttcacggctctcataaaggacagac	gagccgtgaaGATgacctcctgaaggtcggcagactcc
M462L	tcaggaggtcCTCttcacggctctcataaaggacagac	gagccgtgaaGAGgacctcctgaaggtcggcagactcc
Y506K	caccctagtgAAGcggaacctgcagatcgccaagaact	gcaggttccgCTTcactagggtgctgaagtgggtggag
Y506D	caccctagtgGACcggaacctgcagatcgccaagaact	gcaggttccgGTCcactagggtgctgaagtgggtggag
Y506L	caccctagtgCTGcggaacctgcagatcgccaagaact	gcaggttccgCAGcactagggtgctgaagtgggtggag
Y506F	caccctagtgTTTcggaacctgcagatcgccaagaact	gcaggttccgAAAcactagggtgctgaagtgggtggag
Y516F	caagaactccTTTaatgacgcactcctcacctttgtct	gtgcgtcattAAAggagttcttggcgatctgcaggttc
Y516H	caagaactccCACaatgacgcactcctcacctttgtct	gtgcgtcattGTGggagttcttggcgatctgcaggttc
W525I	cacctttgtcATAaagttggtggcaaacttccgtcgaa	ccaccaacttTATgacaaaggtgaggagtgcgtcattg
W525L	cacctttgtcTTGaagttggtggcaaacttccgtcgaa	ccaccaacttCAAgacaaaggtgaggagtgcgtcattg
W525D	cacctttgtcGACaagttggtggcaaacttccgtcgaa	ccaccaacttGTCgacaaaggtgaggagtgcgtcattg
W536D	tcgaagcttcGACaaagaggacagaagcagcagggagg	tgtcctctttGTCgaagcttcgacggaagtttgccacc
W536I	tcgaagcttcATCaaagaggacagaagcagcagggagg	tgtcctctttGATgaagcttcgacggaagtttgccacc
W536L	tcgaagcttcTTGaaagaggacagaagcagcagggagg	tgtcctctttCAAgaagcttcgacggaagtttgccacc
W536F	tcgaagcttcTTTaaagaggacagaagcagcagggagg	tgtcctctttAAAgaagcttcgacggaagtttgccacc
L546N	cagggaggacAACgatgtggaactccatgatgcatctc	gttccacatcGTTgtcctccctgctgcttctgtcctct
L546T	cagggaggacACCgatgtggaactccatgatgcatctc	gttccacatcGGTgtcctccctgctgcttctgtcctct
W567K	tctcttcatcAAGgccattcttcagaacaagaaggaac	gaagaatggcCTTgatgaagagagcttgcagcgggtgc
W567D	tctcttcatcGATgccattcttcagaacaagaaggaac	gaagaatggcATCgatgaagagagcttgcagcgggtgc
W567I	tctcttcatcATTgccattcttcagaacaagaaggaac	gaagaatggcAATgatgaagagagcttgcagcgggtgc
W567L	tctcttcatcCTTgccattcttcagaacaagaaggaac	gaagaatggcAAGgatgaagagagcttgcagcgggtgc
W567F	tctcttcatcTTCgccattcttcagaacaagaaggaac	gaagaatggcGAAgatgaagagagcttgcagcgggtgc
W567H	tctcttcatcCACgccattcttcagaacaagaaggaac	gaagaatggcGTGgatgaagagagcttgcagcgggtgc
W567K	tctcttcatcAAAgccattcttcagaacaagaaggaac	gaagaatggcTTTgatgaagagagcttgcagcgggtgc
W567R	tctcttcatcCGGgccattcttcagaacaagaaggaac	gaagaatggcCCGgatgaagagagcttgcagcgggtgc
W567E	tctcttcatcGAAgccattcttcagaacaagaaggaac	gaagaatggcTTCgatgaagagagcttgcagcgggtgc
W567Q	tctcttcatcCAGgccattcttcagaacaagaaggaac	gaagaatggcCTGgatgaagagagcttgcagcgggtgc
W567H	tctcttcatcCACgccattcttcagaacaagaaggaac	gaagaatggcGTGgatgaagagagcttgcagcgggtgc
W651F	ctgcgaagccTTTggtgggagcaactgtctggagctgg	tgctcccaccAAAggcttcgcaggagtagaccagtagc
W651K	ctgcgaagccAAGggtgggagcaactgtctggagctgg	tgctcccaccCTTggcttcgcaggagtagaccagtagc
W651D	ctgcgaagccGACggtgggagcaactgtctggagctgg	tgctcccaccGTCggcttcgcaggagtagaccagtagc
W651L	ctgcgaagccCTGggtgggagcaactgtctggag	tgctcccaccCAGggcttcgcaggagtagaccagt
M859K	caagattataAAGctgcagcggatgctgatcgacgttt	tccgctgcagCTTtataatcttgggtcccaagttcctg
M859D	caagattataGATctgcagcggatgctgatcgacgttt	tccgctgcagATCtataatcttgggtcccaagttcctg
M859L	caagattataCTGctgcagcggatgctgatcgacgttt	tccgctgcagCAGtataatcttgggtcccaagttcctg
W898K	gcgctggagaAAGatcttccgctctgtcatctatgagc	agcggaagatCTTtctccagcgctgttcattttgcctt
W898D	gcgctggagaGACatcttccgctctgtcatctatgagc	agcggaagatGTCtctccagcgctgttcattttgcctt
W898I	gcgctggagaATCatcttccgctctgtcatctatgagc	agcggaagatGATtctccagcgctgttcattttgcctt
W898L	gcgctggagaCTGatcttccgctctgtcatctatgagc	agcggaagatCAGtctccagcgctgttcattttgcctt
W898F	gcgctggagaTTCatcttccgctctgtcatctatgagc	agcggaagatGAAtctccagcgctgttcattttgcctt
W898R	gcgctggagaCGCatcttccgctctgtcatctatgagc	agcggaagatGCGtctccagcgctgttcattttgcctt
W898E	gcgctggagaTTCatcttccgctctgtcatctatgagc	agcggaagatGAAtctccagcgctgttcattttgcctt
W898Q	gcgctggagaCAGatcttccgctctgtcatctatgagc	agcggaagatCTGtctccagcgctgttcattttgcctt
W898P	gcgctggagaCCCatcttccgctctgtcatctatgagc	agcggaagatGGGtctccagcgctgttcattttgcctt
W898H	gcgctggagaCACatcttccgctctgtcatctatgagc	agcggaagatGTGtctccagcgctgttcattttgcctt
W898R	gcgctggagaAGAatcttccgctctgtcatctatgagc	agcggaagatTCTtctccagcgctgttcattttgcctt
M911K	ctacctggccAAGtttggccaggttcccagtgacgtgg	cctggccaaaCTTggccaggtagggctcatagatgaca
M911D	ctacctggccGACtttggccaggttcccagtgacgtgg	cctggccaaaGTCggccaggtagggctcatagatgaca
M911I	ctacctggccATCtttggccaggttcccagtgacgtgg	cctggccaaaGATggccaggtagggctcatagatgaca
M911F	ctacctggccTTTtttggccaggttcccagtgacgtgg	cctggccaaaAAAggccaggtagggctcatagatgaca
M911L	ctacctggccCTGtttggccaggttcccagtgac	cctggccaaaCAGggccaggtagggctcatagatg
F912K	cctggccatgAAGggccaggttcccagtgacgtggata	gaacctggccCTTcatggccaggtagggctcatagatg
F912D	cctggccatgGACggccaggttcccagtgacgtggata	gaacctggccGTCcatggccaggtagggctcatagatg
F912I	cctggccatgATCggccaggttcccagtgacgtggata	gaacctggccGATcatggccaggtagggctcatagatg
F912L	cctggccatgCTGggccaggttcccagtgacg	gaacctggccCAGcatggccaggtagggctcat
C940K	caagccactgAAAgtggagctggatgagcacaacctgc	ccagctccacTTTcagtggcttggactcatttcccgag
C940D	caagccactgGACgtggagctggatgagcacaacctgc	ccagctccacGTCcagtggcttggactcatttcccgag
C940I	caagccactgATCgtggagctggatgagcacaacctgc	ccagctccacGATcagtggcttggactcatttcccgag
C940L	caagccactgCTGgtggagctggatgagcacaacctgc	ccagctccacCAGcagtggcttggactcatttcccgag
C940F	caagccactgTTTgtggagctggatgagcacaacctgc	ccagctccacAAAcagtggcttggactcatttcccgag
C940A	caagccactgGCCgtggagctggatgagcacaacctgc	ccagctccacGGCcagtggcttggactcatttcccgag
C940Y	caagccactgTATgtggagctggatgagcacaacctgc	ccagctccacATAcagtggcttggactcatttcccgag
C940G	caagccactgGGCgtggagctggatgagcacaacctgc	ccagctccacGCCcagtggcttggactcatttcccgag
C940S	caagccactgTCTgtggagctggatgagcacaacctgc	ccagctccacAGAcagtggcttggactcatttcccgag
C940W	caagccactgTGGgtggagctggatgagcacaacctgc	ccagctccacCCAcagtggcttggactcatttcccgag
C940T	caagccactgACGgtggagctggatgagcacaacctgc	ccagctccacCGTcagtggcttggactcatttcccgag
C940R	caagccactgCGCgtggagctggatgagcacaacctgc	ccagctccacGCGcagtggcttggactcatttcccgag
C940P	caagccactgCCTgtggagctggatgagcacaacctgc	ccagctccacAGGcagtggcttggactcatttcccgag
C940H	caagccactgCACgtggagctggatgagcacaacctgc	ccagctccacGTGcagtggcttggactcatttcccgag
C940N	caagccactgAACgtggagctggatgagcacaacctgc	ccagctccacGTTcagtggcttggactcatttcccgag
C940M	caagccactgATGgtggagctggatgagcacaacctgc	ccagctccacCATcagtggcttggactcatttcccgag
C940E	caagccactgGAGgtggagctggatgagcacaacctgc	ccagctccacCTCcagtggcttggactcatttcccgag
C940V	caagccactgGTGgtggagctggatgagcacaacctgc	ccagctccacCACcagtggcttggactcatttcccgag
C940Q	caagccactgCAGgtggagctggatgagcacaacctgc	ccagctccacCTGcagtggcttggactcatttcccgag
M1038K	agagaagaatAAAgagtctaatgcctgctgtttcagaa	cattagactcTTTattcttctctttacagcagcatttg
M1038D	agagaagaatGATgagtctaatgcctgctgtttcagaa	cattagactcATCattcttctctttacagcagcatttg
M1038I	agagaagaatATTgagtctaatgcctgctgtttcagaa	cattagactcAATattcttctctttacagcagcatttg
M1038L	agagaagaatCTGgagtctaatgcctgctgtttcagaa	cattagactcCAGattcttctctttacagcagcatttg
M1038F	aagagaagaatTTTgagtctaatgcctgctgtttcaga	cattagactcAAAattcttctctttacagcagcatttg
M1059D	ggagggtgtcGATaaggagaattaccttgtcaagatca	aattctccttATCgacaccctcccacgccaaagtctca
M1059I	ggagggtgtcATCaaggagaattaccttgtcaagatca	aattctccttGATgacaccctcccacgccaaagtctca
M1059L	ggagggtgtcCTGaaggagaattaccttgtcaagatca	aattctccttCAGgacaccctcccacgccaaagtctca

## Sheet: 1.2 Functional validation
Name	1 mM Menthol	Cold
W137K	No	No
W137D	No	No
W137I	No	No
W137L	Yes	Yes
W137F	Yes	Yes
W137R	No	No
W137H	No	No
W137E	Yes	Yes
W137S	No	No
W137T	No	No
W137N	Yes	Yes
W137Q	Yes	Yes
W137C	No	No
W137G	No	No
W137P	No	No
W137A	No	No
W137V	No	No
W137M	Yes	Yes
W137Y	Yes	Yes
I146D	No	No
I146K	No	No
I146F	Yes	Yes
I146R	No	No
I146H	No	No
I146E	No	No
I146S	No	No
I146T	No	No
I146N	No	No
I146Q	No	No
I146C	Yes	Yes
I146G	No	No
I146P	No	No
I146A	No	No
I146V	Yes	Yes
I146L	Yes	Yes
I146M	Yes	Yes
I146Y	No	No
I146W	No	No
P159D	Yes	Yes
P159L	Yes	Yes
W178K	No	No
W178D	No	No
W178I	No	No
W178H	No	No
W178L	No	No
W178F	No	No
W178P	No	No
W178R	No	No
W178M	No	No
W178H	No	No
M189F	Yes	Yes
M189K	Yes	Yes
M189D	Yes	Yes
Y191K	Yes	Yes
Y191D	Yes	Yes
Y191I	Yes	Yes
Y191L	Yes	Yes
Y191F	Yes	Yes
W217F	Yes	Yes
W217L	No	No
W217H	No	No
M242K	Yes	Yes
M242D	Yes	Yes
M242L	Yes	Yes
M242F	Yes	Yes
M242Q	Yes	Yes
N265K	Yes	Yes
N265I	Yes	Yes
H268K	Yes	Yes
H268D	Yes	Yes
H268I	Yes	Yes
H268L	Yes	Yes
H268F	Yes	Yes
M353K	Yes	Yes
M353D	Yes	Yes
M353I	Yes	Yes
M353L	Yes	Yes
M353F	Yes	Yes
W380K	Yes	Yes
W380D	Yes	Yes
W380I	Yes	Yes
W380L	Yes	Yes
W380F	Yes	Yes
K395L	Yes	Yes
K395I	Yes	Yes
M396K	Yes	Yes
M396D	Yes	Yes
M396I	Yes	Yes
M396L	Yes	Yes
M396F	Yes	Yes
Y410D	Yes	Yes
Y410H	Yes	Yes
Y410K	Yes	Yes
W426K	Yes	Yes
W426L	Yes	Yes
W426F	Yes	Yes
W436D	Yes	Yes
W436I	Yes	Yes
W436F	Yes	Yes
W453F	Yes	Yes
W453L	Yes	Yes
W453H	Yes	Yes
M462K	No	No
M462D	No	No
M462I	Yes	Yes
M462L	Yes	Yes
Y506K	Yes	Yes
Y506D	Yes	Yes
Y506L	Yes	Yes
Y506F	Yes	Yes
Y516F	Yes	Yes
Y516H	Yes	Yes
W525I	Yes	Yes
W525L	Yes	Yes
W525D	Yes	Yes
W536D	Yes	Yes
W536I	Yes	Yes
W536L	Yes	Yes
W536F	Yes	Yes
L546N	Yes	Yes
L546T	Yes	Yes
W567K	No	No
W567D	No	No
W567I	No	No
W567L	Yes	Yes
W567F	No	No
W567H	No	No
W567K	No	No
W567R	No	No
W567E	No	No
W567Q	No	No
W567H	No	No
W651F	Yes	Yes
W651K	No	No
W651D	No	No
W651L	Yes	Yes
M859K	No	No
M859D	Yes	Yes
M859L	Yes	Yes
W898K	No	No
W898D	No	No
W898I	No	No
W898L	No	No
W898F	Yes	Yes
W898R	No	No
W898E	Yes	Yes
W898Q	No	No
W898P	No	No
W898H	No	No
W898R	No	No
M911K	No	No
M911D	No	No
M911I	Yes	Yes
M911F	Yes	Yes
M911L	Yes	Yes
F912K	No	No
F912D	No	No
F912I	Yes	Yes
F912L	Yes	Yes
C940K	No	No
C940D	No	No
C940I	No	No
C940L	No	No
C940F	No	No
C940A	No	No
C940Y	No	No
C940G	No	No
C940S	No	No
C940W	No	No
C940T	No	No
C940R	No	No
C940P	No	No
C940H	No	No
C940N	No	No
C940M	No	No
C940E	No	No
C940V	No	No
C940Q	No	No
M1038K	Yes	Yes
M1038D	Yes	Yes
M1038I	Yes	Yes
M1038L	Yes	Yes
M1038F	Yes	Yes
M1059D	No	No
M1059I	No	No
M1059L	Yes	Yes
