# Supplementary material for: Rational tuning of temperature sensitivity of the TRPM8 channel
Source: EMBO Rep. 2025 Nov 14;26(24):6325–45. doi: 10.1038/s44319-025-00630-2 (PMC12715194; doi:10.1038/s44319-025-00630-2)
Supplement: Supplementary file 10 — Dataset EV4 [file 44319_2025_630_MOESM10_ESM.xlsx]

## Sheet: MD_rmsf_delta4to40_per_chain
Residue	rmsf_delta4to30 nomalized	SEM
116	-0.17381	0.044375
117	-0.223256	0.0435428
118	-0.236726	0.0392785
119	-0.261569	0.0363882
120	-0.259048	0.0354184
121	-0.248214	0.0455442
122	-0.233393	0.0469324
123	-0.155323	0.0339928
124	-0.177331	0.0193015
125	-0.150838	0.0316867
126	-0.155925	0.0305165
127	-0.14902	0.0421804
128	-0.120229	0.0359597
129	-0.118162	0.0218804
130	-0.108295	0.0315139
131	-0.063786	0.0407777
132	-0.05074	0.0290717
133	-0.0436893	0.0213962
134	-0.0114155	0.032525
135	0.01	0.0411938
136	-0.017094	0.0394642
137	-0.0143885	0.0632964
138	-0.0490654	0.0533106
139	0.0104439	0.0349161
140	-0.0156658	0.0131449
141	-0.0887574	0.0115126
142	-0.182857	0.0119933
143	-0.132841	0.011049
144	-0.105727	0.00592347
145	-0.119617	0.0075761
146	-0.0552764	0.00721584
147	0.0473934	0.0121283
148	0.0619835	0.0146637
149	0.0493421	0.0177369
150	-0.039886	0.0224733
151	-0.146283	0.0365368
152	-0.192488	0.0451328
153	-0.17619	0.0414963
154	-0.111111	0.0440046
155	-0.190255	0.027557
156	-0.254157	0.0208563
157	-0.140436	0.0175453
158	-0.0796703	0.0154394
159	0.0135501	0.0213256
160	0.0149254	0.0287057
161	-0.140244	0.0170686
162	-0.122977	0.0164222
163	-0.0434783	0.0192949
164	-0.0714286	0.0169433
165	-0.109848	0.0175307
166	-0.0313725	0.0153698
167	0.0121951	0.0158087
168	-0.0743802	0.0111398
169	-0.0550847	0.0076827
170	0.0454545	0.0297677
171	0.0566802	0.0159455
172	-0.0288066	0.00663824
173	0.00398406	0.00827151
174	0.0933852	0.0143191
175	0.145749	0.0181026
176	0.0787402	0.00784007
177	-0.0165975	0.00689884
178	0	0.0113199
179	-0.103896	0.00708749
180	-0.165323	0.00670218
181	-0.182143	0.0153397
182	-0.202778	0.0192698
183	-0.238202	0.0174795
184	-0.299528	0.0171758
185	-0.323394	0.0300592
186	-0.334052	0.0160766
187	-0.237136	0.0284121
188	-0.13141	0.0211955
189	-0.234694	0.0211812
190	-0.29	0.0117346
191	-0.206406	0.0107681
192	-0.192157	0.00850861
193	-0.271698	0.0102646
194	-0.254682	0.0100451
195	-0.165992	0.00835004
196	-0.161826	0.00859123
197	-0.220077	0.0132924
198	-0.182879	0.0145046
199	-0.107143	0.0118337
200	-0.146067	0.0175261
201	-0.167832	0.0204776
202	-0.149351	0.0140653
203	-0.154341	0.0316126
204	-0.242187	0.0305923
205	-0.0986301	0.0474783
206	-0.0883838	0.0323199
207	-0.118598	0.0282635
208	-0.0802292	0.0122431
209	-0.0873786	0.00872237
210	0.0104167	0.0131673
211	-0.17193	0.00757402
212	-0.234727	0.0086173
213	-0.362637	0.0152541
214	-0.331658	0.0168103
215	-0.349345	0.0389708
216	-0.275654	0.0401447
217	-0.208247	0.0663873
218	-0.190654	0.048587
219	-0.231203	0.066071
220	-0.197425	0.0627194
221	-0.164609	0.0674902
222	-0.169557	0.0343
223	-0.172712	0.0656051
224	-0.163522	0.0938698
225	-0.2	0.111665
226	-0.294721	0.147942
227	-0.226776	0.199764
228	-0.164642	0.181598
229	-0.177778	0.181869
230	-0.170139	0.170739
231	-0.195755	0.180265
232	-0.163073	0.207291
233	-0.198251	0.216427
234	-0.139423	0.219213
235	-0.164912	0.210077
236	-0.216418	0.160618
237	-0.298188	0.165637
238	-0.320574	0.194396
239	-0.32659	0.172481
240	-0.309185	0.197782
241	-0.329439	0.172308
242	-0.378911	0.157124
243	-0.360491	0.157366
244	-0.398656	0.130683
245	-0.421233	0.121505
246	-0.379791	0.103096
247	-0.386617	0.104264
248	-0.417127	0.0855819
249	-0.356164	0.0497113
250	-0.384236	0.0407859
251	-0.34854	0.0308793
252	-0.29901	0.0266102
253	-0.244804	0.0324126
254	-0.341686	0.0321794
255	-0.37797	0.0194399
256	-0.387029	0.0254239
257	-0.323944	0.0150991
258	-0.243304	0.015594
259	-0.213333	0.0244753
260	-0.282383	0.0137228
261	-0.276382	0.0171538
262	-0.309211	0.0302594
263	-0.290514	0.0323742
264	-0.268456	0.0439381
265	-0.266955	0.0357694
266	-0.190176	0.0512703
267	-0.106785	0.0869704
268	-0.116649	0.071724
269	-0.139438	0.0383104
270	-0.130712	0.0597161
271	-0.0575374	0.0384302
272	0.00686813	0.0311868
273	-0.0188679	0.0273791
274	-0.0513761	0.0456947
275	-0.0687732	0.0271004
276	-0.130252	0.0166987
277	-0.188184	0.0180614
278	-0.201493	0.0250327
279	-0.152406	0.0126703
280	-0.144357	0.0334011
281	-0.198864	0.0228841
282	-0.176471	0.0221539
283	-0.0755814	0.0315748
284	-0.0608696	0.0377861
285	-0.115265	0.0210049
286	-0.0993976	0.0257865
287	-0.0860215	0.0312354
288	-0.0491803	0.0192277
289	0.114286	0.0266775
290	0.264463	0.0205275
291	0.261959	0.0391905
292	0.254132	0.0199823
293	0.0887097	0.0269078
294	0.0577617	0.0280288
295	-0.00775194	0.0219297
296	-0.0343249	0.0184246
297	0.137536	0.0131757
298	-0.0436242	0.0249852
299	-0.0909091	0.0172831
300	-0.0526316	0.0120616
301	-0.105727	0.0118063
302	-0.0801887	0.0115372
303	0	0.00748281
304	0.13198	0.0153895
305	0.183857	0.0213851
306	0.0868056	0.0403084
307	-0.0603675	0.0361253
308	0.0364583	0.0277152
309	0.0257611	0.0224371
310	-0.0430839	0.0348219
311	-0.0536585	0.0292237
312	-0.0337423	0.0230963
313	-0.0613497	0.0215924
314	-0.0707965	0.0214532
315	-0.101911	0.0207915
316	-0.153333	0.0172329
317	-0.134796	0.0231464
318	-0.111765	0.0204593
319	-0.261421	0.0149369
320	-0.324885	0.01205
321	-0.212254	0.0226352
322	-0.273859	0.0282575
323	-0.233996	0.0325002
324	-0.306667	0.0315761
325	0.0322581	0.0182711
326	-0.0304348	0.0155486
327	0.0585366	0.0201237
328	0.112745	0.0197986
329	0.07173	0.0220379
330	0.0531915	0.0209094
331	0.0521739	0.00774355
332	0.00478469	0.0410316
333	-0.120536	0.0277506
334	-0.146825	0.0535294
335	-0.0384615	0.0290143
336	-0.0348259	0.0107349
337	-0.00738916	0.0137076
338	-0.106494	0.0163072
339	0.0365854	0.0184893
340	0.0419948	0.00895521
341	-0.0391705	0.00956687
342	0.0469136	0.0220614
343	0.032538	0.031017
344	-0.0820513	0.0277789
345	-0.117284	0.0352921
346	-0.0364146	0.0467772
347	-0.0603338	0.0552624
348	-0.110977	0.071041
349	-0.150106	0.0910602
350	-0.13867	0.0582256
351	-0.145477	0.0705906
352	-0.147503	0.0473175
353	-0.204666	0.0370835
354	-0.24442	0.0321035
355	-0.219245	0.0305974
356	-0.190899	0.0239074
357	-0.255906	0.0290607
358	-0.309572	0.0317597
359	-0.296875	0.0337109
360	-0.245214	0.0397048
361	-0.26251	0.0492506
362	-0.311927	0.0460661
363	-0.287855	0.0346377
364	-0.328479	0.0440017
365	-0.272265	0.0401136
366	-0.250223	0.0405224
367	-0.0928433	0.0450585
368	-0.0428571	0.0460522
369	-0.0251716	0.0454101
370	-0.016538	0.0455625
371	0	0.0419709
372	-0.0264672	0.0433322
373	-0.0202429	0.0412989
374	0.0166415	0.0399538
375	-0.00875912	0.0422261
376	-0.0526316	0.0422084
377	-0.0749064	0.0351281
378	-0.0332031	0.0392432
379	-0.071298	0.0390636
380	-0.108108	0.0282587
381	-0.0470297	0.0328057
382	-0.0381166	0.0379005
383	-0.0829596	0.041308
384	-0.115282	0.0311744
385	-0.0509383	0.0213726
386	0.0426667	0.0358534
387	-0.00293255	0.0412915
388	-0.155125	0.0395611
389	-0.119114	0.037786
390	-0.14377	0.0267278
391	-0.077551	0.0220338
392	0.0375	0.0263494
393	0.0954198	0.0299914
394	0.211679	0.0271056
395	0.144543	0.0322603
396	0.143631	0.0364919
397	0.00244499	0.0328145
398	0.0418719	0.0400168
399	-0.0139442	0.0416218
400	0.0649351	0.0340954
401	0.0630631	0.0226925
402	0.0702247	0.0190793
403	0.0530726	0.0236229
404	-0.0523077	0.017652
405	-0.0535211	0.0150976
406	0.0177305	0.0192112
407	-0.0184502	0.0177398
408	0.024	0.0141081
409	-0.119342	0.016637
410	-0.164	0.0346058
411	-0.0927419	0.0132827
412	-0.135246	0.017217
413	-0.226721	0.0135479
414	-0.20229	0.0123867
415	-0.165441	0.0132745
416	-0.215548	0.0210229
417	-0.217105	0.0163933
418	-0.21875	0.0132108
419	-0.185	0.0295175
420	-0.200461	0.0277191
421	-0.143498	0.0487362
422	-0.112403	0.0647896
423	-0.0909091	0.0397735
424	-0.0436782	0.0399759
425	-0.04914	0.0179648
426	0.0188088	0.0263814
427	-0.116197	0.0155972
428	-0.155556	0.0164215
429	-0.201521	0.0244649
430	-0.203922	0.020338
431	-0.183673	0.0129305
432	-0.198381	0.0161656
433	-0.208	0.0234931
434	-0.186722	0.0168858
435	-0.176692	0.0164622
436	-0.203571	0.0233511
437	-0.217241	0.0333466
438	-0.237589	0.0386829
439	-0.252747	0.0160138
440	-0.242718	0.019221
441	-0.276667	0.0182546
442	-0.271739	0.0154511
443	-0.248408	0.019096
444	-0.254902	0.0269267
445	-0.285303	0.0188242
446	-0.271084	0.0186454
447	-0.272265	0.0146484
448	-0.101053	0.0202869
449	-0.0848057	0.0200545
450	-0.125645	0.0264558
451	-0.0115894	0.0344835
452	-0.0155709	0.0331717
453	0.0102041	0.0296684
454	-0.00188324	0.0261372
455	0.107456	0.0393766
456	0.075388	0.0335082
457	-0.0383481	0.00991979
458	-0.114695	0.0135005
459	-0.112727	0.0115491
460	-0.140794	0.0136108
461	-0.220884	0.0130047
462	-0.20339	0.0136486
463	-0.179283	0.0101797
464	-0.198381	0.0116241
465	-0.239316	0.0115135
466	-0.199187	0.00897454
467	-0.212766	0.0102874
468	-0.330247	0.010087
469	-0.212121	0.0124101
470	-0.177258	0.0118596
471	-0.233083	0.0140605
472	-0.192453	0.0148963
473	-0.206897	0.0177922
474	-0.218341	0.0121327
475	-0.186508	0.0147766
476	-0.166667	0.0160566
477	-0.162162	0.0175429
478	-0.156794	0.0120481
479	-0.123839	0.017609
480	-0.111782	0.0173699
481	-0.121547	0.0141258
482	-0.126623	0.0138151
483	-0.144928	0.0155305
484	-0.160121	0.0108555
485	-0.183463	0.00967932
486	-0.235849	0.014665
487	-0.279006	0.0144131
488	-0.242667	0.0121022
489	-0.288462	0.0136554
490	-0.383399	0.0127371
491	-0.32613	0.014455
492	-0.225352	0.0138886
493	-0.180085	0.0152069
494	-0.192079	0.0185466
495	-0.223108	0.0131832
496	-0.206963	0.0107554
497	-0.21576	0.0180632
498	-0.200378	0.0188831
499	-0.253756	0.0177962
500	-0.244204	0.01348
501	-0.0221843	0.0196417
502	0.061657	0.0209605
503	0.101392	0.0231261
504	0.152475	0.0238255
505	0.235828	0.0226891
506	0.235897	0.0266589
507	0.151961	0.0311075
508	0.271739	0.026182
509	0.26875	0.0246033
510	0.0630372	0.0267965
511	0.0833333	0.0313263
512	0.203175	0.0290999
513	0.0480769	0.0299879
514	0.00864553	0.0354987
515	0.159763	0.0345161
516	0.202614	0.0314981
517	0.12709	0.0282404
518	0.0775194	0.0220116
519	0.0351562	0.0259612
520	-0.0480349	0.0169332
521	0.0124481	0.0224457
522	-0.00367647	0.0270844
523	-0.126812	0.0165291
524	-0.0851852	0.0160739
525	-0.00651466	0.026009
526	-0.113314	0.0235773
527	-0.0847826	0.0179356
528	0.0246085	0.019033
529	0.00425532	0.0266149
530	0.0907298	0.0253105
531	-0.0207612	0.0195433
532	-0.0306122	0.0265391
533	-0.0443686	0.0461231
534	0.137288	0.0632067
535	0.146875	0.0901441
536	0.0731343	0.101466
537	0.165205	0.13303
538	0.16245	0.171442
539	0.0977011	0.194206
540	0.0537849	0.223788
541	-0.0311419	0.178146
542	-0.0740452	0.181942
543	-0.0848986	0.149436
544	-0.116838	0.159104
545	-0.0900474	0.130252
546	-0.0739191	0.124626
547	-0.0400859	0.137558
548	-0.082853	0.138908
549	-0.1213	0.126316
550	-0.166789	0.140959
551	-0.180577	0.102522
552	-0.199517	0.0915865
553	-0.166667	0.0886339
554	-0.0423117	0.0563858
555	-0.0162703	0.0353596
556	0.0157368	0.0173213
557	-0.00211416	0.051863
558	-0.0482574	0.0642846
559	-0.236364	0.0493832
560	-0.226006	0.0328049
561	-0.253846	0.00858195
562	-0.216	0.0132497
563	-0.205323	0.0130065
564	-0.230159	0.011012
565	-0.251064	0.0151308
566	-0.227642	0.0134085
567	-0.222222	0.0133141
568	-0.253906	0.0129322
569	-0.241935	0.0140963
570	-0.215613	0.0149401
571	-0.238754	0.015403
572	-0.243816	0.0154823
573	-0.275986	0.0134851
574	-0.259542	0.0133842
575	-0.274436	0.00981774
576	-0.290076	0.0102995
577	-0.273109	0.0117902
578	-0.270042	0.0105842
579	-0.272358	0.0092352
580	-0.2827	0.0100884
581	-0.281818	0.00944245
582	-0.300847	0.00904331
583	-0.313008	0.00917573
584	-0.317597	0.00794207
585	-0.328767	0.0163095
586	-0.260638	0.00887969
587	-0.281915	0.00974188
588	-0.235632	0.00643661
589	-0.204678	0.0069929
590	-0.225275	0.00693205
591	-0.229508	0.00716816
592	-0.194286	0.00678218
593	-0.173913	0.0079865
594	-0.205	0.00817267
595	-0.197044	0.0100376
596	-0.153465	0.00932309
597	-0.142857	0.0112467
598	-0.17094	0.0144658
599	-0.1625	0.0146855
600	-0.135458	0.0181231
601	-0.0842491	0.0176483
602	-0.106164	0.0230211
603	-0.0801282	0.0243008
604	-0.0689655	0.0290938
605	-0.12766	0.0354847
606	0.12336	0.0318517
607	-0.0187668	0.0245756
608	-0.0620155	0.0297763
609	-0.0729167	0.0229589
610	-0.0648968	0.0243489
611	-0.0868167	0.0254953
612	-0.125767	0.0239502
613	-0.130293	0.018632
614	-0.153846	0.0187783
615	-0.169742	0.018431
616	-0.170909	0.0159974
617	-0.200803	0.0138906
618	-0.209607	0.0123403
619	-0.195745	0.0125997
620	-0.200873	0.0106794
621	-0.23301	0.00963418
622	-0.216749	0.00826235
623	-0.186603	0.00898183
624	-0.212871	0.0107866
625	-0.218579	0.00589654
626	-0.168478	0.0057097
627	-0.178218	0.0101077
628	-0.230769	0.00846211
629	-0.213115	0.00675506
630	-0.171717	0.00776572
631	-0.214953	0.0122605
632	-0.241379	0.00972054
633	-0.192118	0.00904902
634	-0.184211	0.0112204
635	-0.237288	0.0137265
636	-0.215859	0.010883
637	-0.182243	0.0094004
638	-0.204651	0.0107767
639	-0.234146	0.00992514
640	-0.223404	0.00761773
641	-0.205405	0.0120317
642	-0.215789	0.00520489
643	-0.234637	0.0048966
644	-0.195266	0.0114538
645	-0.194444	0.0095369
646	-0.127072	0.0369515
647	-0.19598	0.0227488
648	-0.236515	0.022462
649	-0.251553	0.0148174
650	-0.116505	0.0337713
651	-0.302721	0.0198631
652	-0.0232558	0.0224014
653	0.103286	0.0106268
654	-0.0740741	0.0215577
655	-0.192308	0.0158058
656	-0.217143	0.0110132
657	-0.157303	0.016144
658	-0.162162	0.0158875
659	-0.138122	0.0122136
660	-0.1	0.018986
661	-0.0890052	0.0228153
662	-0.0788177	0.0183127
663	-0.062201	0.0215935
664	-0.0234742	0.0206388
665	-0.0258621	0.0154302
666	0	0.0122839
667	-0.00510204	0.00561284
668	-0.0742857	0.00715453
669	-0.0584795	0.0121895
670	0.00558659	0.0119372
671	-0.0552486	0.00915487
672	-0.0885417	0.0112211
673	-0.137566	0.010517
674	-0.137931	0.0103066
675	-0.119318	0.012251
676	-0.172043	0.0141998
677	-0.207865	0.017392
678	-0.190751	0.0134296
679	-0.213115	0.0179352
680	-0.243386	0.0226586
681	-0.247312	0.0220583
682	-0.233696	0.0199782
683	-0.255208	0.0216851
684	-0.28972	0.0281901
685	-0.26087	0.0341659
686	-0.199052	0.0245396
687	-0.157447	0.0235736
688	-0.12766	0.0424725
689	-0.113139	0.0260333
690	-0.0753968	0.0601251
691	-0.0803213	0.0331675
692	-0.0720339	0.0171409
693	-0.078125	0.0295025
694	-0.0846774	0.00949253
695	-0.0852018	0.00623258
696	-0.0686695	0.0106114
697	-0.0622568	0.0105112
698	-0.0927419	0.00797051
699	-0.0995851	0.00738306
700	-0.0783582	0.0112588
701	-0.0699301	0.0209815
702	-0.167235	0.0150623
703	-0.145963	0.0262069
704	-0.146179	0.0300979
705	-0.201365	0.0186299
706	-0.159639	0.0321566
707	-0.146552	0.0327343
708	-0.126154	0.0331855
709	-0.142395	0.0403207
710	-0.190972	0.0385471
711	-0.147436	0.0351277
712	-0.201493	0.050001
713	-0.131944	0.0583348
714	-0.15736	0.0612674
715	-0.128821	0.0559306
716	-0.0801457	0.0596862
717	-0.130363	0.0405966
718	-0.253923	0.0395684
719	-0.188406	0.0565041
720	-0.187335	0.0560621
721	-0.18949	0.0344837
722	-0.176573	0.0434006
723	-0.0943396	0.0401579
724	-0.127563	0.0511385
725	-0.18209	0.045642
726	-0.19322	0.0141733
727	-0.274576	0.0168505
728	-0.280936	0.0205376
729	-0.234848	0.0200207
730	-0.227468	0.014786
731	-0.260163	0.0236643
732	-0.217573	0.0223875
733	-0.241379	0.0143848
734	-0.196891	0.0114936
735	-0.217877	0.0104378
736	-0.239362	0.00886232
737	-0.185185	0.00848316
738	-0.153409	0.0103651
739	-0.186441	0.00766687
740	-0.168478	0.0112026
741	-0.127072	0.0167106
742	-0.107955	0.0111085
743	-0.120219	0.00917949
744	-0.100559	0.0241368
745	-0.0941176	0.0039233
746	-0.101695	0.0093822
747	-0.0962567	0.011358
748	-0.0944444	0.0140348
749	-0.109195	0.0123404
750	-0.134715	0.0121758
751	-0.125	0.0143305
752	-0.0989011	0.00812206
753	-0.12766	0.00927908
754	-0.166667	0.0277777
755	-0.130233	0.01226
756	-0.117073	0.00837287
757	-0.213675	0.0130347
758	-0.257143	0.0167645
759	-0.121118	0.0178447
760	-0.17757	0.0184876
761	-0.238671	0.0260877
762	-0.247863	0.0212092
763	-0.148607	0.0308503
764	-0.131034	0.0361071
765	-0.11745	0.0377092
766	-0.138158	0.0402848
767	-0.151852	0.0309501
768	-0.133065	0.0287263
769	-0.15	0.0286125
770	-0.171533	0.0250941
771	-0.158798	0.0124831
772	-0.144578	0.0348805
773	-0.189286	0.0180514
774	-0.209677	0.0129065
775	-0.169643	0.0147355
776	-0.185185	0.0196417
777	-0.215827	0.0168206
778	-0.23431	0.0177672
779	-0.189723	0.024405
780	-0.216949	0.0213057
781	-0.261324	0.0210504
782	-0.228464	0.0245665
783	-0.172078	0.0227032
784	-0.207715	0.0312204
785	-0.227129	0.0236992
786	-0.176647	0.0443579
787	-0.140992	0.0398231
788	-0.202532	0.0449034
789	-0.190722	0.0588865
790	-0.11828	0.0526406
791	-0.254132	0.049331
792	-0.0971867	0.0556415
793	-0.10582	0.0557505
794	-0.0773481	0.0359659
795	0.0303951	0.0428142
796	-0.00357143	0.0234256
797	-0.0313725	0.0354836
798	-0.0684932	0.0320465
799	-0.00873362	0.0166553
800	0.0128205	0.0292977
801	0.042328	0.0360531
802	-0.0208333	0.0257835
803	-0.0267857	0.0239119
804	0.0452261	0.036277
805	0.021978	0.0291545
806	-0.0139535	0.0373266
807	0.0325581	0.0228376
808	0.0364583	0.0263692
809	0.0186916	0.0360452
810	0.0209205	0.0292048
811	0.0355556	0.0283269
812	0.0176211	0.0267482
813	-0.0263158	0.027268
814	-0.0147059	0.0282118
815	0.023622	0.0227288
816	-0.0308219	0.0250608
817	-0.113372	0.0321242
818	-0.186301	0.0353987
819	-0.108033	0.0277342
820	0.137615	0.0457265
821	0.0935484	0.0387494
822	0.0629371	0.0398339
823	-0.0182482	0.0236905
824	-0.00380228	0.0210236
825	0.0163265	0.0188894
826	-0.0266667	0.0312632
827	-0.05	0.0196068
828	-0.0190476	0.0164042
829	-0.0362694	0.0180591
830	-0.0552486	0.016762
831	-0.0277778	0.0158596
832	-0.045977	0.01372
833	-0.10241	0.0158713
834	-0.0981595	0.0157791
835	-0.0443038	0.0149205
836	-0.0784314	0.0075508
837	-0.119205	0.0121057
838	-0.0596026	0.0128451
839	-0.0405405	0.01651
840	-0.132911	0.0119811
841	-0.0769231	0.0107027
842	0.0263158	0.0132835
843	-0.12963	0.022284
844	-0.238372	0.0124038
845	-0.131737	0.0110291
846	-0.168605	0.0165617
847	-0.230769	0.0159769
848	-0.191358	0.0139852
849	-0.229885	0.0139332
850	-0.150838	0.014555
851	-0.141243	0.0201135
852	-0.171271	0.0140174
853	-0.153846	0.0408955
854	-0.152318	0.028898
855	-0.136054	0.0410543
856	-0.181818	0.0159202
857	-0.197183	0.0207271
858	-0.170068	0.0202485
859	-0.157895	0.0296208
860	-0.113924	0.0146345
861	-0.0886076	0.012093
862	-0.117647	0.016242
863	-0.119205	0.00946462
864	-0.127168	0.0133026
865	-0.132597	0.0135306
866	-0.146497	0.0124837
867	-0.158621	0.00920258
868	-0.129032	0.0101015
869	-0.125786	0.0145377
870	-0.134228	0.00804202
871	-0.120805	0.0117821
872	-0.117284	0.0262415
873	-0.110429	0.0114715
874	-0.116129	0.0070984
875	-0.115152	0.012791
876	-0.1	0.013198
877	-0.0941176	0.00506283
878	-0.142045	0.00557575
879	-0.153061	0.0110154
880	-0.134715	0.00869002
881	-0.15873	0.0104357
882	-0.148148	0.00860097
883	-0.151961	0.00811121
884	-0.132701	0.0128794
885	-0.131455	0.029254
886	-0.146119	0.0129377
887	-0.154506	0.012107
888	-0.142857	0.0280732
889	-0.096	0.028195
890	-0.201365	0.015367
891	-0.174342	0.0281428
892	-0.222892	0.0450887
893	-0.231788	0.0389631
894	-0.237822	0.0463357
895	-0.248521	0.0808545
896	-0.178451	0.0491668
897	-0.105263	0.0820723
898	-0.158301	0.0337495
899	-0.179592	0.0199672
900	-0.0933333	0.0352278
901	-0.104545	0.0264776
902	-0.201835	0.0178385
903	-0.16	0.010297
904	-0.108696	0.0136069
905	-0.16129	0.0306599
906	-0.217172	0.0189483
907	-0.19337	0.0221413
908	-0.151515	0.013767
909	-0.178771	0.0275471
910	-0.180851	0.00907928
911	-0.164835	0.0325703
912	-0.22043	0.0474744
913	-0.215686	0.0418884
914	-0.219512	0.0638335
915	-0.18552	0.0409106
916	-0.10917	0.0337539
917	-0.0836364	0.019109
918	-0.177474	0.0179379
919	-0.090625	0.024501
920	-0.132124	0.0491225
921	0.0551559	0.0603243
922	0.00843882	0.102145
923	0.0698113	0.0857192
924	0.0562852	0.108177
925	-0.0210896	0.114857
926	0.0415913	0.113806
927	-0.0377953	0.100561
928	-0.110959	0.103642
929	-0.151515	0.0964911
930	-0.0634006	0.118604
931	-0.0481771	0.146051
932	-0.0510544	0.173816
933	-0.117187	0.214108
934	-0.174775	0.236643
935	-0.238225	0.219359
936	-0.285983	0.221952
937	-0.26864	0.164737
938	-0.236876	0.19306
939	-0.257319	0.168091
940	-0.228846	0.1145
941	-0.253247	0.111334
942	-0.231733	0.141305
943	-0.183486	0.118794
944	-0.246094	0.101936
945	-0.22293	0.10588
946	-0.206271	0.10893
947	-0.210728	0.12328
948	-0.221007	0.0734339
949	-0.183727	0.0668676
950	-0.165217	0.0403591
951	-0.103896	0.0539389
952	0	0.043121
953	0.0801527	0.0190298
954	0.149606	0.0177255
955	0.0565217	0.0234318
956	-0.0143541	0.0205472
957	-0.0410959	0.0112635
958	-0.055814	0.0175038
959	-0.085	0.0153263
960	-0.115	0.00997584
961	-0.124402	0.0122113
962	-0.121212	0.0141073
963	-0.155914	0.0197092
964	-0.176166	0.0170185
965	-0.171717	0.00948599
966	-0.177419	0.00745595
967	-0.20904	0.00807639
968	-0.226519	0.00499475
969	-0.213115	0.00906586
970	-0.181818	0.0136441
971	-0.2	0.00546792
972	-0.185897	0.00760108
973	-0.17284	0.0118722
974	-0.182927	0.00648122
975	-0.197368	0.0101019
976	-0.187097	0.00917628
977	-0.158537	0.00715574
978	-0.152866	0.00817281
979	-0.165563	0.00671955
980	-0.151515	0.0149173
981	-0.128655	0.0396739
982	-0.110429	0.0189058
983	-0.123457	0.0223109
984	-0.129032	0.0357604
985	-0.0962567	0.0171734
986	-0.132597	0.0351241
987	-0.112821	0.031643
988	-0.0934579	0.0429541
989	-0.0698925	0.0528248
990	-0.0914286	0.0269989
991	-0.0924855	0.0167526
992	-0.0857143	0.0137392
993	-0.0760234	0.0186991
994	-0.0674847	0.0283734
995	-0.0853659	0.0160856
996	-0.0591716	0.0154595
997	-0.0670391	0.0187692
998	-0.116667	0.0268817
999	-0.11875	0.0208474
1000	-0.0727273	0.0185191
1001	-0.0947368	0.0164742
1002	-0.125683	0.0206013
1003	-0.0595238	0.0194482
1004	-0.0222222	0.0167229
1005	-0.0378378	0.0161471
1006	-0.065	0.0216507
1007	-0.106464	0.026234
1008	0.00729927	0.0186255
1009	0.114754	0.0113305
1010	0.017284	0.0217541
1011	0.165289	0.0106702
1012	0.221687	0.0221666
1013	0.15565	0.0225152
1014	0.0190641	0.0266904
1015	-0.0161616	0.0220978
1016	-0.0018622	0.0182148
1017	-0.0809859	0.034128
1018	-0.0555556	0.0401139
1019	-0.121678	0.026377
1020	-0.184453	0.0417882
1021	-0.216621	0.017799
1022	-0.27882	0.0237926
1023	-0.23124	0.0451235
1024	-0.184783	0.0169889
1025	-0.135952	0.0547557
1026	-0.122449	0.0491524
1027	-0.0871731	0.0838232
1028	-0.135196	0.0505388
1029	-0.149631	0.0358385
1030	-0.0778252	0.042239
1031	-0.107646	0.0376092
1032	-0.0911602	0.042301
1033	-0.101802	0.0659082
1034	-0.0564292	0.0734883
1035	-0.0950378	0.0637844
1036	-0.0755048	0.0740748
1037	-0.00940734	0.0839305
1038	-0.0412668	0.105211
1039	-0.110145	0.125006
1040	-0.0444015	0.110068
1041	0.00785083	0.0919248
1042	0.0299228	0.090157
1043	0.0275862	0.0706989
1044	-0.0165119	0.0758376
1045	0.0599769	0.0792193
1046	0.00125313	0.097497
1047	0.232558	0.0548937
1048	0.117851	0.0754566
1049	0.0303797	0.0531495
1050	-0.0391061	0.0331354
1051	-0.292776	0.0297145
1052	-0.286344	0.0133834
1053	-0.281818	0.0174321
1054	-0.293103	0.0157479
1055	-0.306667	0.013477
1056	-0.296117	0.0112441
1057	-0.308036	0.0153399
1058	-0.320988	0.0172531
1059	-0.30837	0.0148871
1060	-0.301802	0.0137532
1061	-0.314961	0.0156829
1062	-0.301887	0.0191527
1063	-0.272358	0.0152728
1064	-0.281369	0.0185105
1065	-0.29097	0.025606
1066	-0.240803	0.0223134
1067	-0.216949	0.01849
1068	-0.234756	0.0270642
1069	-0.249344	0.0517668
1070	-0.174479	0.061446
1071	-0.167488	0.0590097
1072	-0.217759	0.0774352
1073	-0.166667	0.0949787
1074	-0.158218	0.110501
1075	-0.139837	0.0733113
1076	0.0223752	0.0413422
1077	0.054	0.0191545
1078	-0.0157303	0.0173454
1079	-0.0212766	0.0155264
1080	-0.115385	0.0344403
1081	-0.213152	0.0153473
1082	-0.200489	0.0212721
1083	-0.215859	0.0230036
1084	-0.20524	0.0227532
1085	-0.164619	0.0126257
1086	-0.134293	0.0195443
1087	-0.134043	0.0207485
1088	-0.0824053	0.0160096
1089	-0.00242131	0.0132214
1090	0.0021645	0.0202451
1091	0.0203666	0.0189935
1092	0.112832	0.0105968
1093	0.157549	0.0147829
1094	0.148148	0.0171033
1095	0.214844	0.0151948
1096	0.296066	0.010496
1097	0.301344	0.0127367
1098	0.334532	0.0135108
1099	0.419476	0.0103529
1100	0.435185	0.0125109
1101	0.439932	0.014217
1102	0.499165	0.0126071
1103	0.523569	0.00747528
1104	0.535127	0.0218233
