# Supplementary material for: Rational tuning of temperature sensitivity of the TRPM8 channel
Source: EMBO Rep. 2025 Nov 14;26(24):6325–45. doi: 10.1038/s44319-025-00630-2 (PMC12715194; doi:10.1038/s44319-025-00630-2)
Supplement: Supplementary file 11 — Dataset EV5 [file 44319_2025_630_MOESM11_ESM.xlsx]

## Sheet: Sheet1
t277 first100ns		t277 last 100ns		last-first			t303 first100ns		t303 last 100ns		last-first
elec	vdw	elec	vdw	elec	vdw		elec	vdw	elec	vdw	elec	vdw
-40583	-2114.52	-43536.4	-2253.08	-2953.41	-138.56		-39262.8	-2013.79	-40250.1	-2066.19	-987.27	-52.4
-23222.1	-1135.57	-22115.5	-1031.86	1106.56	103.71		-21088.6	-964.42	-20658.4	-939.42	430.22	25
-36692.1	-2510.35	-35446	-2483.68	1246.1	26.67		-33254.5	-2308.49	-33201.5	-2258.78	53	49.71
