# Supplementary material for: Rational tuning of temperature sensitivity of the TRPM8 channel
Source: EMBO Rep. 2025 Nov 14;26(24):6325–45. doi: 10.1038/s44319-025-00630-2 (PMC12715194; doi:10.1038/s44319-025-00630-2)
Supplement: Supplementary file 12 — Source data Fig. 1 [file 44319_2025_630_MOESM12_ESM.zip]

Archive with 3 entries (1 files):
- SourceData_Figure1/1C/
- SourceData_Figure1/1C/1C.xlsx
- SourceData_Figure1/
