# Supplementary material for: Rational tuning of temperature sensitivity of the TRPM8 channel
Source: EMBO Rep. 2025 Nov 14;26(24):6325–45. doi: 10.1038/s44319-025-00630-2 (PMC12715194; doi:10.1038/s44319-025-00630-2)
Supplement: Supplementary file 12 — Source data Fig. 1 [file 44319_2025_630_MOESM12_ESM.zip › SourceData_Figure1/1C/1C.xlsx]

## Sheet: 1C
	AminoAcid	Fold change in oxidation
	W137	1.24632
	I146	1.11756
	P159	0.552624
	W178	1.17904	0.357758	1.39598
	M189	0.834829	0.789819
	Y191	1.05215
	W217	1.57453
	M242	0.980533	0.262919	0.949344	0.544821	0.906702	0.908942	0.559842
	N265	1.37554
	H268	2.21243
	M353	0.992831	0.643386	0.71611	0.742103	0.212315	0.867511
	W380	1.30436
	K395	0.883163
	M396	1.21339
	Y410	0.624274
	W426	0.517965
	W436	0.623506	0.739355
	W453	1.6155
	M462	0.554462	0.900693
	Y506	0.716881
	Y516	0.987832
	W525	1.42699	0.895136
	W536	0.761502
	L546	1.21569
	W567	1.26844
	W651	0.86775
	M859	0.775442
	W898	0.478498
	M911	1.28012	1.33603	1.25655
	F912	0.655104
	C940	1.14003	1.4016
	M1038	1.4195
	M1059	1.01947
