# Supplementary material for: Rational tuning of temperature sensitivity of the TRPM8 channel
Source: EMBO Rep. 2025 Nov 14;26(24):6325–45. doi: 10.1038/s44319-025-00630-2 (PMC12715194; doi:10.1038/s44319-025-00630-2)
Supplement: Supplementary file 13 — Source data Fig. 2 [file 44319_2025_630_MOESM13_ESM.zip]

Archive with 15 entries (7 files):
- SourceData_Figure2/
- SourceData_Figure2/2A/
- SourceData_Figure2/2A/2A.xlsx
- SourceData_Figure2/2B/
- SourceData_Figure2/2B/2B.xlsx
- SourceData_Figure2/2C/
- SourceData_Figure2/2C/2C-20251008-reversed.xlsx
- SourceData_Figure2/2D/
- SourceData_Figure2/2D/2D.xlsx
- SourceData_Figure2/2E/
- SourceData_Figure2/2E/2E.xlsx
- SourceData_Figure2/2F/
- SourceData_Figure2/2F/2F.xlsx
- SourceData_Figure2/2G/
- SourceData_Figure2/2G/2G.xlsx
