# Supplementary material for: Rational tuning of temperature sensitivity of the TRPM8 channel
Source: EMBO Rep. 2025 Nov 14;26(24):6325–45. doi: 10.1038/s44319-025-00630-2 (PMC12715194; doi:10.1038/s44319-025-00630-2)
Supplement: Supplementary file 13 — Source data Fig. 2 [file 44319_2025_630_MOESM13_ESM.zip › SourceData_Figure2/2A/2A.xlsx]

## Sheet: 2A_Left pannel
L_Tem	L_Po		WT_Tem	WT_Po
25.7402	0		33.5502	0
25.0996	0.0126984		33.039	0.00500529
24.547	0.0228327		32.6223	0.0150265
23.6142	0.0241758		32.302	0.0196825
23.0911	0.0388278		32.003	0.0141799
22.7218	0.0757021		31.7287	0.00715344
22.3	0.1221		31.507	0.00843386
21.8719	0.225885		31.2905	0.011746
21.4123	0.315018		31.0979	0.00861376
21.0996	0.412698		30.8943	0.013545
20.8661	0.4884		30.687	0.0110053
20.6085	0.573871		30.4932	0.0138624
20.313	0.675214		30.2972	0.0115344
19.8802	0.81685		30.0675	0.0149206
19.3755	0.945055		29.8508	0.0144974
18.704	0.985348		29.6841	0.0169312
18.1259	0.998779		29.5291	0.0162963
17.554	1		29.4161	0.00997884
17.3081	1		29.2247	0.0154497
17.052	0.995116		28.9693	0.0245503
16.6739	0.959707		28.7101	0.0442328
16.1278	0.952381		28.422	0.0630688
15.6853	0.95116		28.1287	0.0946032
15.3704	0.92674		27.8611	0.124868
15.1419	0.907204		27.6118	0.166138
14.992	0.892552		27.4149	0.194709
14.8145	0.91453		27.1217	0.239153
14.6555	0.885226		26.7469	0.350952
14.4948	0.86569		26.2295	0.447619
14.2046	0.820513		25.2934	0.693122
			24.1195	0.955556
			23.0917	1
			21.7935	0.987302
			20.3182	0.972487
			19.3177	0.990476
			18.0689	0.94709
			17.1144	0.944974
			16.4453	0.924868
			15.6872	0.922751

## Sheet: 2A_Right pannel
	Hydrophobicity		ΔS								ΔH
W137	0.3		-227.04	-161.398	-194.759	-207.16	-179.872	-171.565	-150.616		-67.095	-46.9947	-56.4421	-61.0099	-54.3628	-50.4821	-43.8946		T.test
L	-0.55		-101.584	-164.707	-149.879						-30.0283	-48.5517	-44.5797						0.0537733
H	2.06		-280.165	-229.383	-310.273						-83.3842	-67.1109	-91.2785						0.00349192
