# Supplementary material for: Rational tuning of temperature sensitivity of the TRPM8 channel
Source: EMBO Rep. 2025 Nov 14;26(24):6325–45. doi: 10.1038/s44319-025-00630-2 (PMC12715194; doi:10.1038/s44319-025-00630-2)
Supplement: Supplementary file 13 — Source data Fig. 2 [file 44319_2025_630_MOESM13_ESM.zip › SourceData_Figure2/2B/2B.xlsx]

## Sheet: 2B
	Hydrophobicity		ΔH								Average	SEM
W137	0.3		-67.095	-46.9947	-56.4421	-61.0099	-54.3628	-50.4821	-43.8946		-54.3259	3.04544
L	-0.55		-30.0283	-48.5517	-44.5797						-41.0532	5.63045
H	2.06		-83.3842	-67.1109	-91.2785						-80.5912	7.11498
