# Supplementary material for: Rational tuning of temperature sensitivity of the TRPM8 channel
Source: EMBO Rep. 2025 Nov 14;26(24):6325–45. doi: 10.1038/s44319-025-00630-2 (PMC12715194; doi:10.1038/s44319-025-00630-2)
Supplement: Supplementary file 13 — Source data Fig. 2 [file 44319_2025_630_MOESM13_ESM.zip › SourceData_Figure2/2C/2C-20251008-reversed.xlsx]

## Sheet: 2C_LeftPannel
L_Tem	L_Po		WT_Tem	WT_Po
29.9757	0.00915094		33.5502	0
29.4816	0.00920755		33.039	0.00500529
28.8098	0.00264151		32.6223	0.0150265
28.3282	0.00301887		32.302	0.0196825
27.8843	0.00107359		32.003	0.0141799
27.5654	0.00243397		31.7287	0.00715344
27.0549	0.00305661		31.507	0.00843386
26.9341	0		31.2905	0.011746
26.712	0.013868		31.0979	0.00861376
26.4243	0.0198114		30.8943	0.013545
26.0519	0.0626415		30.687	0.0110053
25.7995	0.0807547		30.4932	0.0138624
25.5694	0.123585		30.2972	0.0115344
25.3683	0.165189		30.0675	0.0149206
25.0478	0.217736		29.8508	0.0144974
24.8343	0.24849		29.6841	0.0169312
24.3653	0.32283		29.5291	0.0162963
24.1312	0.369434		29.4161	0.00997884
23.768	0.419151		29.2247	0.0154497
23.3243	0.490284		28.9693	0.0245503
22.8619	0.560566		28.7101	0.0442328
22.4319	0.627736		28.422	0.0630688
22.08	0.678773		28.1287	0.0946032
21.7648	0.725944		27.8611	0.124868
21.4679	0.779245		27.6118	0.166138
21.1741	0.810377		27.4149	0.194709
20.8566	0.858491		27.1217	0.239153
20.5437	0.901887		26.7469	0.350952
20.199	0.935849		26.2295	0.447619
19.7987	0.950943		25.2934	0.693122
19.4337	0.957736		24.1195	0.955556
19.1502	0.983585		23.0917	1
18.8299	0.981698		21.7935	0.987302
18.4501	0.992452		20.3182	0.972487
18.0767	0.992547		19.3177	0.990476
17.854	0.998113		18.0689	0.94709
17.6168	0.997453		17.1144	0.944974
17.1867	0.997547		16.4453	0.924868
16.9885	0.993773		15.6872	0.922751
16.8191	0.998019
16.5138	1

## Sheet: 2C_RightPannel
	Hydrophobicity	ΔS								ΔH
W651	0.3	-227.04	-161.398	-194.759	-207.16	-179.872	-171.565	-150.616		-67.095	-46.9947	-56.4421	-61.0099	-54.3628	-50.4821	-43.8946		T.test
F	-0.32	-117.891	-101.572	-94.3926	-113.154	-135.129	-167.09			-34.8205	-30.2845	-28.1774	-34.0202	-41.1221	-50.6847			0.00234451
L	-0.55	-143.28	-97.8284	-76.7331	-192.185					-40.7706	-28.7334	-22.277	-55.6735					0.0289816
