# Supplementary material for: Rational tuning of temperature sensitivity of the TRPM8 channel
Source: EMBO Rep. 2025 Nov 14;26(24):6325–45. doi: 10.1038/s44319-025-00630-2 (PMC12715194; doi:10.1038/s44319-025-00630-2)
Supplement: Supplementary file 13 — Source data Fig. 2 [file 44319_2025_630_MOESM13_ESM.zip › SourceData_Figure2/2D/2D.xlsx]

## Sheet: 2D
	Hydrophobicity		ΔH								Average	SEM
W651	0.3		-67.095	-46.9947	-56.4421	-61.0099	-54.3628	-50.4821	-43.8946		-54.3259	3.04544
F	-0.32		-34.8205	-30.2845	-28.1774	-34.0202	-41.1221	-50.6847			-36.5182	3.36371
L	-0.55		-40.7706	-28.7334	-22.277	-55.6735					-36.8636	7.34816
