# Supplementary material for: Rational tuning of temperature sensitivity of the TRPM8 channel
Source: EMBO Rep. 2025 Nov 14;26(24):6325–45. doi: 10.1038/s44319-025-00630-2 (PMC12715194; doi:10.1038/s44319-025-00630-2)
Supplement: Supplementary file 13 — Source data Fig. 2 [file 44319_2025_630_MOESM13_ESM.zip › SourceData_Figure2/2E/2E.xlsx]

## Sheet: 2E
	SlopFactor	FC
W137	16.65	1.24632
W453	10.46	1.6155
M462	-47.47	0.909028
W567	35	1.26844
W651	-23.22	0.86775
W898	12.56	0.478498
M911	45.61	1.2909
F912	-28.96	0.655104
M1059	82.96	1.01947
