# Supplementary material for: Rational tuning of temperature sensitivity of the TRPM8 channel
Source: EMBO Rep. 2025 Nov 14;26(24):6325–45. doi: 10.1038/s44319-025-00630-2 (PMC12715194; doi:10.1038/s44319-025-00630-2)
Supplement: Supplementary file 13 — Source data Fig. 2 [file 44319_2025_630_MOESM13_ESM.zip › SourceData_Figure2/2F/2F.xlsx]

## Sheet: 2F
Hessa et al, 2005			Moon & Fleming, 2011
SlopFactor	Percentage		SlopFactor	Percentage
0	59.2		0	59.2
1	65.2		4	71.4
2	66.7		5	75
4	77.8		10	88.8
