# Supplementary material for: Rational tuning of temperature sensitivity of the TRPM8 channel
Source: EMBO Rep. 2025 Nov 14;26(24):6325–45. doi: 10.1038/s44319-025-00630-2 (PMC12715194; doi:10.1038/s44319-025-00630-2)
Supplement: Supplementary file 13 — Source data Fig. 2 [file 44319_2025_630_MOESM13_ESM.zip › SourceData_Figure2/2G/2G.xlsx]

## Sheet: W137H
H_Tem	H_Po		WT_Tem	WT_Po
29.8992	0		32.3596	0.00469
29.9015	0.00171		32.3589	0.00668
29.8695	0.00264		32.3434	0.0065
29.4357	0.00291		31.9657	0.00229
29.5774	0.00187		31.6446	0.00492
29.8703	0.00167		31.3042	0.00441
27.9343	0.00454		30.8188	0.00566
24.2743	0.0276		30.5671	0.00159
21.8041	0.039		30.3374	0.0046
20.3343	0.0481		29.7337	0.00144
19.4557	0.0493		29.587	0.00373
18.9747	0.0486		29.3421	0.000575
18.6955	0.0483		28.9762	0.00911
18.1272	0.05		28.6084	0.00903
17.728	0.0456		28.3518	0
17.355	0.0475		27.8796	0.00422
17.1237	0.0476		27.2199	0.00224
16.298	0.0485		27.108	0.00501
16.3569	0.045		26.7768	0.0068
			26.2742	0.0132
			25.3808	0.0447
			24.1246	0.174
			23.0208	0.268
			22.0242	0.36
			21.1378	0.418
			20.4494	0.472
			19.7799	0.521
			19.2832	0.56
			18.8251	0.591
			18.4417	0.618
			18.1212	0.646
			17.8312	0.665
			17.5641	0.68
			17.3288	0.692
			17.1607	0.711
			17.012	0.691
			16.8945	0.698
			16.7611	0.699
			16.6743	0.699
			16.614	0.701
			16.5505	0.704
			16.4613	0.708
			15.8505	0.704
			15.4613	0.708

## Sheet: W453H
H_Tem	H_Po		WT_Tem	WT_Po
30.0396	0.0135		32.3596	0.00469
30.1059	0.0178		32.3589	0.00668
30.2359	0.0203		32.3434	0.0065
30.314	0.02		31.9657	0.00229
30.3741	0.0191		31.6446	0.00492
30.4567	0.0168		31.3042	0.00441
30.4858	0.0137		30.8188	0.00566
30.5182	0.0168		30.5671	0.00159
30.5484	0.0105		30.3374	0.0046
30.5389	0.0151		29.7337	0.00144
30.5328	0.0108		29.587	0.00373
30.4996	0.011		29.3421	0.000575
30.461	0.0116		28.9762	0.00911
30.4186	0.00532		28.6084	0.00903
30.3872	0.00464		28.3518	0
30.4012	0.00677		27.8796	0.00422
30.3704	0.00892		27.2199	0.00224
30.3388	0.0115		27.108	0.00501
30.3003	0.00989		26.7768	0.0068
30.304	0.00633		26.2742	0.0132
30.272	0.00574		25.3808	0.0447
30.2806	0.00695		24.1246	0.174
30.2529	0.00787		23.0208	0.268
30.2428	0.00971		22.0242	0.36
30.2068	0.00882		21.1378	0.418
30.1863	0.00837		20.4494	0.472
30.1377	0.0073		19.7799	0.521
30.0345	0.00595		19.2832	0.56
29.883	0.00581		18.8251	0.591
29.8137	0.00746		18.4417	0.618
29.7608	0.0106		18.1212	0.646
29.6634	0.00565		17.8312	0.665
29.4704	0.00691		17.5641	0.68
29.2305	0.00444		17.3288	0.692
29.0545	0.00631		17.1607	0.711
28.6016	0.0091		17.012	0.691
27.9372	0.00837		16.8945	0.698
26.9989	0.00889		16.7611	0.699
25.7854	0.0131		16.6743	0.699
24.5195	0.0229		16.614	0.701
23.3686	0.0388		16.5505	0.704
22.2451	0.0566		16.4613	0.708
21.3194	0.0838		15.8505	0.704
20.5533	0.101		15.4613	0.708
19.9841	0.128
19.4362	0.146
18.9716	0.167
18.5877	0.178
18.3182	0.189
18.1905	0.185
18.0744	0.185
17.9143	0.193
17.756	0.193
17.5868	0.196
17.4535	0.194
17.3498	0.194
17.2302	0.196
17.1144	0.194
17.0024	0.198
16.9669	0.194
16.9206	0.182
16.8642	0.184
16.7924	0.194
16.6926	0.197
16.5704	0.197
16.4295	0.206
16.255	0.214
16.1118	0.209
16.0233	0.203
15.9644	0.203
15.9218	0.209
15.9095	0.209
15.9796	0.209
15.8949	0.209
15.7468	0.204
15.5777	0.203
15.4083	0.203
15.2967	0.201
15.2094	0.203
15.1239	0.205
15.0536	0.208
14.9986	0.201
14.957	0.209
15.024	0.207
14.9562	0.201
14.795	0.222
14.6625	0.209

## Sheet: W462I
I_Tem	I_Po		WT_Tem	WT_Po
30.0294	0.0019		32.3596	0.00469
29.7519	0.000805		32.3589	0.00668
29.4901	0.00026		32.3434	0.0065
29.2085	0.00174		31.9657	0.00229
28.967	0.00285		31.6446	0.00492
28.6848	0.000823		31.3042	0.00441
28.4365	0.000335		30.8188	0.00566
28.1662	0.000606		30.5671	0.00159
27.9573	0.000994		30.3374	0.0046
27.7297	0.00139		29.7337	0.00144
27.4863	0.000713		29.587	0.00373
27.2488	6.7e-06		29.3421	0.000575
27.0136	0.00017		28.9762	0.00911
26.7801	0.000564		28.6084	0.00903
26.5654	0.000961		28.3518	0
26.3552	0.00148		27.8796	0.00422
26.1789	0.000962		27.2199	0.00224
25.9795	0.000952		27.108	0.00501
25.7948	0.000715		26.7768	0.0068
25.6363	0		26.2742	0.0132
25.1185	0.000944		25.3808	0.0447
24.3629	0.0013		24.1246	0.174
22.9857	0.00637		23.0208	0.268
22.4766	0.0127		22.0242	0.36
21.7244	0.0158		21.1378	0.418
20.784	0.026		20.4494	0.472
19.6743	0.0431		19.7799	0.521
18.7558	0.0547		19.2832	0.56
17.9744	0.0647		18.8251	0.591
17.3008	0.0741		18.4417	0.618
16.6999	0.0849		18.1212	0.646
16.2	0.0896		17.8312	0.665
15.7038	0.0958		17.5641	0.68
15.2397	0.101		17.3288	0.692
14.8212	0.106		17.1607	0.711
14.4423	0.108		17.012	0.691
14.1552	0.112		16.8945	0.698
13.8774	0.115		16.7611	0.699
13.6458	0.117		16.6743	0.699
13.4504	0.117		16.614	0.701
13.2677	0.119		16.5505	0.704
13.1496	0.117		16.4613	0.708
12.9827	0.12		15.8505	0.704
12.8377	0.115		15.4613	0.708
12.6889	0.114
12.5531	0.112
12.404	0.107
12.2601	0.104
12.1705	0.104
12.0837	0.106
12.0115	0.105
11.9342	0.106
11.8774	0.109
11.8436	0.12
11.8284	0.119
11.8315	0.116
11.907	0.114
11.973	0.104

## Sheet: W 651L
L_Tem	L_Po		WT_Tem	WT_Po
30.0721	0		32.3596	0.00469
29.9721	0		32.3589	0.00668
29.7721	0		32.3434	0.0065
29.5721	0.00327		31.9657	0.00229
29.1167	0.00254		31.6446	0.00492
28.9713	0.0015		31.3042	0.00441
28.877	0.00271		30.8188	0.00566
28.7822	0.00141		30.5671	0.00159
28.7123	0.00138		30.3374	0.0046
28.6918	0.00122		29.7337	0.00144
28.6334	0.000893		29.587	0.00373
28.586	0.00169		29.3421	0.000575
28.4466	0.00152		28.9762	0.00911
28.1919	0.0016		28.6084	0.00903
27.8458	0		28.3518	0
27.4135	0.00429		27.8796	0.00422
27.0374	0.0127		27.2199	0.00224
26.7378	0.0179		27.108	0.00501
26.3062	0.0282		26.7768	0.0068
25.861	0.0485		26.2742	0.0132
25.2071	0.0734		25.3808	0.0447
24.4047	0.0923		24.1246	0.174
23.4754	0.116		23.0208	0.268
22.5274	0.144		22.0242	0.36
21.626	0.177		21.1378	0.418
20.8298	0.191		20.4494	0.472
19.9921	0.204		19.7799	0.521
19.3011	0.239		19.2832	0.56
18.6033	0.253		18.8251	0.591
18.0468	0.263		18.4417	0.618
17.5577	0.267		18.1212	0.646
17.0992	0.287		17.8312	0.665
16.6772	0.291		17.5641	0.68
16.2355	0.304		17.3288	0.69
15.8775	0.312		17.1607	0.7
15.5307	0.315		17.012	0.691
15.2332	0.314		16.8945	0.698
14.9711	0.328		16.7611	0.699
14.7146	0.324		16.6743	0.699
14.4841	0.324		16.614	0.701
14.2842	0.314		16.5505	0.704
14.1064	0.332		16.4613	0.708
13.9188	0.332		15.8505	0.704
13.7529	0.323		15.4613	0.708
13.6264	0.32
13.5216	0.326
13.4123	0.322
13.3009	0.32
13.2081	0.319
13.1193	0.325
13.0401	0.322
12.956	0.314
12.896	0.317
12.832	0.313
12.7746	0.313
12.7325	0.305
12.6874	0.31
12.6538	0.298
12.6124	0.302
12.5755	0.307
12.548	0.303
