# Supplementary material for: Rational tuning of temperature sensitivity of the TRPM8 channel
Source: EMBO Rep. 2025 Nov 14;26(24):6325–45. doi: 10.1038/s44319-025-00630-2 (PMC12715194; doi:10.1038/s44319-025-00630-2)
Supplement: Supplementary file 14 — Source data Fig. 3 [file 44319_2025_630_MOESM14_ESM.zip]

Archive with 17 entries (8 files):
- SourceData_Figure3/
- SourceData_Figure3/3A/
- SourceData_Figure3/3A/3A.xlsx
- SourceData_Figure3/3B/
- SourceData_Figure3/3B/3B.xlsx
- SourceData_Figure3/3C/
- SourceData_Figure3/3C/3C.xlsx
- SourceData_Figure3/3D/
- SourceData_Figure3/3D/3D.xlsx
- SourceData_Figure3/3E/
- SourceData_Figure3/3E/3E.xlsx
- SourceData_Figure3/3F/
- SourceData_Figure3/3F/3F.xlsx
- SourceData_Figure3/3G/
- SourceData_Figure3/3G/3G.xlsx
- SourceData_Figure3/3H/
- SourceData_Figure3/3H/3H.xlsx
