# Supplementary material for: Rational tuning of temperature sensitivity of the TRPM8 channel
Source: EMBO Rep. 2025 Nov 14;26(24):6325–45. doi: 10.1038/s44319-025-00630-2 (PMC12715194; doi:10.1038/s44319-025-00630-2)
Supplement: Supplementary file 14 — Source data Fig. 3 [file 44319_2025_630_MOESM14_ESM.zip › SourceData_Figure3/3A/3A.xlsx]

## Sheet: 3A
Wavelength (nm)		10°		20°		30°		40°		50°
260		-0.131806		-0.0964105		-0.184995		-0.185633		-0.171103
259		-0.198243		-0.185774		-0.158212		-0.129237		-0.116269
258		-0.119387		-0.242822		-0.126176		-0.126711		-0.099608
257		-0.114684		-0.165955		-0.161032		-0.214515		-0.172345
256		-0.186757		-0.169354		-0.165936		-0.141929		-0.221992
255		-0.10004		-0.232786		-0.185237		-0.130389		-0.232331
254		-0.130943		-0.222819		-0.238793		-0.252903		-0.245221
253		-0.0939218		-0.221755		-0.171589		-0.230398		-0.203591
252		-0.132134		-0.249815		-0.237972		-0.278102		-0.211184
251		-0.19739		-0.308165		-0.279236		-0.206585		-0.255977
250		-0.16336		-0.412536		-0.317619		-0.224947		-0.293712
249		-0.278579		-0.353449		-0.410168		-0.346408		-0.434631
248		-0.392319		-0.426043		-0.398107		-0.471039		-0.396459
247		-0.412054		-0.558668		-0.492285		-0.542665		-0.524311
246		-0.578442		-0.598822		-0.65989		-0.552975		-0.73359
245		-0.860258		-0.813605		-0.800317		-0.830399		-0.739372
244		-0.924378		-1.02556		-1.06206		-0.971402		-0.960555
243		-1.26218		-1.28069		-1.30347		-1.27535		-1.20641
242		-1.49488		-1.6228		-1.48258		-1.44989		-1.52259
241		-1.81626		-1.97385		-1.91492		-1.85857		-1.71278
240		-2.26856		-2.3562		-2.33468		-2.21098		-2.10751
239		-2.77312		-2.84008		-2.73324		-2.65143		-2.55915
238		-3.5127		-3.4789		-3.50558		-3.12102		-3.09933
237		-4.06515		-4.0985		-3.96286		-3.7074		-3.57163
236		-4.78365		-4.82212		-4.67044		-4.27512		-4.10914
235		-5.67094		-5.73285		-5.45598		-4.93573		-4.68764
234		-6.40961		-6.58395		-6.19567		-5.60987		-5.33329
233		-7.32331		-7.40387		-7.04329		-6.30045		-6.0172
232		-8.37608		-8.33001		-7.86044		-7.12336		-6.71457
231		-9.54722		-9.39414		-8.8329		-7.9374		-7.4034
230		-10.7531		-10.4315		-9.7813		-8.88451		-8.32461
229		-11.9645		-11.6846		-10.9786		-9.77661		-9.20499
228		-13.2903		-12.9351		-12.158		-10.7326		-9.96664
227		-14.5531		-14.1504		-13.1976		-11.6892		-10.9536
226		-15.677		-15.1573		-14.1784		-12.5779		-11.8006
225		-16.5712		-16.1123		-15.0432		-13.3962		-12.5566
224		-17.632		-17.1424		-15.9104		-14.1414		-13.0831
223		-18.2512		-17.8079		-16.5684		-14.7393		-13.8747
222		-18.7072		-18.3397		-17.0435		-15.2448		-14.2508
221		-19.0098		-18.5117		-17.431		-15.6439		-14.7283
220		-19.3321		-18.7195		-17.5302		-15.8088		-14.854
219		-19.3408		-18.7767		-17.7276		-15.8791		-15.0117
218		-19.2926		-18.7663		-17.6021		-16.1384		-15.1222
217		-19.2558		-18.8703		-17.6972		-16.0634		-15.2137
216		-19.2249		-18.8118		-17.6577		-16.0311		-15.0916
215		-19.1891		-18.6859		-17.6806		-16.0768		-15.181
214		-19.2479		-18.6789		-17.5691		-16.0816		-15.1028
213		-19.2985		-18.8366		-17.7206		-16.1172		-15.237
212		-19.7511		-19.275		-18.1193		-16.4421		-15.226
211		-20.2416		-19.9305		-18.4675		-16.7669		-15.4219
210		-20.8033		-20.3314		-18.9031		-16.9589		-15.4707
209		-21.0159		-20.6841		-19.2619		-17.1777		-15.7689
208		-21.115		-20.5664		-19.4452		-17.0732		-15.2965
207		-20.1202		-19.6808		-18.6442		-16.2232		-14.3287
206		-18.4157		-18.2293		-17.2249		-14.9073		-13.0593
205		-16.0329		-16.0241		-15.0216		-13.162		-11.3672
204		-13.1211		-13.1086		-12.3351		-10.9232		-8.88911
203		-9.5785		-9.62604		-9.23926		-7.85541		-6.67681
202		-5.26453		-5.58502		-5.64123		-4.61826		-3.55024
201		-0.422408		-0.832189		-1.43582		-0.445064		-0.446901
200		4.68876		4.64095		3.68866		2.77987		3.32182
199		10.8638		10.3304		8.8059		7.61368		6.34293
198		16.578		16.238		12.9206		10.8479		8.31269
197		21.7818		20.6942		18.3892		10.998		12.3293
196		24.1919		20.6362		18.0913		11.0042		7.33269
195		23.1217		20.5629		10.3045		8.03111		0.55178
194		18.8821		11.0499		7.65066		7.50507		0.384566
193		12.55		5.92089		0.704747		1.20785		1.57403
192		2.40609		2.94004		4.9237		0.460163		-0.997179
191		-1.32152		-0.721562		3.4934		1.5499		-0.559059
190		0.938735		-0.295071		3.39894		-2.09632		1.83624
