# Supplementary material for: Rational tuning of temperature sensitivity of the TRPM8 channel
Source: EMBO Rep. 2025 Nov 14;26(24):6325–45. doi: 10.1038/s44319-025-00630-2 (PMC12715194; doi:10.1038/s44319-025-00630-2)
Supplement: Supplementary file 14 — Source data Fig. 3 [file 44319_2025_630_MOESM14_ESM.zip › SourceData_Figure3/3B/3B.xlsx]

## Sheet: 3B
	Tem	Mean residue ellipticity		Patch Trace
	25	-39.2677		Tem-1	Po-1		Tem-2	Po-2		Tem-3	Po-3
	30	-36.8331		28.016	0		27.9128	0.0199538		28.016	0
	35	-34.2955		27.9128	0.0199538		27.7442	0		27.3211	0.00708652
	40	-32.651		27.7442	0		27.2041	0.000695686		26.757	0.00615342
	45	-31.8073		27.6374	0.0046		26.1575	0.0185516		26.2364	0.0147531
				27.6337	0.00144		24.9305	0.0685978		25.7106	0.032028
				27.587	0.00373		23.4682	0.175809		25.2037	0.0529597
				27.5671	0.00159		22.0738	0.302003		24.6974	0.104911
				27.5421	0.000575		20.798	0.409861		23.6527	0.203012
				27.4762	0.00911		19.7399	0.492912		22.3196	0.342977
				27.4084	0.00903		18.9355	0.558706		20.9387	0.475377
				27.3657	0.00749		18.3365	0.602928		19.8107	0.568687
				27.3657	0.00229		17.8036	0.633128		18.9628	0.62669
				27.3596	0.00469		17.3159	0.653621		18.3343	0.659475
				27.3589	0.00668		16.9464	0.666564		17.876	0.684694
				27.3518	0		16.6692	0.679507		17.559	0.696042
				27.3446	0.00492		16.167	0.691371		17.3015	0.707391
				27.3434	0.0065		15.4503	0.695686		17.1331	0.716217
				27.3211	0.00708652		14.9315	0.695686		16.9724	0.718739
				27.3188	0.00566		14.5854	0.7		16.9315	0.718739
				27.3042	0.00441		14.3818	0.7		16.8452	0.72
				27.2796	0.00422		14.0529	0.69245		16.748	0.72
				27.2199	0.00224
				27.2041	0.000695686
				27.108	0.00501
				26.7768	0.0068
				26.757	0.00615342
				26.2742	0.0132
				26.2364	0.0147531
				26.1575	0.0185516
				25.7106	0.032028
				25.3808	0.0447
				25.2037	0.0529597
				24.9305	0.0685978
				24.6974	0.104911
				24.1246	0.164
				23.6527	0.203012
				23.4682	0.175809
				23.0208	0.248
				22.3196	0.342977
				22.0738	0.302003
				22.0242	0.35
				21.1378	0.418
				20.9387	0.475377
				20.798	0.409861
				20.4494	0.472
				19.8107	0.568687
				19.7799	0.521
				19.7399	0.492912
				19.2832	0.56
				18.9628	0.62669
				18.9355	0.558706
				18.8251	0.591
				18.4417	0.618
				18.3365	0.602928
				18.3343	0.659475
				18.1212	0.646
				17.876	0.684694
				17.8312	0.665
				17.8036	0.633128
				17.5641	0.68
				17.559	0.696042
				17.3288	0.69
				17.3159	0.653621
				17.3015	0.707391
				17.1607	0.7
				17.1331	0.716217
				17.012	0.691
				16.9724	0.718739
				16.9464	0.666564
				16.9315	0.718739
				16.8945	0.698
				16.8452	0.72
				16.7611	0.699
				16.748	0.72
				16.6743	0.699
				16.6692	0.679507
				16.614	0.701
				16.5505	0.704
				16.4613	0.708
				16.167	0.691371
				15.4503	0.695686
				14.9315	0.695686
				14.5854	0.7
				14.3818	0.7
				14.0529	0.69245
