# Supplementary material for: Rational tuning of temperature sensitivity of the TRPM8 channel
Source: EMBO Rep. 2025 Nov 14;26(24):6325–45. doi: 10.1038/s44319-025-00630-2 (PMC12715194; doi:10.1038/s44319-025-00630-2)
Supplement: Supplementary file 14 — Source data Fig. 3 [file 44319_2025_630_MOESM14_ESM.zip › SourceData_Figure3/3C/3C.xlsx]

## Sheet: 3C
Wavelength (nm)	10°		Wavelength (nm)	30°
308	0.370952		308	0.559809
308.2	0.368948		308.2	0.543203
308.4	0.367613		308.4	0.528427
308.6	0.366945		308.6	0.515339
308.8	0.366945		308.8	0.503659
309	0.367529		309	0.493245
309.2	0.368781		309.2	0.484098
309.4	0.370033		309.4	0.476499
309.6	0.372287		309.6	0.469744
309.8	0.374708		309.8	0.463974
310	0.377546		310	0.459049
310.2	0.380968		310.2	0.455249
310.4	0.384391		310.4	0.452153
310.6	0.388147		310.6	0.450183
310.8	0.39207		310.8	0.448354
311	0.396411		311	0.447509
311.2	0.400751		311.2	0.447368
311.4	0.405259		311.4	0.44765
311.6	0.409766		311.6	0.448916
311.8	0.415025		311.8	0.450183
312	0.420451		312	0.452153
312.2	0.425876		312.2	0.454264
312.4	0.431469		312.4	0.457079
312.6	0.437479		312.6	0.460034
312.8	0.443823		312.8	0.463411
313	0.449833		313	0.466789
313.2	0.45626		313.2	0.47087
313.4	0.462688		313.4	0.474951
313.6	0.469366		313.6	0.479173
313.8	0.47621		313.8	0.483816
314	0.482805		314	0.48832
314.2	0.489733		314.2	0.493104
314.4	0.496494		314.4	0.49803
314.6	0.503506		314.6	0.50394
314.8	0.510267		314.8	0.509429
315	0.517112		315	0.514636
315.2	0.524457		315.2	0.519983
315.4	0.53172		315.4	0.526457
315.6	0.538648		315.6	0.532508
315.8	0.545743		315.8	0.53884
316	0.552755		316	0.545314
316.2	0.560267		316.2	0.551646
316.4	0.567446		316.4	0.558261
316.6	0.574791		316.6	0.565156
316.8	0.58172		316.8	0.57163
317	0.589149		317	0.578525
317.2	0.596578		317.2	0.585139
317.4	0.603923		317.4	0.591894
317.6	0.610935		317.6	0.598649
317.8	0.61828		317.8	0.606108
318	0.625543		318	0.613003
318.2	0.632972		318.2	0.619899
318.4	0.640401		318.4	0.626935
318.6	0.647663		318.6	0.633971
318.8	0.654841		318.8	0.640445
319	0.662187		319	0.647762
319.2	0.669449		319.2	0.654517
319.4	0.676711		319.4	0.661131
319.6	0.683973		319.6	0.667605
319.8	0.691152		319.8	0.674641
320	0.698331		320	0.681537
320.2	0.705426		320.2	0.688292
320.4	0.712521		320.4	0.694624
320.6	0.719533		320.6	0.701661
320.8	0.726544		320.8	0.708275
321	0.733306		321	0.715311
321.2	0.740401		321.2	0.721784
321.4	0.747245		321.4	0.728539
321.6	0.75409		321.6	0.734872
321.8	0.760851		321.8	0.741064
322	0.767112		322	0.747537
322.2	0.773623		322.2	0.754151
322.4	0.78005		322.4	0.760625
322.6	0.786227		322.6	0.767239
322.8	0.792321		322.8	0.773572
323	0.798664		323	0.779623
323.2	0.804841		323.2	0.786096
323.4	0.811018		323.4	0.792147
323.6	0.816861		323.6	0.798339
323.8	0.822788		323.8	0.804391
324	0.828881		324	0.81016
324.2	0.834725		324.2	0.81593
324.4	0.840568		324.4	0.8217
324.6	0.846411		324.6	0.827329
324.8	0.851419		324.8	0.83324
325	0.856427		325	0.838587
325.2	0.86227		325.2	0.843794
325.4	0.867279		325.4	0.849001
325.6	0.873122		325.6	0.853786
325.8	0.87813		325.8	0.858992
326	0.883139		326	0.86434
326.2	0.887312		326.2	0.869265
326.4	0.891486		326.4	0.874472
326.6	0.896494		326.6	0.878835
326.8	0.900668		326.8	0.882916
327	0.904841		327	0.886997
327.2	0.90985		327.2	0.8915
327.4	0.913189		327.4	0.896144
327.6	0.916528		327.6	0.900225
327.8	0.920701		327.8	0.904588
328	0.924875		328	0.908528
328.2	0.928214		328.2	0.912328
328.4	0.931553		328.4	0.91669
328.6	0.935726		328.6	0.920208
328.8	0.93823		328.8	0.924571
329	0.941569		329	0.928793
329.2	0.944908		329.2	0.93217
329.4	0.948247		329.4	0.936251
329.6	0.951586		329.6	0.939347
329.8	0.954925		329.8	0.942865
330	0.957429		330	0.946243
330.2	0.960768		330.2	0.949339
330.4	0.963272		330.4	0.951872
330.6	0.966611		330.6	0.954827
330.8	0.969115		330.8	0.95736
331	0.971619		331	0.960034
331.2	0.974124		331.2	0.962285
331.4	0.975793		331.4	0.964959
331.6	0.978297		331.6	0.967211
331.8	0.980801		331.8	0.969603
332	0.982471		332	0.971714
332.2	0.984975		332.2	0.973684
332.4	0.986644		332.4	0.975514
332.6	0.988314		332.6	0.977484
332.8	0.989149		332.8	0.979313
333	0.990818		333	0.981283
333.2	0.992487		333.2	0.982691
333.4	0.993322		333.4	0.983816
333.6	0.994157		333.6	0.985505
333.8	0.994992		333.8	0.987053
334	0.995826		334	0.988883
334.2	0.995826		334.2	0.989868
334.4	0.996661		334.4	0.990853
334.6	0.997496		334.6	0.991838
334.8	0.998331		334.8	0.992682
335	0.998331		335	0.99409
335.2	0.999165		335.2	0.994512
335.4	0.999165		335.4	0.995215
335.6	0.999165		335.6	0.995919
335.8	1		335.8	0.997185
336	1		336	0.998171
336.2	1		336.2	0.998874
336.4	1		336.4	0.999156
336.6	1		336.6	0.999578
336.8	1		336.8	0.999719
337	1		337	1
337.2	1		337.2	1
337.4	0.999165		337.4	0.999719
337.6	0.999165		337.6	0.999859
337.8	0.999165		337.8	0.999578
338	0.998331		338	0.999156
338.2	0.997496		338.2	0.999156
338.4	0.997496		338.4	0.998733
338.6	0.996661		338.6	0.998311
338.8	0.995826		338.8	0.997889
339	0.994992		339	0.997185
339.2	0.994157		339.2	0.996623
339.4	0.992487		339.4	0.995919
339.6	0.991653		339.6	0.994934
339.8	0.989983		339.8	0.99409
340	0.988314		340	0.993104
340.2	0.986644		340.2	0.99226
340.4	0.984975		340.4	0.990712
340.6	0.983306		340.6	0.989446
340.8	0.981636		340.8	0.988038
341	0.979967		341	0.98649
341.2	0.977462		341.2	0.984802
341.4	0.975793		341.4	0.98255
341.6	0.973289		341.6	0.980721
341.8	0.971619		341.8	0.97861
342	0.969115		342	0.97678
342.2	0.967446		342.2	0.974529
342.4	0.964942		342.4	0.972277
342.6	0.962437		342.6	0.970448
342.8	0.959933		342.8	0.968337
343	0.957429		343	0.966085
343.2	0.954925		343.2	0.964115
343.4	0.952421		343.4	0.962145
343.6	0.949917		343.6	0.959612
343.8	0.947412		343.8	0.95736
344	0.944908		344	0.955531
344.2	0.942404		344.2	0.952857
344.4	0.9399		344.4	0.950746
344.6	0.937396		344.6	0.948494
344.8	0.934891		344.8	0.946102
345	0.931553		345	0.944132
345.2	0.929048		345.2	0.941458
345.4	0.92571		345.4	0.939066
345.6	0.923205		345.6	0.936814
345.8	0.919866		345.8	0.934422
346	0.916528		346	0.93217
346.2	0.913189		346.2	0.929637
346.4	0.910684		346.4	0.926822
346.6	0.907346		346.6	0.924149
346.8	0.904007		346.8	0.921756
347	0.901503		347	0.918942
347.2	0.898164		347.2	0.916127
347.4	0.894825		347.4	0.913453
347.6	0.891486		347.6	0.910639
347.8	0.888147		347.8	0.907402
348	0.883973		348	0.904306
348.2	0.881469		348.2	0.90107
348.4	0.87813		348.4	0.898255
348.6	0.873957		348.6	0.895159
348.8	0.870618		348.8	0.892204
349	0.867279		349	0.889108
349.2	0.863105		349.2	0.88573
349.4	0.859766		349.4	0.882071
349.6	0.855593		349.6	0.879116
349.8	0.852254		349.8	0.875598
350	0.848915		350	0.871939
350.2	0.844741		350.2	0.868562
350.4	0.841402		350.4	0.865747
350.6	0.838063		350.6	0.862511
350.8	0.834558		350.8	0.858992
351	0.831135		351	0.855615
351.2	0.827546		351.2	0.852238
351.4	0.82404		351.4	0.849142
351.6	0.820284		351.6	0.845342
351.8	0.816945		351.8	0.841965
352	0.813189		352	0.838869
352.2	0.809349		352.2	0.83535
352.4	0.805676		352.4	0.831973
352.6	0.801586		352.6	0.828596
352.8	0.797663		352.8	0.824514
353	0.79399		353	0.821278
353.2	0.789983		353.2	0.817478
353.4	0.785977		353.4	0.81396
353.6	0.782137		353.6	0.810723
353.8	0.778214		353.8	0.807346
354	0.77429		354	0.803828
354.2	0.770367		354.2	0.80045
354.4	0.766611		354.4	0.796651
354.6	0.762938		354.6	0.792992
354.8	0.759182		354.8	0.789333
355	0.755092		355	0.785533
355.2	0.751336		355.2	0.782156
355.4	0.747496		355.4	0.778638
355.6	0.743823		355.6	0.774838
355.8	0.739816		355.8	0.77132
356	0.736227		356	0.767802
356.2	0.732554		356.2	0.764284
356.4	0.728464		356.4	0.760484
356.6	0.725209		356.6	0.756684
356.8	0.721119		356.8	0.753166
357	0.717028		357	0.749367
357.2	0.713189		357.2	0.745849
357.4	0.709349		357.4	0.74233
357.6	0.705342		357.6	0.738531
357.8	0.701669		357.8	0.73459
358	0.697663		358	0.730932
358.2	0.693656		358.2	0.726991
358.4	0.689482		358.4	0.723332
358.6	0.685392		358.6	0.719674
358.8	0.68172		358.8	0.716015
359	0.677963		359	0.712356
359.2	0.673873		359.2	0.708275
359.4	0.66995		359.4	0.704334
359.6	0.66586		359.6	0.700675
359.8	0.661853		359.8	0.697157
360	0.657763		360	0.693639
360.2	0.653923		360.2	0.689699
360.4	0.649666		360.4	0.685759
360.6	0.645409		360.6	0.681959
360.8	0.641402		360.8	0.678019
361	0.637312		361	0.673938
361.2	0.633055		361.2	0.669997
361.4	0.629132		361.4	0.666198
361.6	0.624708		361.6	0.662679
361.8	0.620618		361.8	0.659021
362	0.616444		362	0.655362
362.2	0.612437		362.2	0.651281
362.4	0.60818		362.4	0.647622
362.6	0.604341		362.6	0.643963
362.8	0.600584		362.8	0.640585
363	0.596661		363	0.636786
363.2	0.592821		363.2	0.633127
363.4	0.589065		363.4	0.629468
363.6	0.585058		363.6	0.62595
363.8	0.581469		363.8	0.622432
364	0.577713		364	0.618773
364.2	0.573957		364.2	0.614833
364.4	0.570117		364.4	0.611174
364.6	0.566194		364.6	0.607374
364.8	0.562437		364.8	0.603715
365	0.558514		365	0.599775
365.2	0.554758		365.2	0.595975
365.4	0.550918		365.4	0.592598
365.6	0.546912		365.6	0.588939
365.8	0.543072		365.8	0.585139
366	0.539316		366	0.581199
366.2	0.535726		366.2	0.57754
366.4	0.53172		366.4	0.5736
366.6	0.527796		366.6	0.5698
366.8	0.52379		366.8	0.566141
367	0.519866		367	0.562764
367.2	0.516027		367.2	0.558824
367.4	0.512521		367.4	0.554883
367.6	0.508848		367.6	0.551084
367.8	0.505008		367.8	0.547425
368	0.501169		368	0.544047
368.2	0.497329		368.2	0.540248
368.4	0.493573		368.4	0.536307
368.6	0.489649		368.6	0.532508
368.8	0.48581		368.8	0.528708
369	0.482053		369	0.524768
369.2	0.478381		369.2	0.520968
369.4	0.474541		369.4	0.517309
369.6	0.470785		369.6	0.513932
369.8	0.467112		369.8	0.510273
370	0.463356		370	0.507177
370.2	0.459933		370.2	0.5038
370.4	0.45626		370.4	0.500422
370.6	0.452922		370.6	0.497045
370.8	0.449416		370.8	0.493808
371	0.446244		371	0.49029
371.2	0.442988		371.2	0.486912
371.4	0.439649		371.4	0.483676
371.6	0.436144		371.6	0.480017
371.8	0.433055		371.8	0.476921
372	0.429967		372	0.473543
372.2	0.426628		372.2	0.470448
372.4	0.423706		372.4	0.467211
372.6	0.420284		372.6	0.463833
372.8	0.417028		372.8	0.460456
373	0.413773		373	0.45736
373.2	0.410518		373.2	0.454264
373.4	0.407346		373.4	0.451168
373.6	0.404174		373.6	0.447931
373.8	0.401002		373.8	0.444695
374	0.39783		374	0.441176
374.2	0.394574		374.2	0.43808
374.4	0.391569		374.4	0.434703
374.6	0.388648		374.6	0.431326
374.8	0.385476		374.8	0.42823
375	0.382387		375	0.424993
375.2	0.379382		375.2	0.421616
375.4	0.376127		375.4	0.418379
375.6	0.373122		375.6	0.415424
375.8	0.3702		375.8	0.412609
376	0.367279		376	0.409513
376.2	0.364023		376.2	0.406136
376.4	0.361018		376.4	0.402899
376.6	0.358013		376.6	0.399944
376.8	0.355092		376.8	0.396848
377	0.352087		377	0.393892
377.2	0.349332		377.2	0.391078
377.4	0.346244		377.4	0.388263
377.6	0.343489		377.6	0.385308
377.8	0.340484		377.8	0.382494
378	0.337563		378	0.37982
378.2	0.334558		378.2	0.377146
378.4	0.331636		378.4	0.374613
378.6	0.328798		378.6	0.371517
378.8	0.32621		378.8	0.368703
379	0.323706		379	0.365888
379.2	0.321035		379.2	0.362792
379.4	0.318364		379.4	0.359696
379.6	0.315693		379.6	0.356882
379.8	0.313022		379.8	0.354208
380	0.310351		380	0.351252
380.2	0.307763		380.2	0.348438
380.4	0.305259		380.4	0.345905
380.6	0.302588		380.6	0.343372
380.8	0.299917		380.8	0.340979
381	0.297329		381	0.338306
381.2	0.294574		381.2	0.335632
381.4	0.291736		381.4	0.333099
381.6	0.289149		381.6	0.330144
381.8	0.286561		381.8	0.327892
382	0.284057		382	0.325218
382.2	0.281553		382.2	0.322544
382.4	0.278965		382.4	0.320152
382.6	0.276461		382.6	0.317619
382.8	0.273957		382.8	0.315227
383	0.271536		383	0.312834
383.2	0.269115		383.2	0.310301
383.4	0.266694		383.4	0.307768
383.6	0.264357		383.6	0.305516
383.8	0.261853		383.8	0.302843
384	0.259516		384	0.30031
384.2	0.257429		384.2	0.297917
384.4	0.255342		384.4	0.295525
384.6	0.253255		384.6	0.293273
384.8	0.251169		384.8	0.290881
385	0.248998		385	0.288911
385.2	0.246661		385.2	0.286518
385.4	0.244407		385.4	0.284267
385.6	0.24207		385.6	0.282015
385.8	0.2399		385.8	0.279904
386	0.237813		386	0.277793
386.2	0.235726		386.2	0.275542
386.4	0.233723		386.4	0.27329
386.6	0.231636		386.6	0.271179
386.8	0.229549		386.8	0.269068
387	0.227629		387	0.266958
387.2	0.225543		387.2	0.264987
387.4	0.223623		387.4	0.262876
387.6	0.221619		387.6	0.260625
387.8	0.219449		387.8	0.258514
388	0.217446		388	0.256403
388.2	0.215526		388.2	0.254574
388.4	0.213523		388.4	0.252463
388.6	0.211603		388.6	0.250493
388.8	0.209516		388.8	0.248663
389	0.207763		389	0.246552
389.2	0.205927		389.2	0.244582
389.4	0.204007		389.4	0.242612
389.6	0.20217		389.6	0.240501
389.8	0.200501		389.8	0.238531
390	0.198664		390	0.236279
390.2	0.196661		390.2	0.234309
390.4	0.194992		390.4	0.232339
390.6	0.193155		390.6	0.230509
390.8	0.191486		390.8	0.228821
391	0.189733		391	0.226991
391.2	0.188063		391.2	0.225021
391.4	0.186477		391.4	0.223332
391.6	0.184891		391.6	0.221503
391.8	0.183222		391.8	0.219674
392	0.181469		392	0.217985
392.2	0.1798		392.2	0.216296
392.4	0.178297		392.4	0.214607
392.6	0.176878		392.6	0.212919
392.8	0.175376		392.8	0.21123
393	0.17379		393	0.209401
393.2	0.172287		393.2	0.207712
393.4	0.170701		393.4	0.206164
393.6	0.169115		393.6	0.204616
393.8	0.167529		393.8	0.203068
394	0.166027		394	0.201379
394.2	0.164524		394.2	0.199972
394.4	0.162938		394.4	0.198424
394.6	0.161519		394.6	0.196594
394.8	0.160184		394.8	0.195046
395	0.158848		395	0.193498
395.2	0.157513		395.2	0.191669
395.4	0.156177		395.4	0.190121
395.6	0.154674		395.6	0.188714
395.8	0.153255		395.8	0.187025
396	0.15192		396	0.185477
396.2	0.150501		396.2	0.183929
396.4	0.149082		396.4	0.182381
396.6	0.147746		396.6	0.180833
396.8	0.146327		396.8	0.179567
397	0.144992		397	0.178159
397.2	0.143656		397.2	0.176611
397.4	0.142404		397.4	0.175204
397.6	0.141235		397.6	0.173797
397.8	0.139816		397.8	0.17253
398	0.138564		398	0.170982
398.2	0.137312		398.2	0.169575
398.4	0.13606		398.4	0.168168
398.6	0.134808		398.6	0.166901
398.8	0.133639		398.8	0.165494
399	0.132304		399	0.164227
399.2	0.131219		399.2	0.162961
399.4	0.129967		399.4	0.161694
399.6	0.128798		399.6	0.160428
399.8	0.127629		399.8	0.159161
400	0.126461		400	0.158035
