# Supplementary material for: Rational tuning of temperature sensitivity of the TRPM8 channel
Source: EMBO Rep. 2025 Nov 14;26(24):6325–45. doi: 10.1038/s44319-025-00630-2 (PMC12715194; doi:10.1038/s44319-025-00630-2)
Supplement: Supplementary file 14 — Source data Fig. 3 [file 44319_2025_630_MOESM14_ESM.zip › SourceData_Figure3/3D/3D.xlsx]

## Sheet: 3D
Tem	Average fluorescence
10	335.4
12	335.8
16	336.6
18	336
20	336.4
22	336.6
24	336.8
26	337.2
30	337
32	337.2
36	338
38	337.8
40	337.6
42	338.2
44	337.6
46	337.6
48	338
50	338
52	338.2
54	338.8
56	339.2
60	339.4
