# Supplementary material for: Rational tuning of temperature sensitivity of the TRPM8 channel
Source: EMBO Rep. 2025 Nov 14;26(24):6325–45. doi: 10.1038/s44319-025-00630-2 (PMC12715194; doi:10.1038/s44319-025-00630-2)
Supplement: Supplementary file 14 — Source data Fig. 3 [file 44319_2025_630_MOESM14_ESM.zip › SourceData_Figure3/3E/3E.xlsx]

## Sheet: 3E
rmsda_1t277	rmsda_2t277	rmsda_3t277	rmsda_4t277		rmsda_1t303	rmsda_2t303	rmsda_3t303	rmsda_4t303
0	0	0	0		0	0	0	0
2.5	2.342	2.623	2.56		2.731	2.983	2.869	2.779
2.797	2.8	2.867	2.961		3.331	3.172	3.131	3.141
2.925	3.05	3.046	3.201		3.655	3.557	3.467	3.397
3.256	3.153	3.418	3.371		3.769	3.927	3.68	3.79
3.316	3.262	3.426	3.598		3.817	3.998	3.815	3.93
3.496	3.321	3.571	3.803		3.843	4.087	4.027	3.939
3.614	3.537	3.621	4.115		3.866	4.36	4.223	4.153
3.772	3.549	3.796	4.271		3.944	4.431	4.351	4.388
3.955	3.56	3.95	4.127		3.882	4.539	4.486	4.176
4.063	3.795	3.965	4.429		3.857	4.805	4.364	4.272
3.959	3.805	4.052	4.132		3.931	4.834	4.377	4.402
4.143	3.863	3.985	4.39		4.276	4.742	4.23	4.523
4.195	3.82	4.137	4.309		4.316	4.838	4.315	4.516
4.41	4.156	4.306	4.389		4.222	4.922	4.358	4.682
4.193	4.148	4.312	4.385		4.347	4.914	4.588	4.586
4.408	4.097	4.42	4.496		4.44	4.889	4.737	4.702
4.552	4.083	4.532	4.629		4.596	4.899	4.732	4.744
4.569	4.208	4.419	4.537		4.526	5.004	4.864	4.67
4.472	4.146	4.553	4.604		4.478	5.028	5.014	4.802
4.725	4.15	4.44	4.664		4.429	4.984	4.819	4.796
4.718	4.039	4.463	4.76		4.534	4.95	4.789	4.648
4.732	4.147	4.517	4.679		4.663	5.028	4.991	4.754
4.613	4.17	4.495	4.713		4.716	5.078	5.021	4.904
4.679	4.302	4.513	4.764		4.674	5.047	4.903	4.961
4.573	4.315	4.432	4.856		4.611	4.97	4.988	5.281
4.678	4.394	4.656	4.804		4.564	4.994	4.894	5.235
4.88	4.39	4.752	4.851		4.606	5.187	4.846	5.42
4.919	4.452	4.699	4.92		4.683	5.162	4.824	5.41
4.794	4.409	4.571	4.924		4.783	4.885	4.844	5.364
4.879	4.419	4.707	4.97		4.819	5.062	4.998	5.293
4.712	4.409	4.761	4.942		5.025	5.096	5.089	5.327
4.738	4.722	4.852	5.034		4.942	5.073	5.13	5.454
4.825	4.744	4.773	4.893		4.816	4.996	5.111	5.564
4.778	4.755	4.835	4.938		4.934	5.231	5.047	5.675
4.784	4.735	4.783	4.935		5.008	5.223	5.324	5.834
4.712	4.707	4.823	4.923		4.931	5.233	5.164	5.841
4.772	4.764	4.784	4.953		4.911	5.29	5.415	5.695
4.8	4.76	4.736	4.996		4.77	5.062	5.307	5.789
4.906	4.721	4.705	4.947		4.866	5.142	5.423	6.019
4.901	4.686	4.748	5.03		4.953	5.093	5.527	5.999
4.83	4.691	4.768	4.963		5.033	5.125	5.52	5.987
4.828	4.766	4.85	5.016		5.013	5.019	5.47	5.781
4.979	4.749	4.894	5.054		5.115	5.217	5.716	6.022
4.979	4.694	4.945	5.069		5.187	5.198	5.604	6.037
5.058	4.747	4.859	5.039		5.178	5.185	5.49	5.978
5.008	4.726	4.786	5.044		5.213	5.327	5.632	5.669
5.129	4.723	4.866	5.1		5.152	5.321	5.58	5.905
5.104	4.683	4.885	4.956		5.27	5.396	5.462	5.742
5.057	4.674	4.712	4.945		5.23	5.409	5.422	5.916
5.269	4.599	4.781	4.981		5.213	5.386	5.517	5.829
5.141	4.771	4.764	5.11		5.027	5.519	5.542	6.122
5.268	4.794	4.78	4.994		5.356	5.413	5.504	5.961
5.289	4.74	4.803	5.143		5.415	5.401	5.302	5.806
5.415	4.828	4.882	4.987		5.436	5.488	5.417	5.802
5.391	4.815	4.819	4.989		5.465	5.458	5.395	5.839
5.404	4.841	4.932	4.933		5.204	5.495	5.403	5.935
5.28	4.846	4.86	4.94		5.336	5.684	5.368	5.821
5.426	4.718	4.973	4.905		5.271	5.628	5.343	6.049
5.355	4.766	4.949	4.954		5.314	5.498	5.507	5.881
5.302	4.728	4.956	4.914		5.493	5.508	5.482	6.204
5.192	4.8	5.055	5.075		5.446	5.549	5.445	6.007
5.087	4.864	4.919	5.034		5.401	5.601	5.53	5.892
5.124	4.857	4.927	4.98		5.489	5.55	5.368	6.066
5.277	4.863	4.868	5.041		5.526	5.43	5.481	6.301
5.389	4.957	4.773	5.097		5.503	5.471	5.352	6.069
5.41	4.834	4.852	4.961		5.647	5.494	5.409	6.27
5.358	4.943	4.938	5.014		5.691	5.436	5.4	6.171
5.418	4.864	4.81	4.929		5.765	5.376	5.361	6.027
5.372	4.815	4.969	4.903		5.744	5.392	5.397	6.04
5.375	4.797	5.041	4.936		5.744	5.311	5.461	5.872
5.422	4.836	5.023	4.965		5.708	5.337	5.318	5.88
5.308	4.902	4.911	5.091		5.903	5.404	5.358	6.102
5.403	4.89	5.051	4.876		5.865	5.523	5.382	6.137
5.322	4.892	5.068	5.034		5.731	5.635	5.378	5.872
5.334	4.969	4.929	5.101		5.722	5.508	5.448	6.018
5.314	5.031	5.064	5.011		5.752	5.558	5.441	6.031
5.463	4.941	5.038	4.843		5.8	5.631	5.653	6.075
5.423	4.91	4.939	4.98		5.981	5.648	5.638	6.133
5.345	4.8	4.929	5.102		5.938	5.563	5.627	6.066
5.473	4.941	5.047	5.137		5.844	5.515	5.605	6.052
5.541	4.922	5.065	5.284		5.943	5.441	5.671	6.017
5.606	4.935	5.012	5.335		5.908	5.472	5.726	6.345
5.452	4.907	5.021	5.299		5.911	5.552	5.803	6.196
5.558	4.952	5.132	5.357		5.969	5.657	5.545	6.093
5.48	4.894	5.077	5.373		5.72	5.491	5.776	6.143
5.541	4.919	5.017	5.417		5.714	5.566	5.807	5.972
5.423	4.992	5.111	5.192		5.656	5.577	5.753	5.862
5.335	4.845	5.129	5.343		5.67	5.473	5.669	5.896
5.438	4.89	4.958	5.352		5.661	5.515	5.679	5.897
5.661	4.925	5.139	5.38		5.615	5.533	5.755	5.896
5.433	5.012	5.12	5.327		5.454	5.604	5.625	5.881
5.464	5.122	5.082	5.362		5.673	5.539	5.719	6.03
5.472	5.08	4.955	5.413		5.704	5.695	5.672	5.952
5.693	5.075	5.015	5.4		5.695	5.575	5.928	5.913
5.631	5.027	5.052	5.303		5.704	5.604	5.948	5.965
5.661	5.07	5.145	5.409		5.89	5.545	5.849	5.967
5.568	5.068	5.063	5.35		5.874	5.676	5.787	5.817
5.656	4.998	5.036	5.341		5.722	5.6	5.792	5.959
5.653	5.124	5.054	5.382		5.675	5.662	5.755	6.055
5.687	5.105	5.143	5.326		5.776	5.689	5.908	6.293
5.592	5.255	4.941	5.399		5.794	5.745	5.835	6.103
5.727	5.32	4.893	5.396		5.791	5.744	5.965	6.146
5.63	5.263	5.094	5.415		5.759	5.616	5.874	6.106
5.597	5.25	5.099	5.358		5.666	5.789	5.818	6.091
5.588	5.179	5.139	5.2		5.684	5.716	5.92	6.053
5.596	5.24	5.177	5.309		5.596	5.667	5.947	6.079
5.503	5.188	5.225	5.288		5.741	5.567	5.859	5.863
5.466	5.214	5.233	5.269		5.711	5.64	6.045	5.835
5.43	5.209	5.228	5.219		5.724	5.653	5.84	5.926
5.447	5.303	5.215	5.36		5.839	5.858	5.95	6.052
5.326	5.203	5.155	5.311		5.884	5.755	5.909	6.232
5.44	5.223	5.148	5.281		5.817	5.729	5.912	6.274
5.594	5.227	5.226	5.23		6.009	5.751	5.939	6.081
5.718	5.154	5.22	5.36		5.971	5.843	5.884	6.113
5.743	5.217	5.187	5.447		5.912	5.972	5.921	6.184
5.593	5.174	5.169	5.392		5.942	5.875	5.863	6.33
5.51	5.073	5.173	5.434		5.999	5.805	5.935	5.957
5.505	5.15	5.148	5.452		5.837	5.691	6.071	6.17
5.681	5.182	5.13	5.377		5.948	5.581	6.078	6.229
5.435	5.191	5.036	5.265		6.091	5.705	5.985	6.179
5.592	5.197	5.116	5.276		5.832	5.762	6.025	6.144
5.619	5.137	5.076	5.076		5.853	5.786	5.985	5.973
5.534	5.137	4.955	5.231		5.955	5.657	5.946	6.232
5.641	5.17	5.104	5.236		5.793	5.711	6.02	6.045
5.553	4.995	5.008	5.289		5.821	5.772	5.967	6.168
5.549	4.983	5.06	5.431		5.914	5.711	6.059	6.357
5.637	5.072	5.093	5.347		6.121	5.893	5.94	6.088
5.705	4.964	5.047	5.393		6.004	5.873	6	6.313
5.757	5.128	4.937	5.402		5.999	5.805	5.902	6.228
5.471	5.151	5.005	5.298		5.968	5.852	5.945	6.136
5.53	5.134	4.98	5.422		5.903	5.923	6.121	5.892
5.529	5.128	5.197	5.299		5.991	5.944	6.066	6.033
5.443	5.163	5.113	5.341		6.126	5.774	6.207	6.121
5.604	5.197	5.209	5.213		5.989	5.78	6.105	5.969
5.646	5.195	5.191	5.212		5.921	5.679	6.12	6.034
5.626	5.177	5.13	5.199		5.772	5.766	5.87	5.99
5.588	5.134	5.015	5.27		5.742	5.851	5.98	6.034
5.49	5.218	5.055	5.343		5.667	5.754	6.007	5.978
5.669	5.294	5.152	5.355		5.606	5.878	5.872	5.918
5.455	5.253	5.186	5.367		5.767	5.765	6.026	6.087
5.605	5.298	5.069	5.36		5.645	5.77	6.054	6.114
5.544	5.188	5.074	5.375		5.567	5.768	6.234	6.248
5.471	5.244	5.174	5.389		5.861	5.861	6.119	6.286
5.475	5.234	5.226	5.401		5.829	5.989	6.15	6.322
5.486	5.188	5.234	5.364		5.787	5.98	6.095	6.286
5.483	5.248	5.171	5.286		5.945	5.993	6.007	6.257
5.46	5.275	5.187	5.312		5.869	5.929	6.004	6.192
5.469	5.208	5.268	5.552		5.822	6.049	6.014	6.106
5.508	5.245	5.184	5.476		5.964	6.106	6.034	6.016
5.43	5.198	5.189	5.331		5.736	6.02	5.981	6.132
5.448	5.192	5.192	5.377		5.851	6.015	5.949	6.028
5.634	5.199	5.334	5.291		5.972	5.954	6.069	5.83
5.581	5.248	5.325	5.379		5.865	6.017	5.947	5.842
5.404	5.342	5.304	5.284		5.945	6.062	6.076	5.876
5.659	5.351	5.202	5.37		5.803	5.828	6.007	5.831
5.719	5.308	5.147	5.353		5.765	5.89	6.064	6.121
5.635	5.354	5.202	5.404		5.966	5.894	5.935	5.887
5.766	5.395	5.23	5.442		5.958	5.934	5.831	5.886
5.757	5.347	5.28	5.422		5.787	5.92	6.021	6.068
5.797	5.275	5.336	5.43		5.857	6.011	5.915	6.022
5.613	5.2	5.313	5.494		5.967	5.941	6.008	6.203
5.56	5.257	5.389	5.499		5.949	6.028	5.925	6.063
5.674	5.243	5.311	5.611		5.95	5.933	5.779	6.132
5.648	5.398	5.286	5.563		5.877	5.943	5.902	5.895
5.634	5.354	5.255	5.621		5.938	6.046	5.951	5.89
5.686	5.364	5.318	5.516		6.053	6.074	5.897	6.005
5.803	5.393	5.321	5.615		6.012	6.141	5.993	6.008
5.771	5.449	5.259	5.524		6.053	6.11	5.949	6.046
5.72	5.453	5.275	5.537		6.056	5.962	5.945	5.951
5.633	5.399	5.288	5.504		6.095	6.141	6.042	6.003
5.588	5.349	5.298	5.437		6.029	6.051	6.093	5.999
5.699	5.401	5.353	5.464		6.036	6.103	5.989	5.981
5.655	5.474	5.294	5.432		6.141	6.192	5.995	5.939
5.66	5.458	5.256	5.52		6.013	6.092	6.084	5.951
5.575	5.416	5.241	5.628		6.065	6.205	5.886	5.928
5.596	5.381	5.202	5.487		6.039	6.151	5.751	5.997
5.581	5.428	5.198	5.549		6.017	6.405	5.897	5.886
5.721	5.465	5.197	5.668		6.062	6.26	5.942	6.009
5.692	5.395	5.355	5.604		6.072	6.402	5.887	5.874
5.645	5.459	5.321	5.6		6.085	6.199	5.923	6.076
5.473	5.5	5.245	5.511		6.069	6.218	5.947	6.045
5.584	5.351	5.366	5.51		6.178	6.243	5.899	6.068
5.642	5.387	5.345	5.514		6.044	6.172	5.845	6.02
5.574	5.477	5.258	5.614		6.081	6.401	5.867	6.027
5.631	5.511	5.349	5.576		6.104	6.318	5.965	6.025
5.55	5.401	5.34	5.45		6.161	6.267	5.952	6.01
5.672	5.434	5.315	5.477		6.364	6.186	5.975	5.991
5.64	5.429	5.315	5.492		6.249	6.183	5.993	6.13
5.587	5.392	5.395	5.384		6.149	6.182	5.813	6.136
5.602	5.445	5.353	5.489		6.13	6.151	5.94	6.162
5.662	5.398	5.374	5.508		6.117	6.006	6.024	6.035
5.594	5.388	5.343	5.623		6.108	6.319	5.977	6.227
5.591	5.412	5.358	5.56		6.047	6.246	5.932	6.149
5.491	5.392	5.377	5.468		6.113	6.28	5.993	6.031
5.551	5.459	5.356	5.511		6.091	6.3	5.847	6.064
5.6	5.391	5.299	5.564		6.141	6.26	5.857	6.006
5.771	5.503	5.414	5.599		6.175	6.294	5.927	6.104
5.749	5.392	5.34	5.557		6.182	6.276	5.867	6.196
5.687	5.446	5.433	5.608		6.213	6.312	5.975	6.068
5.888	5.435	5.23	5.446		6.137	6.336	5.9	6.035
5.743	5.48	5.364	5.485		6.157	6.453	5.723	6.22
5.748	5.466	5.308	5.59		6.284	6.4	5.916	6.199
5.681	5.493	5.326	5.629		6.225	6.481	5.97	6.138
5.711	5.45	5.304	5.631		6.235	6.505	5.923	6.219
5.618	5.449	5.378	5.543		6.248	6.455	6.028	6.23
5.758	5.331	5.345	5.588		6.197	6.507	5.856	6.299
5.802	5.423	5.339	5.488		6.211	6.338	5.749	6.154
5.932	5.383	5.387	5.578		6.072	6.36	5.752	6.304
5.891	5.449	5.271	5.545		6.332	6.289	5.897	6.116
5.805	5.526	5.341	5.595		6.144	6.287	5.759	6.085
5.713	5.502	5.253	5.629		6.167	6.286	5.734	6.352
5.814	5.501	5.302	5.724		6.212	6.342	5.817	6.34
5.827	5.491	5.295	5.583		6.073	6.441	5.986	6.363
5.76	5.478	5.383	5.657		6.169	6.524	5.939	6.402
5.728	5.476	5.36	5.654		6.009	6.489	6.075	6.267
5.829	5.401	5.378	5.667		6.089	6.455	6.009	6.274
5.781	5.524	5.35	5.574		6.089	6.572	6.06	6.218
5.816	5.553	5.314	5.605		6.142	6.525	6.236	6.122
5.676	5.483	5.257	5.506		6.171	6.403	6.213	6.136
5.853	5.502	5.233	5.585		6.135	6.388	6.353	6.157
5.738	5.572	5.301	5.607		6.21	6.319	6.225	6.196
5.717	5.614	5.312	5.541		6.29	6.35	6.26	6.171
5.709	5.521	5.263	5.47		6.1	6.256	6.153	6.176
5.774	5.593	5.387	5.628		6.192	6.388	6.256	6.221
5.761	5.572	5.301	5.585		6.243	6.403	6.162	6.16
5.785	5.437	5.258	5.667		6.269	6.41	6.205	6.115
5.668	5.436	5.318	5.755		6.177	6.471	6.169	6.222
5.651	5.41	5.37	5.756		6.227	6.517	6.153	6.312
5.721	5.486	5.255	5.629		6.23	6.409	6.166	6.255
5.763	5.375	5.121	5.628		6.128	6.497	6.13	6.297
5.765	5.383	5.157	5.596		6.206	6.583	6.055	6.235
5.656	5.418	5.218	5.714		6.325	6.646	6.317	6.352
5.734	5.45	5.143	5.624		6.071	6.661	6.39	6.149
5.749	5.429	5.099	5.717		6.079	6.501	6.324	6.187
5.682	5.485	5.164	5.717		6.057	6.457	6.323	6.133
5.726	5.523	5.138	5.769		6.075	6.511	6.354	6.244
5.805	5.573	5.126	5.77		6.035	6.424	6.247	6.244
5.773	5.508	5.069	5.688		6.182	6.685	6.244	6.361
5.825	5.548	5.16	5.743		6.198	6.646	6.273	6.101
5.719	5.554	5.168	5.649		6.197	6.639	6.299	6.233
5.774	5.705	5.171	5.663		6.032	6.6	6.407	6.19
5.704	5.692	5.12	5.567		6.072	6.531	6.253	6.177
5.732	5.624	5.202	5.551		6.143	6.79	6.366	6.221
5.646	5.602	5.191	5.483		6.092	6.624	6.325	6.366
5.856	5.588	5.152	5.537		6.159	6.559	6.278	6.229
5.745	5.49	5.134	5.709		6.128	6.535	6.26	6.328
5.683	5.525	5.112	5.599		6.041	6.463	6.239	6.337
5.668	5.55	5.155	5.611		6.087	6.398	6.261	6.477
5.635	5.564	5.205	5.61		6.188	6.489	6.344	6.564
5.715	5.674	5.195	5.508		6.167	6.527	6.494	6.502
5.788	5.612	5.278	5.604		6.191	6.55	6.308	6.296
5.694	5.503	5.242	5.567		6.134	6.533	6.333	6.278
5.647	5.693	5.174	5.456		6.125	6.552	6.217	6.177
5.754	5.696	5.211	5.653		6.266	6.495	6.223	6.122
5.735	5.562	5.243	5.622		6.273	6.414	6.346	6.26
5.728	5.577	5.218	5.58		6.23	6.461	6.195	6.355
5.727	5.645	5.306	5.609		6.205	6.423	6.309	6.399
5.717	5.6	5.35	5.586		6.308	6.429	6.377	6.269
5.648	5.567	5.327	5.562		6.28	6.416	6.143	6.296
5.595	5.527	5.349	5.515		6.169	6.494	6.263	6.294
5.755	5.526	5.442	5.525		6.263	6.388	6.117	6.316
5.726	5.524	5.494	5.564		6.392	6.355	6.123	6.227
5.71	5.528	5.39	5.581		6.292	6.324	6.172	6.246
5.578	5.678	5.432	5.61		6.265	6.435	6.286	6.382
5.72	5.635	5.436	5.436		6.246	6.489	6.252	6.334
5.701	5.827	5.448	5.623		6.279	6.465	6.363	6.427
5.746	5.618	5.555	5.85		6.49	6.48	6.311	6.249
5.717	5.579	5.462	5.752		6.211	6.482	6.329	6.196
5.629	5.679	5.522	5.769		6.114	6.71	6.356	6.138
5.487	5.607	5.519	5.614		6.208	6.477	6.322	6.071
5.576	5.53	5.509	5.593		6.167	6.471	6.415	6.122
5.554	5.454	5.459	5.635		6.215	6.548	6.302	6.124
5.591	5.637	5.591	5.569		6.218	6.423	6.314	6.159
5.506	5.548	5.467	5.562		6.304	6.41	6.529	6.066
5.704	5.535	5.577	5.661		6.272	6.525	6.478	6.221
5.588	5.565	5.449	5.529		6.303	6.354	6.529	6.262
5.57	5.546	5.577	5.663		6.383	6.458	6.356	6.283
5.612	5.54	5.495	5.638		6.345	6.478	6.269	6.203
5.705	5.652	5.505	5.587		6.246	6.355	6.363	6.336
5.634	5.532	5.471	5.633		6.267	6.412	6.276	6.297
5.692	5.615	5.539	5.689		6.31	6.395	6.313	6.346
5.726	5.666	5.592	5.704		6.26	6.419	6.279	6.268
5.817	5.611	5.661	5.699		6.266	6.446	6.298	6.268
5.703	5.625	5.503	5.652		6.262	6.508	6.401	6.206
5.622	5.672	5.667	5.605		6.264	6.486	6.259	6.285
5.696	5.656	5.592	5.643		6.297	6.466	6.35	6.287
5.695	5.598	5.525	5.61		6.302	6.376	6.225	6.281
5.68	5.606	5.435	5.618		6.325	6.439	6.519	6.235
5.693	5.525	5.47	5.648		6.303	6.483	6.521	6.226
5.756	5.542	5.407	5.598		6.436	6.672	6.461	6.188
5.601	5.569	5.579	5.61		6.396	6.56	6.297	6.141
5.587	5.624	5.418	5.686		6.473	6.46	6.341	6.155
5.534	5.593	5.494	5.556		6.321	6.449	6.336	6.176
5.563	5.649	5.558	5.642		6.346	6.596	6.44	6.242
5.588	5.747	5.501	5.656		6.307	6.51	6.388	6.253
5.63	5.631	5.49	5.692		6.263	6.78	6.258	6.326
5.693	5.652	5.646	5.528		6.164	6.638	6.363	6.316
5.617	5.597	5.594	5.493		6.213	6.512	6.451	6.19
5.664	5.577	5.626	5.507		6.089	6.525	6.366	6.041
5.608	5.571	5.568	5.588		6.176	6.547	6.46	5.98
5.702	5.649	5.629	5.51		6.191	6.605	6.438	6.052
5.592	5.717	5.48	5.54		6.063	6.615	6.338	6.053
5.513	5.672	5.601	5.519		6.045	6.592	6.456	6.116
5.601	5.796	5.592	5.599		6.156	6.762	6.481	6.07
5.53	5.645	5.607	5.588		6.046	6.688	6.609	6.08
5.489	5.559	5.614	5.624		6.208	6.837	6.505	6.202
5.544	5.63	5.735	5.64		6.256	6.719	6.548	6.041
5.518	5.627	5.716	5.572		6.217	6.692	6.614	6.136
5.545	5.573	5.728	5.628		6.061	6.671	6.55	6.19
5.593	5.583	5.51	5.655		6.004	6.554	6.732	6.26
5.574	5.603	5.588	5.566		6.134	6.589	6.653	6.242
5.685	5.619	5.611	5.582		6.1	6.613	6.699	6.318
5.478	5.531	5.645	5.633		6.135	6.672	6.735	6.294
5.574	5.626	5.603	5.456		6.051	6.623	6.583	6.343
5.501	5.655	5.573	5.575		6.069	6.717	6.566	6.281
5.502	5.694	5.594	5.557		6.247	6.737	6.411	6.313
5.551	5.761	5.539	5.535		6.33	6.702	6.489	6.493
5.532	5.603	5.688	5.615		6.367	6.694	6.633	6.551
5.554	5.676	5.683	5.507		6.466	6.688	6.569	6.445
5.512	5.681	5.695	5.499		6.315	6.636	6.635	6.373
5.583	5.694	5.614	5.572		6.246	6.652	6.488	6.314
5.455	5.658	5.579	5.503		6.277	6.698	6.566	6.28
5.547	5.619	5.642	5.533		6.292	6.747	6.632	6.438
5.707	5.675	5.673	5.5		6.173	6.617	6.651	6.376
5.554	5.678	5.703	5.536		6.266	6.604	6.522	6.33
5.598	5.651	5.668	5.594		6.374	6.665	6.514	6.412
5.563	5.64	5.667	5.633		6.235	6.59	6.576	6.348
5.671	5.636	5.756	5.707		6.315	6.649	6.583	6.316
5.626	5.713	5.671	5.647		6.269	6.711	6.618	6.319
5.486	5.656	5.686	5.704		6.236	6.766	6.621	6.295
5.669	5.59	5.685	5.689		6.359	6.724	6.51	6.234
5.629	5.649	5.654	5.63		6.504	6.825	6.564	6.332
5.558	5.721	5.723	5.596		6.551	6.737	6.496	6.35
5.562	5.705	5.721	5.627		6.492	6.776	6.416	6.355
5.548	5.697	5.665	5.579		6.47	6.746	6.593	6.374
5.62	5.789	5.664	5.616		6.297	6.81	6.726	6.356
5.637	5.691	5.773	5.631		6.564	6.782	6.51	6.264
5.612	5.673	5.705	5.703		6.444	6.994	6.567	6.283
5.598	5.663	5.81	5.706		6.397	6.891	6.603	6.282
5.625	5.641	5.711	5.597		6.445	6.896	6.639	6.39
5.555	5.621	5.666	5.642		6.343	6.896	6.698	6.301
5.595	5.713	5.623	5.632		6.412	6.856	6.66	6.296
5.511	5.731	5.663	5.688		6.435	6.791	6.663	6.293
5.457	5.62	5.665	5.684		6.29	6.978	6.632	6.297
5.669	5.675	5.678	5.666		6.341	6.896	6.567	6.374
5.638	5.648	5.785	5.688		6.381	6.991	6.658	6.33
5.544	5.711	5.637	5.674		6.356	6.956	6.616	6.439
5.534	5.61	5.706	5.756		6.43	6.892	6.638	6.422
5.506	5.615	5.828	5.685		6.426	6.931	6.584	6.417
5.483	5.707	5.845	5.766		6.358	6.94	6.521	6.342
5.657	5.703	5.708	5.759		6.346	6.767	6.592	6.423
5.619	5.743	5.739	5.834		6.242	6.905	6.635	6.179
5.639	5.726	5.734	5.728		6.305	6.972	6.689	6.312
5.651	5.648	5.675	5.834		6.294	6.75	6.712	6.338
5.698	5.646	5.737	5.84		6.409	6.859	6.447	6.352
5.722	5.7	5.655	5.799		6.341	6.866	6.498	6.23
5.76	5.698	5.724	5.794		6.292	6.83	6.619	6.312
5.662	5.726	5.676	5.906		6.369	6.824	6.548	6.172
5.735	5.701	5.63	5.815		6.499	6.77	6.715	6.234
5.772	5.669	5.628	5.817		6.351	6.767	6.758	6.195
5.763	5.738	5.639	5.801		6.317	6.772	6.8	6.217
5.632	5.703	5.528	5.756		6.338	6.731	6.904	6.327
5.628	5.752	5.588	5.738		6.473	6.767	6.66	6.24
5.697	5.755	5.756	5.821		6.397	6.727	6.618	6.159
5.698	5.714	5.66	5.867		6.214	6.727	6.68	6.33
5.617	5.725	5.66	5.859		6.348	6.689	6.422	6.252
5.528	5.76	5.561	5.807		6.294	6.829	6.414	6.234
5.637	5.744	5.625	5.848		6.257	6.748	6.483	6.468
5.612	5.752	5.686	5.774		6.239	6.684	6.484	6.31
5.488	5.731	5.699	5.845		6.147	6.698	6.385	6.407
5.394	5.705	5.648	5.882		6.269	6.614	6.393	6.405
5.421	5.816	5.604	5.847		6.313	6.741	6.564	6.386
5.523	5.661	5.596	5.881		6.318	6.765	6.392	6.391
5.65	5.644	5.631	5.917		6.297	6.771	6.665	6.421
5.733	5.693	5.607	5.902		6.346	6.728	6.741	6.385
5.668	5.624	5.566	5.911		6.242	6.656	6.697	6.357
5.504	5.625	5.561	6		6.188	6.646	6.622	6.532
5.548	5.718	5.669	5.858		6.162	6.691	6.462	6.575
5.571	5.803	5.795	5.834		6.134	6.746	6.517	6.45
5.528	5.695	5.533	5.888		6.248	6.776	6.608	6.375
5.583	5.667	5.682	5.862		6.269	6.718	6.627	6.395
5.602	5.644	5.681	5.897		6.311	6.71	6.485	6.399
5.516	5.644	5.603	5.767		6.15	6.579	6.465	6.32
5.48	5.7	5.659	5.835		6.256	6.594	6.566	6.4
5.574	5.697	5.633	5.806		6.174	6.653	6.366	6.347
5.441	5.701	5.586	5.923		6.206	6.698	6.387	6.208
5.456	5.677	5.564	5.812		6.142	6.578	6.516	6.245
5.551	5.726	5.567	5.958		6.211	6.738	6.457	6.377
5.495	5.738	5.651	5.87		6.319	6.648	6.478	6.441
5.436	5.764	5.716	5.858		6.352	6.69	6.544	6.363
5.356	5.815	5.618	5.785		6.278	6.731	6.523	6.487
5.489	5.746	5.631	5.822		6.284	6.677	6.418	6.352
5.54	5.8	5.699	5.889		6.319	6.738	6.403	6.449
5.568	5.744	5.576	5.82		6.251	6.711	6.705	6.427
5.591	5.767	5.601	5.83		6.297	6.753	6.738	6.279
5.536	5.806	5.666	5.807		6.236	6.726	6.69	6.418
5.569	5.741	5.629	5.829		6.234	6.611	6.633	6.384
5.534	5.813	5.605	5.813		6.23	6.588	6.441	6.404
5.416	5.76	5.551	5.802		6.165	6.715	6.651	6.268
5.469	5.849	5.64	5.856		6.287	6.677	6.638	6.44
5.454	5.881	5.751	5.764		6.235	6.535	6.609	6.409
5.459	5.814	5.722	5.737		6.247	6.509	6.607	6.383
5.531	5.807	5.64	5.841		6.249	6.499	6.602	6.491
5.471	5.629	5.743	5.796		6.311	6.508	6.604	6.463
5.488	5.705	5.667	5.874		6.22	6.571	6.542	6.412
5.432	5.643	5.832	5.824		6.187	6.454	6.408	6.363
5.473	5.751	5.715	5.8		6.151	6.621	6.568	6.339
5.56	5.684	5.627	5.809		6.24	6.611	6.61	6.331
5.533	5.794	5.625	5.885		6.27	6.579	6.691	6.354
5.616	5.765	5.615	5.79		6.225	6.562	6.526	6.29
5.728	5.76	5.511	5.711		6.218	6.525	6.644	6.195
5.702	5.774	5.618	5.838		6.282	6.504	6.686	6.42
5.704	5.71	5.684	5.783		6.235	6.452	6.524	6.39
5.647	5.835	5.561	5.738		6.26	6.522	6.693	6.402
5.579	5.789	5.611	5.734		6.194	6.483	6.509	6.489
5.672	5.828	5.549	5.815		6.218	6.601	6.602	6.445
5.613	5.835	5.611	5.833		6.222	6.615	6.646	6.604
5.689	5.844	5.623	5.804		6.244	6.503	6.587	6.432
5.735	5.842	5.687	5.858		6.166	6.562	6.652	6.366
5.739	5.782	5.559	5.831		6.301	6.483	6.724	6.436
5.771	5.839	5.643	5.724		6.243	6.453	6.69	6.369
5.802	5.866	5.537	5.695		6.336	6.674	6.682	6.506
5.713	5.768	5.623	5.787		6.193	6.574	6.533	6.572
5.605	5.778	5.613	5.804		6.235	6.665	6.567	6.426
5.709	5.715	5.588	5.74		6.267	6.502	6.584	6.485
5.638	5.722	5.471	5.721		6.153	6.499	6.794	6.554
5.702	5.789	5.589	5.76		6.264	6.514	6.601	6.623
5.678	5.714	5.513	5.742		6.211	6.7	6.665	6.56
5.656	5.794	5.549	5.8		6.318	6.635	6.526	6.562
5.724	5.773	5.536	5.926		6.251	6.559	6.507	6.482
5.753	5.765	5.533	6.007		6.241	6.667	6.658	6.609
5.719	5.71	5.593	5.873		6.142	6.648	6.579	6.551
5.671	5.712	5.671	5.944		6.2	6.696	6.672	6.501
5.63	5.678	5.722	5.817		6.189	6.606	6.596	6.432
5.631	5.746	5.593	5.856		6.246	6.511	6.543	6.498
5.729	5.66	5.638	5.859		6.263	6.583	6.539	6.609
5.629	5.639	5.592	5.701		6.123	6.528	6.552	6.467
5.692	5.775	5.662	5.711		6.07	6.641	6.783	6.478
5.662	5.796	5.616	5.617		6.207	6.595	6.544	6.473
5.602	5.775	5.751	5.595		6.29	6.606	6.523	6.586
5.776	5.772	5.81	5.674		6.289	6.71	6.731	6.69
5.687	5.867	5.702	5.649		6.28	6.536	6.633	6.758
5.596	5.831	5.669	5.727		6.338	6.858	6.677	6.692
5.667	5.761	5.632	5.636		6.312	6.616	6.611	6.576
5.791	5.76	5.661	5.619		6.236	6.558	6.667	6.606
5.796	5.823	5.769	5.682		6.324	6.73	6.61	6.623
5.798	5.755	5.861	5.634		6.259	6.673	6.674	6.485
5.849	5.847	5.779	5.649		6.217	6.599	6.594	6.555
5.87	5.836	5.831	5.712		6.29	6.623	6.543	6.437
5.87	5.785	5.806	5.654		6.198	6.599	6.627	6.503
5.764	5.741	5.783	5.733		6.167	6.659	6.771	6.407
5.849	5.818	5.715	5.685		6.226	6.492	6.881	6.389
5.669	5.836	5.728	5.738		6.194	6.557	6.81	6.404
5.702	5.883	5.711	5.821		6.262	6.585	6.755	6.47
5.647	5.901	5.697	5.903		6.159	6.768	6.816	6.376
5.734	5.846	5.722	5.765		6.173	6.647	6.554	6.371
5.799	5.84	5.754	5.787		6.136	6.737	6.714	6.401
5.843	5.754	5.684	5.963		6.101	6.636	6.831	6.35
5.754	5.746	5.728	5.825		6.277	6.641	6.731	6.427
5.654	5.711	5.65	5.858		6.162	6.721	6.742	6.385
5.658	5.897	5.71	5.871		6.011	6.537	6.699	6.42
5.75	5.96	5.641	5.927		6.127	6.739	6.717	6.384
5.744	5.985	5.788	5.825		6.097	6.725	6.891	6.44
5.729	5.897	5.714	5.823		6.208	6.594	6.85	6.38
5.814	5.879	5.687	5.928		6.211	6.75	6.708	6.331
5.788	5.907	5.697	5.904		6.156	6.656	6.742	6.361
5.683	5.989	5.754	5.89		6.074	6.669	6.704	6.255
5.727	5.985	5.798	5.991		6.139	6.662	6.785	6.313
5.71	5.885	5.675	5.766		6.082	6.702	6.719	6.338
5.594	6.069	5.801	5.762		6.224	6.703	6.666	6.298
5.658	6.085	5.788	5.952		6.154	6.729	6.638	6.358
5.751	5.917	5.838	5.936		6.192	6.819	6.67	6.47
5.829	5.924	5.739	5.843		6.17	6.762	6.68	6.358
5.63	5.913	5.829	5.744		6.133	6.744	6.522	6.379
5.68	5.926	5.913	5.746		6.193	6.682	6.707	6.398
5.711	5.872	5.849	5.794		6.241	6.689	6.729	6.535
5.63	5.859	5.728	5.769		6.168	6.773	6.631	6.485
5.702	5.878	5.777	5.808		6.2	6.762	6.676	6.54
5.804	5.918	5.785	5.734		6.236	6.675	6.698	6.391
5.793	5.888	5.823	5.718		6.22	6.745	6.838	6.291
5.808	5.934	5.874	5.86		6.156	6.764	6.77	6.415
5.718	5.952	5.798	5.858		6.112	6.692	6.896	6.394
5.718	5.882	5.833	5.901		6.195	6.721	6.943	6.326
5.8	5.895	5.759	5.79		6.245	6.822	6.893	6.489
5.808	5.836	5.768	5.84		6.252	6.791	6.884	6.547
5.891	5.994	5.82	5.709		6.335	6.807	6.925	6.454
5.888	5.931	5.789	5.877		6.309	6.944	6.808	6.583
5.759	5.858	5.844	5.77		6.275	6.77	6.847	6.571
5.774	5.82	5.701	5.866		6.278	6.801	6.68	6.496
5.714	5.909	5.73	5.838		6.237	6.763	6.741	6.36
5.819	5.883	5.823	5.834		6.239	6.701	6.847	6.487
5.823	5.833	5.927	5.837		6.326	6.632	6.844	6.551
5.71	5.872	5.943	5.833		6.329	6.674	6.701	6.554
5.704	5.963	5.899	5.861		6.479	6.742	6.707	6.563
5.709	5.866	5.743	5.836		6.329	6.7	6.668	6.49
5.683	5.918	5.711	5.815		6.443	6.789	6.651	6.421
5.75	5.965	5.748	5.84		6.391	6.758	6.758	6.435
5.677	5.811	5.678	5.7		6.393	6.734	6.759	6.403
5.682	5.811	5.843	5.85		6.3	6.778	6.821	6.468
5.686	5.904	5.837	5.895		6.333	6.731	6.676	6.57
5.67	5.9	5.823	5.925		6.277	6.661	6.706	6.424
5.782	5.855	5.729	5.766		6.376	6.766	6.775	6.452
5.727	5.987	5.8	5.817		6.403	6.708	6.752	6.503
5.734	5.927	5.742	5.969		6.354	6.692	6.868	6.491
5.817	5.891	5.746	5.873		6.343	6.546	6.874	6.489
5.749	5.886	5.868	5.872		6.477	6.695	6.786	6.534
5.777	5.965	5.762	5.866		6.389	6.807	6.649	6.548
5.789	5.953	5.734	5.972		6.549	6.784	6.763	6.441
5.679	5.934	5.793	6.009		6.475	6.71	6.974	6.569
5.709	5.925	5.849	6.008		6.476	6.821	6.814	6.527
5.681	5.956	5.938	6.033		6.468	6.709	6.768	6.546
5.636	5.957	5.85	5.901		6.496	6.756	6.64	6.685
5.759	5.912	5.893	6.055		6.384	6.693	6.71	6.566
5.677	5.921	5.906	5.97		6.431	6.806	6.773	6.507
5.651	5.923	5.909	5.958		6.437	6.832	6.619	6.522
5.674	5.966	5.862	6.01		6.302	6.815	6.663	6.434
5.575	5.932	5.87	6.024		6.391	6.83	6.805	6.489
5.631	5.887	5.895	6.069		6.443	6.891	6.74	6.52
5.614	5.925	5.806	6.1		6.348	6.948	6.74	6.382
5.697	5.828	5.807	6.078		6.46	6.92	6.741	6.363
5.563	5.859	5.85	6.045		6.404	6.987	6.938	6.425
5.61	5.819	5.821	5.993		6.379	6.998	6.888	6.39
5.543	5.867	5.744	6.035		6.325	6.984	6.785	6.301
5.567	5.88	5.793	5.929		6.245	7.04	6.896	6.375
5.709	5.899	5.844	6.05		6.36	6.959	7.006	6.463
5.678	5.938	5.823	6.044		6.36	7.029	6.753	6.563
5.7	5.881	5.827	6.028		6.388	6.909	6.778	6.643
5.778	5.863	5.822	5.991		6.45	6.938	6.834	6.59
5.665	5.86	5.774	6.009		6.476	6.869	6.996	6.664
5.728	5.843	5.838	6.013		6.549	6.871	6.818	6.603
5.711	5.822	5.789	5.844		6.309	7.003	6.767	6.484
5.694	5.764	5.756	5.797		6.299	6.995	6.765	6.626
5.796	5.946	5.719	5.817		6.429	7.055	6.715	6.622
5.754	5.845	5.752	5.864		6.228	6.933	6.788	6.718
5.622	5.832	5.71	5.936		6.33	6.912	6.658	6.592
5.769	5.914	5.773	5.975		6.181	6.892	6.744	6.575
5.589	5.889	5.738	5.889		6.2	6.892	6.844	6.626
5.736	5.842	5.785	5.896		6.284	6.955	6.793	6.709
5.772	5.864	5.715	5.886		6.221	7.129	6.813	6.658
5.841	5.901	5.748	5.95		6.27	7.024	7.025	6.716
5.723	5.858	5.691	5.968		6.302	6.962	6.982	6.635
5.675	5.861	5.725	5.924		6.4
5.638	5.845	5.76	6.006		6.411
5.766	5.881	5.631	5.893		6.53
5.573	5.908	5.704	5.903		6.369
5.625	5.845	5.703	6.005		6.335
5.617	5.87	5.69	5.961		6.367
5.659	5.875	5.689	5.925		6.274
5.707	5.854	5.635	5.889		6.21
5.725	5.816	5.659	6.012		6.257
5.662	5.799	5.668	6.053		6.335
5.577	5.856	5.644	6.05		6.235
5.544	5.843	5.707	5.949		6.272
5.582	5.932	5.769	6.062		6.285
5.62	5.916	5.671	6.04		6.421
5.606	6.048	5.663	5.945		6.459
5.732	6.1	5.609	5.846		6.504
5.714	5.988	5.564	5.911		6.417
5.646	6.015	5.627	5.879		6.602
5.684	5.983	5.557	5.799		6.504
5.682	5.951	5.653	5.954		6.517
5.507	6.071	5.64	5.924		6.367
5.618	5.956	5.61	6.03		6.441
5.705	5.972	5.594	5.899		6.258
5.732	5.897	5.709	5.923		6.311
5.6	5.871	5.702	6.045		6.268
5.587	5.927	5.791	6.028		6.338
5.641	5.966	5.656	5.809		6.306
5.563	5.986	5.813	5.869		6.283
5.512	5.941	5.717	5.811		6.165
5.634	5.989	5.703	5.891		6.264
5.683	5.914	5.724	5.977		6.279
5.614	5.943	5.642	6.05		6.355
5.576	5.924	5.558	5.926		6.48
5.526	5.858	5.657	5.898		6.399
5.62	5.94	5.687	5.928		6.375
5.546	5.961	5.716	5.967		6.203
5.532	5.9	5.693	5.902		6.259
5.57	5.913	5.766	5.886		6.493
5.6	5.829	5.742	5.852		6.539
5.624	5.85	5.699	6.068		6.369
5.61	5.885	5.859	5.957		6.397
5.564	5.876	5.781	5.986		6.411
5.628	5.918	5.769	5.959		6.461
5.687	5.871	5.717	5.969		6.492
5.541	5.842	5.765	5.905		6.297
5.573	5.918	5.789	5.899		6.145
5.483	5.817	5.744	6.001		6.171
5.621	5.917	5.725	5.972		6.245
5.639	5.858	5.823	6.031		6.239
5.591	5.958	5.748	5.907		6.335
5.57	5.869	5.795	5.995		6.456
5.527	5.887	5.767	6.068		6.413
5.529	5.943	5.743	6.065		6.512
5.515	5.903	5.683	6.045		6.481
5.502	5.883	5.794	5.987		6.425
5.536	5.899	5.801	6.036		6.315
5.511	5.912	5.901	5.897		6.4
5.462	5.841	5.837	5.922		6.403
5.406	5.855	5.879	6.018		6.616
5.525	5.914	5.845	5.963		6.483
5.506	5.923	5.909	5.981		6.524
5.461	5.843	5.91	5.857		6.528
5.504	5.888	5.914	5.95		6.282
5.555	5.92	6.002	5.975		6.362
5.621	6.071	5.945	6.016		6.599
5.487	6.085	6.008	5.951		6.363
5.508	6.056	5.926	6.012		6.413
5.509	6.064	5.986	6.128		6.464
5.558	6.181	5.941	6.209		6.507
5.55	6.191	5.846	6.018		6.528
5.506	6.197	5.907	6.054		6.579
5.475	6.114	5.909	6.009		6.57
5.438	6.057	5.883	5.936		6.543
5.552	6.011	5.868	5.984		6.555
5.538	6.097	5.828	6.024		6.422
5.549	6.138	5.829	5.918		6.58
5.525	6.113	5.753	5.985		6.516
5.504	6.079	5.781	6.011		6.574
5.64	6.147	5.776	6.047		6.666
5.619	6.059	5.798	6.039		6.584
5.55	6.087	5.777	6.015		6.644
5.532	6.111	5.784	5.969		6.777
5.598	6.089	5.865	5.949		6.663
5.59	6.088	5.752	5.961		6.687
5.535	6.108	5.81	5.943		6.653
5.525	6.089	5.693	5.889		6.589
5.637	6.032	5.82	6.001		6.58
5.591	6.101	5.823	6.003		6.674
5.556	6.075	5.846	5.956		6.601
5.539	6.069	5.841	6.012		6.69
5.596	6.006	5.785	5.995		6.659
5.627	6.106	5.835	6.064		6.692
5.543	6.055	5.791	5.967		6.499
5.606	6.047	5.806	5.979		6.468
5.61	6.138	5.782	6.046		6.473
5.641	6.057	5.806	6.059		6.462
5.57	6.119	5.775	5.983		6.421
5.515	6.152	5.854	6.065		6.471
5.492	6.105	5.874	6.102		6.282
5.573	6.104	5.863	6.09		6.403
5.689	6.108	5.959	6.142		6.395
5.558	6.147	5.757	6.26		6.367
5.581	6.135	5.795	6.077		6.312
5.674	6.029	5.821	6.097		6.39
5.648	6.153	5.783	6.097		6.353
5.832	6.194	5.7	6.125		6.495
5.715	6.138	5.748	6.125		6.383
5.854	6.144	5.77	6.125		6.441
5.64	6.15	5.823	6.106		6.492
5.664	6.13	5.786	6.085		6.404
5.722	6.062	5.83	6.076		6.368
5.711	6.085	5.787	6.146		6.384
5.623	6.115	5.746	6.037		6.507
5.678	6.009	5.677	5.985		6.435
5.594	6.049	5.672	6.057		6.464
5.692	6.159	5.734	5.95		6.464
5.663	6.069	5.768	5.998		6.543
5.68	6.082	5.655	6.051		6.567
5.708	6.095	5.755	6.026		6.53
5.838	6.095	5.784	6.046		6.54
5.778	6.118	5.754	6.017		6.529
5.72	6.122	5.772	6.026		6.427
5.739	6.141	5.729	6.037		6.556
5.656	6.156	5.846	6.073		6.513
5.762	6.176	5.861	5.986		6.525
5.769	6.139	5.943	6.012		6.373
5.768	6.095	5.949	5.949		6.566
5.794	6.122	5.976	6.084		6.374
5.72	6.119	6.045	6.075		6.464
5.759	6.119	5.935	6.048		6.359
5.612	6.091	5.938	5.991		6.476
5.745	6.131	5.888	6.074		6.335
5.673	6.115	5.88	5.99		6.549
5.685	6.109	5.838	6.135		6.608
5.727	6.079	5.921	6.071		6.715
5.857	6.065	5.851	6.096		6.588
5.799	5.989	5.963	6.132		6.722
5.797	5.957	5.992	6.067		6.491
5.724	5.984	6.016	6.018		6.605
5.8	6.034	5.958	6.013		6.523
5.765	5.996	6.052	5.987		6.562
5.839	6.053	5.905	5.999		6.624
5.752	5.966	6.001	6.062		6.604
5.768	5.99	6.024	6.072		6.717
5.792	6.004	5.992	6.02		6.654
5.898	5.93	5.994	6.113		6.464
5.882	5.956	5.934	6.098		6.564
5.848	5.941	5.912	6.013		6.505
5.672	5.967	5.961	6.065		6.642
5.646	6.042	5.995	6.205		6.646
5.611	6.015	5.976	6.26		6.703
5.613	6.011	6.019	6.149		6.754
5.69	6.037	5.978	6.122		6.583
5.665	5.95	5.951	6.142		6.591
5.651	5.96	5.876	6.142		6.482
5.64	5.983	5.941	6.142		6.375
5.572	6.013	5.825	6.151		6.462
5.607	5.936	5.798	6.215		6.391
5.677	6.018	5.825	6.118		6.358
5.744	5.981	5.795	6.178		6.457
5.724	5.938	5.792	6.131		6.606
5.737	6.013	5.821	6.212		6.675
5.632	5.974	5.78	6.143		6.723
5.708	6.015	5.829	6.064		6.559
5.765	5.995	5.741	6.084		6.575
5.666	6.017	5.829	6.066		6.541
5.706	5.916	5.816	6.094		6.611
5.773	5.964	5.827	6.153		6.55
5.721	5.984	5.829	6.145		6.655
5.705	6.006	5.869	6.144		6.567
5.621	5.991	5.917	6.173		6.437
5.649	5.98	5.816	6.113		6.413
5.687	6.003	5.89	6.048		6.402
5.732	6.023	5.77	6.125		6.331
5.833	6.033	5.807	6.052		6.397
5.674	6.048	5.807	6.052		6.458
5.708	6.055	5.949	6.092		6.45
5.759	5.992	5.983	6.013		6.419
5.675	6.015	5.878	6.048		6.407
5.745	5.962	5.903	5.983		6.45
5.839	6	5.836	5.972		6.505
5.813	6.036	5.893	6.08		6.536
5.771	5.941	5.939	6.139		6.384
5.76	5.943	5.823	6.178		6.465
5.727	5.986	5.793	6.077		6.496
5.703	6.001	5.834	6.114		6.541
5.795	6.017	5.93	6.098		6.46
5.74	6.03	5.862	6.036		6.359
5.729	6.024	5.814	5.935		6.339
5.759	5.999	5.749	6.039		6.287
5.704	6.022	5.779	6.041		6.278
5.587	6.005	5.779	6.078		6.43
5.734	6.008	5.811	5.978		6.383
5.749	5.98	5.783	5.986		6.338
5.701	5.976	5.798	5.933		6.445
5.816	5.903	5.722	5.951		6.53
5.762	5.985	5.887	5.984		6.502
5.759	6.03	5.784	5.981		6.521
5.715	6.014	5.799	6.074		6.546
5.715	5.952	5.842	5.978		6.562
5.692	5.994	5.803	6.03		6.445
5.701	5.989	5.847	6.016		6.65
5.89	5.945	5.782	6.083		6.521
5.773	5.993	5.847	6.04		6.363
5.761	5.99	5.879	5.932		6.407
5.809	6.007	5.875	6.083		6.475
5.752	5.934	5.886	5.938		6.545
5.695	6.016	5.944	5.892		6.609
5.714	5.932	5.769	5.976		6.66
5.702	5.996	5.83	5.973		6.721
5.61	5.936	5.867	5.855		6.807
5.588	5.893	5.831	5.922		6.695
5.552	5.904	5.843	5.94		6.588
5.628	5.873	5.863	5.995		6.577
5.617	5.92	5.82	5.944		6.507
5.588	5.888	5.847	5.916		6.403
5.717	5.949	5.853	5.888		6.44
5.639	6.028	5.867	6.034		6.404
5.686	5.914	5.832	5.905		6.504
5.644	5.945	5.814	5.999		6.487
5.638	5.995	5.876	5.922		6.477
5.635	5.999	5.756	5.929		6.527
5.645	5.927	5.861	5.975		6.577
5.567	5.916	5.774	5.996		6.586
5.649	5.925	5.873	6.012		6.621
5.554	5.905	5.897	6.069		6.483
5.58	5.906	5.823	5.956		6.546
5.496	5.905	5.932	6.122		6.429
5.599	5.895	5.857	6.105		6.562
5.529	5.927	5.957	5.981		6.501
5.513	5.929	6.006	6.021		6.487
5.456	5.891	5.817	5.927		6.544
5.596	5.928	5.885	6.002		6.573
5.586	6.056	5.848	5.991		6.477
5.67	5.943	5.781	5.947		6.413
5.59	5.977	5.822	5.939		6.433
5.585	5.996	5.787	5.862		6.53
5.626	6.03	5.854	5.985		6.597
5.549	5.989	5.873	6.089		6.457
5.491	6.111	5.774	5.976		6.61
5.585	6.055	5.833	5.958		6.508
5.581	6.114	5.827	5.947		6.462
5.547	6.124	5.762	6.021		6.66
5.479	6.056	5.759	5.969		6.59
5.505	6.075	5.784	6.073		6.617
5.544	6.123	5.81	6.007		6.652
5.445	6.052	5.671	5.994		6.687
5.479	6.083	5.698	5.995		6.566
5.519	6.05	5.806	6.075		6.603
5.447	6.154	5.762	6.047		6.444
5.564	6.119	5.719	6.07		6.528
5.548	6.082	5.855	5.973		6.559
5.539	6.093	5.743	5.937		6.519
5.413	6.057	5.831	5.995		6.535
5.504	6.177	5.664	6.003		6.627
5.522	6.074	5.807	6.043		6.631
5.536	6.135	5.651	6.133		6.635
5.596	6.128	5.857	5.949
5.56	6.118	5.766	6.019
5.582	6.158	5.726	5.904
5.632	6.011	5.634	6.079
5.496	6.133	5.653	6.009
5.584	6.015	5.673	6.003
5.526	6.089	5.627	5.92
5.566	6.095	5.698	5.941
5.528	6.072	5.763	5.93
5.507	6.045	5.73	5.903
5.599	6.113	5.72	5.966
5.396	6.101	5.708	6.051
5.456	6.058	5.724	6.055
5.446	6.049	5.699	6.093
5.508	6.074	5.681	6.056
5.503	6.037	5.642	5.977
5.564	5.98	5.714	5.981
5.672	5.987	5.723	5.972
5.585	6.031	5.66	5.896
5.524	6.073	5.646	5.959
5.506	6.008	5.647	6.046
5.586	6.031	5.554	6.056
5.477	6.028	5.635	6.076
5.466	6.043	5.686	5.91
5.533	6.061	5.599	5.926
5.584	6.047	5.66	5.977
5.443	6.01	5.603	5.929
5.547	6.056	5.613	5.979
5.621	6.008	5.604	5.999
5.571	6	5.637	5.935
5.539	6.09	5.573	5.983
5.481	6.051	5.682	5.908
5.517	5.992	5.672	5.935
5.477	6.063	5.619	5.829
5.501	5.957	5.613	5.868
5.654	5.953	5.588	5.881
5.571	6.032	5.664	5.827
5.589	5.968	5.64	5.893
5.62	5.919	5.561	5.952
5.461	5.967	5.673	5.897
5.629	5.964	5.54	5.953
5.491	6.002	5.576	5.878
5.554	6.003	5.525	5.951
5.533	5.957	5.503	5.839
5.515	5.989	5.541	5.823
5.576	5.962	5.539	5.775
5.651	5.966	5.612	5.783
5.554	5.972	5.566	5.856
5.58	5.969	5.519	5.812
5.564	5.991	5.587	5.882
5.603	5.973	5.582	5.767
5.466	5.973	5.554	5.836
5.488	5.919	5.648	5.85
5.629	5.948	5.699	5.804
5.6	5.947	5.714	5.794
5.652	5.976	5.604	5.853
5.657	6.03	5.636	5.862
5.56	6.003	5.533	5.671
5.661	6.037	5.582	5.946
5.702	6	5.525	6.019
5.712	5.991	5.596	6.021
5.648	5.966	5.495	5.938
5.639	5.97	5.482	5.947
5.668	5.996	5.502	5.919
5.624	5.969	5.586	5.902
5.539	5.984	5.532	5.975
5.645	5.954	5.538	5.941
5.622	5.994	5.639	5.994
5.661	5.923	5.563	5.959
5.675	5.914	5.508	5.841
5.569	5.964	5.563	5.899
5.646	6.066	5.615	5.991
5.625	6.032	5.618	6.044
5.689	5.975	5.619	5.941
5.569	6.112	5.643	6.029
5.51	6.134	5.586	6.054
5.514	6.042	5.489	6.048
5.529	6.081	5.53	6.123
5.538	6.1	5.522	6.194
5.563	5.911	5.588	6.028
5.625	6.021	5.627	6.07
5.608	6.121	5.596	5.935
5.662	6.11	5.644	6.066
5.645	6.184	5.651	6.043
5.655	6.013	5.673	6.115
5.667	6.138	5.723	6.028
5.672	6.1	5.69	6.056
5.623	6.079	5.621	6.073
5.656	6.085	5.559	6.021
5.586	6.115	5.559	6.072
5.664	6.084	5.488	5.969
5.723	6.099	5.573	6.006
5.643	6.112	5.551	5.958
5.62	6.076	5.586	5.988
5.658	6.063	5.589	5.967
5.604	6.073	5.556	6.037
5.597	6.138	5.589	6.099
5.638	6.082	5.588	5.994
5.564	6.011	5.637	6.089
5.72	6.038	5.565	5.992
5.62	5.937	5.547	6.074
5.688	6.07	5.632	6.003
5.698	6.051	5.611	6.083
5.621	6.135	5.596	5.961
5.666	6.031	5.642	6.078
5.605	6.012	5.6	5.999
5.633	6.012	5.608	6.062
5.614	6.057	5.503	6.008
5.646	6.013	5.481	6.058
5.619	6.025	5.519	5.942
5.533	5.967	5.584	5.946
5.565	6.057	5.615	6.115
5.531	6.015	5.608	6.124
5.543	6.145	5.635	6.1
5.698	6.052	5.657	6.069
5.566	6.17	5.731	6.055
5.633	6.075	5.689	6.054
5.579	6.05	5.717	6.176
5.595	6.032	5.652	6.024
5.684	6.135	5.718	6.08
5.646	6.186	5.701	6.073
5.638	6.228	5.78	6.081
5.6	6.125	5.722	6.072
5.662	6.145	5.787	6.084
5.628	6.209	5.792	6.11
5.547	6.197	5.681	5.978
5.632	6.113	5.752	6.068
5.682	6.16	5.68	6.041
5.591	6.184	5.703	6.029
5.579	6.142	5.668	6.091
5.615	6.323	5.61	6.14
5.586	6.245	5.557	6.06
5.693	6.139	5.637	5.985
5.637	6.225	5.553	6.063
5.656	6.101	5.562	6.224
5.649	6.088	5.656	6.051
5.696	6.129	5.695	5.965
5.663	5.983	5.662	6.091
5.692	6.016	5.571	6.164
5.675	5.993	5.672	6.115
5.679	6.186	5.654	6.122
5.579	6.131	5.583	6.002
5.622	6.203	5.647	6.107
5.662	6.162	5.589	6.136
5.667	6.137	5.618	6.116
5.628	6.281	5.683	6.156
5.634	6.184	5.65	6.135
5.631	6.308	5.644	6.098
5.585	6.308	5.635	5.977
5.483	6.349	5.669	5.979
5.595	6.304	5.667	6.072
5.596	6.18	5.58	6.079
5.599	6.224	5.619	6.001
5.597	6.194	5.672	5.99
5.656	6.242	5.641	5.964
5.589	6.236	5.669	6.029
5.711	6.303	5.704	6.137
5.742	6.215	5.703	6.08
5.645	6.251	5.692	6.159
5.691	6.231	5.646	6.055
5.655	6.224	5.628	6.097
5.693	6.266	5.607	6.187
5.655	6.214	5.619	6.189
5.685	6.195	5.694	6.2
5.613	6.297	5.646	6.133
5.58	6.254	5.679	6.105
5.571	6.253	5.658	6.167
5.576	6.163	5.679	6.122
5.614	6.133	5.629	6.218
5.567	6.238	5.646	6.105
5.625	6.238	5.618	6.046
5.718	6.252	5.645	6.005
5.692	6.173	5.751	6.066
5.721	6.172	5.567	6.104
5.685	6.271	5.647	6.195
5.688	6.291	5.627	6.062
5.693	6.161	5.652	6.109
5.677	6.105	5.703	6.015
5.723	6.138	5.742	6.038
5.692	6.115	5.594	6.034
5.592	6.103	5.628	6.059
5.692	6.297	5.718	6.163
