# Supplementary material for: Rational tuning of temperature sensitivity of the TRPM8 channel
Source: EMBO Rep. 2025 Nov 14;26(24):6325–45. doi: 10.1038/s44319-025-00630-2 (PMC12715194; doi:10.1038/s44319-025-00630-2)
Supplement: Supplementary file 14 — Source data Fig. 3 [file 44319_2025_630_MOESM14_ESM.zip › SourceData_Figure3/3F/3F.xlsx]

## Sheet: 3F
residue number	rmsf_277	rmsf_303
104	5.11	6.45
105	4.28	5.39
106	4.01	4.98
107	4.15	5.27
108	3.93	5.28
109	4.55	6.35
110	4.93	6.97
111	4.87	6.95
112	5	6.64
113	4.66	5.7
114	4.16	5.04
115	3.6	4.36
116	3.47	4.2
117	3.34	4.3
118	3.45	4.52
119	3.67	4.97
120	3.89	5.25
121	4.21	5.6
122	4.27	5.57
123	4.84	5.73
124	4.5	5.47
125	4.56	5.37
126	4.06	4.81
127	4.34	5.1
128	4.61	5.24
129	4.03	4.57
130	3.87	4.34
131	4.55	4.86
132	4.49	4.73
133	3.94	4.12
134	4.33	4.38
135	5.05	5
136	4.6	4.68
137	4.11	4.17
138	4.07	4.28
139	3.87	3.83
140	3.77	3.83
141	3.08	3.38
142	2.86	3.5
143	2.35	2.71
144	2.03	2.27
145	1.84	2.09
146	1.88	1.99
147	2.21	2.11
148	2.57	2.42
149	3.19	3.04
150	3.37	3.51
151	3.56	4.17
152	3.44	4.26
153	3.46	4.2
154	3.76	4.23
155	3.49	4.31
156	3.14	4.21
157	3.55	4.13
158	3.35	3.64
159	3.74	3.69
160	3.4	3.35
161	2.82	3.28
162	2.71	3.09
163	2.86	2.99
164	2.6	2.8
165	2.35	2.64
166	2.47	2.55
167	2.49	2.46
168	2.24	2.42
169	2.23	2.36
170	2.53	2.42
171	2.61	2.47
172	2.36	2.43
173	2.52	2.51
174	2.81	2.57
175	2.83	2.47
176	2.74	2.54
177	2.37	2.41
178	2.37	2.37
179	2.07	2.31
180	2.07	2.48
181	2.29	2.8
182	2.87	3.6
183	3.39	4.45
184	2.97	4.24
185	2.95	4.36
186	3.09	4.64
187	3.41	4.47
188	2.71	3.12
189	2.25	2.94
190	2.13	3
191	2.23	2.81
192	2.06	2.55
193	1.93	2.65
194	1.99	2.67
195	2.06	2.47
196	2.02	2.41
197	2.02	2.59
198	2.1	2.57
199	2.25	2.52
200	2.28	2.67
201	2.38	2.86
202	2.62	3.08
203	2.63	3.11
204	2.91	3.84
205	3.29	3.65
206	3.61	3.96
207	3.27	3.71
208	3.21	3.49
209	2.82	3.09
210	2.91	2.88
211	2.36	2.85
212	2.38	3.11
213	2.32	3.64
214	2.66	3.98
215	2.98	4.58
216	3.6	4.97
217	3.84	4.85
218	4.33	5.35
219	4.09	5.32
220	3.74	4.66
221	4.06	4.86
222	4.31	5.19
223	4.79	5.79
224	5.32	6.36
225	5.12	6.4
226	4.81	6.82
227	5.66	7.32
228	6.19	7.41
229	6.66	8.1
230	7.17	8.64
231	6.82	8.48
232	6.21	7.42
233	5.5	6.86
234	5.37	6.24
235	4.76	5.7
236	4.2	5.36
237	4.26	6.07
238	4.26	6.27
239	4.66	6.92
240	5.34	7.73
241	5.74	8.56
242	5.36	8.63
243	5.73	8.96
244	5.37	8.93
245	5.07	8.76
246	5.34	8.61
247	4.95	8.07
248	4.22	7.24
249	4.23	6.57
250	3.75	6.09
251	3.57	5.48
252	3.54	5.05
253	3.27	4.33
254	2.89	4.39
255	2.88	4.63
256	2.93	4.78
257	2.88	4.26
258	3.39	4.48
259	2.95	3.75
260	2.77	3.86
261	2.88	3.98
262	3.15	4.56
263	3.59	5.06
264	4.36	5.96
265	5.08	6.93
266	6.43	7.94
267	8.03	8.99
268	8.33	9.43
269	8.27	9.61
270	8.18	9.41
271	8.19	8.69
272	7.33	7.28
273	6.24	6.36
274	5.17	5.45
275	5.01	5.38
276	4.14	4.76
277	3.71	4.57
278	3.21	4.02
279	3.17	3.74
280	3.26	3.81
281	2.82	3.52
282	2.66	3.23
283	3.18	3.44
284	3.24	3.45
285	2.84	3.21
286	2.99	3.32
287	3.4	3.72
288	3.48	3.66
289	3.9	3.5
290	4.59	3.63
291	5.54	4.39
292	6.07	4.84
293	5.4	4.96
294	5.86	5.54
295	5.12	5.16
296	4.22	4.37
297	3.97	3.49
298	2.85	2.98
299	2.5	2.75
300	2.52	2.66
301	2.03	2.27
302	1.95	2.12
303	1.97	1.97
304	2.23	1.97
305	2.64	2.23
306	3.13	2.88
307	3.58	3.81
308	3.98	3.84
309	4.38	4.27
310	4.22	4.41
311	3.88	4.1
312	3.15	3.26
313	3.06	3.26
314	3.15	3.39
315	2.82	3.14
316	2.54	3
317	2.76	3.19
318	3.02	3.4
319	2.91	3.94
320	2.93	4.34
321	3.6	4.57
322	3.5	4.82
323	3.47	4.53
324	2.6	3.75
325	2.88	2.79
326	2.23	2.3
327	2.17	2.05
328	2.27	2.04
329	2.54	2.37
330	2.97	2.82
331	3.63	3.45
332	4.2	4.18
333	3.94	4.48
334	4.3	5.04
335	4	4.16
336	3.88	4.02
337	4.03	4.06
338	3.44	3.85
339	3.4	3.28
340	3.97	3.81
341	4.17	4.34
342	4.24	4.05
343	4.76	4.61
344	5.37	5.85
345	5.72	6.48
346	6.88	7.14
347	7.32	7.79
348	7.37	8.29
349	8.04	9.46
350	7.64	8.87
351	6.99	8.18
352	7.34	8.61
353	7.5	9.43
354	6.77	8.96
355	6.41	8.21
356	7.29	9.01
357	7.56	10.16
358	6.78	9.82
359	6.75	9.6
360	8.28	10.97
361	8.99	12.19
362	8.25	11.99
363	9.03	12.68
364	8.3	12.36
365	8.58	11.79
366	8.39	11.19
367	9.38	10.34
368	9.38	9.8
369	8.52	8.74
370	8.92	9.07
371	8.92	8.92
372	8.46	8.69
373	7.26	7.41
374	6.72	6.61
375	6.79	6.85
376	6.12	6.46
377	4.94	5.34
378	4.95	5.12
379	5.08	5.47
380	4.29	4.81
381	3.85	4.04
382	4.29	4.46
383	4.09	4.46
384	3.3	3.73
385	3.54	3.73
386	3.91	3.75
387	3.4	3.41
388	3.05	3.61
389	3.18	3.61
390	2.68	3.13
391	2.26	2.45
392	2.49	2.4
393	2.87	2.62
394	3.32	2.74
395	3.88	3.39
396	4.22	3.69
397	4.1	4.09
398	4.23	4.06
399	4.95	5.02
400	4.92	4.62
401	4.72	4.44
402	3.81	3.56
403	3.77	3.58
404	3.08	3.25
405	3.36	3.55
406	2.87	2.82
407	2.66	2.71
408	2.56	2.5
409	2.14	2.43
410	2.09	2.5
411	2.25	2.48
412	2.11	2.44
413	1.91	2.47
414	2.09	2.62
415	2.27	2.72
416	2.22	2.83
417	2.38	3.04
418	2.75	3.52
419	3.26	4
420	3.47	4.34
421	3.82	4.46
422	4.58	5.16
423	4.2	4.62
424	4.16	4.35
425	3.87	4.07
426	3.25	3.19
427	2.51	2.84
428	2.28	2.7
429	2.1	2.63
430	2.03	2.55
431	2	2.45
432	1.98	2.47
433	1.98	2.5
434	1.96	2.41
435	2.19	2.66
436	2.23	2.8
437	2.27	2.9
438	2.15	2.82
439	2.04	2.73
440	2.34	3.09
441	2.17	3
442	2.01	2.76
443	2.36	3.14
444	2.66	3.57
445	2.48	3.47
446	2.42	3.32
447	2.86	3.93
448	4.27	4.75
449	5.18	5.66
450	5.08	5.81
451	5.97	6.04
452	5.69	5.78
453	5.94	5.88
454	5.3	5.31
455	5.05	4.56
456	4.85	4.51
457	3.26	3.39
458	2.47	2.79
459	2.44	2.75
460	2.38	2.77
461	1.94	2.49
462	1.88	2.36
463	2.06	2.51
464	1.98	2.47
465	1.78	2.34
466	1.97	2.46
467	2.22	2.82
468	2.17	3.24
469	2.6	3.3
470	2.46	2.99
471	2.04	2.66
472	2.14	2.65
473	1.84	2.32
474	1.79	2.29
475	2.05	2.52
476	2.2	2.64
477	2.17	2.59
478	2.42	2.87
479	2.83	3.23
480	2.94	3.31
481	3.18	3.62
482	2.69	3.08
483	2.95	3.45
484	2.78	3.31
485	3.16	3.87
486	3.24	4.24
487	2.61	3.62
488	2.84	3.75
489	3.33	4.68
490	3.12	5.06
491	3.43	5.09
492	3.85	4.97
493	3.87	4.72
494	4.08	5.05
495	3.9	5.02
496	4.1	5.17
497	4.18	5.33
498	4.23	5.29
499	4.47	5.99
500	4.89	6.47
501	5.73	5.86
502	5.51	5.19
503	5.54	5.03
504	5.82	5.05
505	5.45	4.41
506	4.82	3.9
507	4.7	4.08
508	4.68	3.68
509	4.06	3.2
510	3.71	3.49
511	3.9	3.6
512	3.79	3.15
513	3.27	3.12
514	3.5	3.47
515	3.92	3.38
516	3.68	3.06
517	3.37	2.99
518	2.78	2.58
519	2.65	2.56
520	2.18	2.29
521	2.44	2.41
522	2.71	2.72
523	2.41	2.76
524	2.47	2.7
525	3.05	3.07
526	3.13	3.53
527	4.21	4.6
528	4.58	4.47
529	4.72	4.7
530	5.53	5.07
531	5.66	5.78
532	5.7	5.88
533	5.6	5.86
534	6.71	5.9
535	7.34	6.4
536	7.19	6.7
537	7.97	6.84
538	8.73	7.51
539	9.55	8.7
540	10.58	10.04
541	11.2	11.56
542	11.88	12.83
543	12.18	13.31
544	12.85	14.55
545	13.44	14.77
546	13.28	14.34
547	13.41	13.97
548	12.73	13.88
549	12.17	13.85
550	11.39	13.67
551	10.8	13.18
552	9.95	12.43
553	9.45	11.34
554	9.28	9.69
555	7.86	7.99
556	7.1	6.99
557	4.72	4.73
558	3.55	3.73
559	2.52	3.3
560	2.5	3.23
561	1.94	2.6
562	1.96	2.5
563	2.09	2.63
564	1.94	2.52
565	1.76	2.35
566	1.9	2.46
567	2.03	2.61
568	1.91	2.56
569	1.88	2.48
570	2.11	2.69
571	2.2	2.89
572	2.14	2.83
573	2.02	2.79
574	1.94	2.62
575	1.93	2.66
576	1.86	2.62
577	1.73	2.38
578	1.73	2.37
579	1.79	2.46
580	1.7	2.37
581	1.58	2.2
582	1.65	2.36
583	1.69	2.46
584	1.59	2.33
585	1.47	2.19
586	1.39	1.88
587	1.35	1.88
588	1.33	1.74
589	1.36	1.71
590	1.41	1.82
591	1.41	1.83
592	1.41	1.75
593	1.52	1.84
594	1.59	2
595	1.63	2.03
596	1.71	2.02
597	1.86	2.17
598	1.94	2.34
599	2.01	2.4
600	2.17	2.51
601	2.5	2.73
602	2.61	2.92
603	2.87	3.12
604	3.24	3.48
605	3.69	4.23
606	4.28	3.81
607	3.66	3.73
608	3.63	3.87
609	3.56	3.84
610	3.17	3.39
611	2.84	3.11
612	2.85	3.26
613	2.67	3.07
614	2.31	2.73
615	2.25	2.71
616	2.28	2.75
617	1.99	2.49
618	1.81	2.29
619	1.89	2.35
620	1.83	2.29
621	1.58	2.06
622	1.59	2.03
623	1.7	2.09
624	1.59	2.02
625	1.43	1.83
626	1.53	1.84
627	1.66	2.02
628	1.5	1.95
629	1.44	1.83
630	1.64	1.98
631	1.68	2.14
632	1.54	2.03
633	1.64	2.03
634	1.86	2.28
635	1.8	2.36
636	1.78	2.27
637	1.75	2.14
638	1.71	2.15
639	1.57	2.05
640	1.46	1.88
641	1.47	1.85
642	1.49	1.9
643	1.37	1.79
644	1.36	1.69
645	1.45	1.8
646	1.58	1.81
647	1.6	1.99
648	1.84	2.41
649	2.41	3.22
650	2.73	3.09
651	2.05	2.94
652	2.52	2.58
653	2.35	2.13
654	1.75	1.89
655	1.47	1.82
656	1.37	1.75
657	1.5	1.78
658	1.55	1.85
659	1.56	1.81
660	1.62	1.8
661	1.74	1.91
662	1.87	2.03
663	1.96	2.09
664	2.08	2.13
665	2.26	2.32
666	1.96	1.96
667	1.95	1.96
668	1.62	1.75
669	1.61	1.71
670	1.8	1.79
671	1.71	1.81
672	1.75	1.92
673	1.63	1.89
674	1.5	1.74
675	1.55	1.76
676	1.54	1.86
677	1.41	1.78
678	1.4	1.73
679	1.44	1.83
680	1.43	1.89
681	1.4	1.86
682	1.41	1.84
683	1.43	1.92
684	1.52	2.14
685	1.7	2.3
686	1.69	2.11
687	1.98	2.35
688	2.05	2.35
689	2.43	2.74
690	2.33	2.52
691	2.29	2.49
692	2.19	2.36
693	2.36	2.56
694	2.27	2.48
695	2.04	2.23
696	2.17	2.33
697	2.41	2.57
698	2.25	2.48
699	2.17	2.41
700	2.47	2.68
701	2.66	2.86
702	2.44	2.93
703	2.75	3.22
704	2.57	3.01
705	2.34	2.93
706	2.79	3.32
707	2.97	3.48
708	2.84	3.25
709	2.65	3.09
710	2.33	2.88
711	2.66	3.12
712	2.14	2.68
713	2.5	2.88
714	3.32	3.94
715	3.99	4.58
716	5.05	5.49
717	5.27	6.06
718	5.23	7.01
719	6.16	7.59
720	6.16	7.58
721	5.09	6.28
722	4.71	5.72
723	4.8	5.3
724	3.83	4.39
725	2.74	3.35
726	2.38	2.95
727	2.14	2.95
728	2.15	2.99
729	2.02	2.64
730	1.8	2.33
731	1.82	2.46
732	1.87	2.39
733	1.54	2.03
734	1.55	1.93
735	1.4	1.79
736	1.43	1.88
737	1.54	1.89
738	1.49	1.76
739	1.44	1.77
740	1.53	1.84
741	1.58	1.81
742	1.57	1.76
743	1.61	1.83
744	1.61	1.79
745	1.54	1.7
746	1.59	1.77
747	1.69	1.87
748	1.63	1.8
749	1.55	1.74
750	1.67	1.93
751	1.75	2
752	1.64	1.82
753	1.64	1.88
754	1.8	2.16
755	1.87	2.15
756	1.81	2.05
757	1.84	2.34
758	2.08	2.8
759	2.83	3.22
760	2.64	3.21
761	2.52	3.31
762	2.64	3.51
763	2.75	3.23
764	2.52	2.9
765	2.63	2.98
766	2.62	3.04
767	2.29	2.7
768	2.15	2.48
769	2.38	2.8
770	2.27	2.74
771	1.96	2.33
772	2.13	2.49
773	2.27	2.8
774	1.96	2.48
775	1.86	2.24
776	2.2	2.7
777	2.18	2.78
778	1.83	2.39
779	2.05	2.53
780	2.31	2.95
781	2.12	2.87
782	2.06	2.67
783	2.55	3.08
784	2.67	3.37
785	2.45	3.17
786	2.75	3.34
787	3.29	3.83
788	3.15	3.95
789	3.14	3.88
790	4.1	4.65
791	3.61	4.84
792	3.53	3.91
793	3.38	3.78
794	3.34	3.62
795	3.39	3.29
796	2.79	2.8
797	2.47	2.55
798	2.04	2.19
799	2.27	2.29
800	2.37	2.34
801	1.97	1.89
802	1.88	1.92
803	2.18	2.24
804	2.08	1.99
805	1.86	1.82
806	2.12	2.15
807	2.22	2.15
808	1.99	1.92
809	2.18	2.14
810	2.44	2.39
811	2.33	2.25
812	2.31	2.27
813	2.59	2.66
814	2.68	2.72
815	2.6	2.54
816	2.83	2.92
817	3.05	3.44
818	2.97	3.65
819	3.22	3.61
820	3.72	3.27
821	3.39	3.1
822	3.04	2.86
823	2.69	2.74
824	2.62	2.63
825	2.49	2.45
826	2.19	2.25
827	2.09	2.2
828	2.06	2.1
829	1.86	1.93
830	1.71	1.81
831	1.75	1.8
832	1.66	1.74
833	1.49	1.66
834	1.47	1.63
835	1.51	1.58
836	1.41	1.53
837	1.33	1.51
838	1.42	1.51
839	1.42	1.48
840	1.37	1.58
841	1.44	1.56
842	1.56	1.52
843	1.41	1.62
844	1.31	1.72
845	1.45	1.67
846	1.43	1.72
847	1.4	1.82
848	1.31	1.62
849	1.34	1.74
850	1.52	1.79
851	1.52	1.77
852	1.5	1.81
853	1.32	1.56
854	1.28	1.51
855	1.27	1.47
856	1.17	1.43
857	1.14	1.42
858	1.22	1.47
859	1.28	1.52
860	1.4	1.58
861	1.44	1.58
862	1.35	1.53
863	1.33	1.51
864	1.51	1.73
865	1.57	1.81
866	1.34	1.57
867	1.22	1.45
868	1.35	1.55
869	1.39	1.59
870	1.29	1.49
871	1.31	1.49
872	1.43	1.62
873	1.45	1.63
874	1.37	1.55
875	1.46	1.65
876	1.62	1.8
877	1.54	1.7
878	1.51	1.76
879	1.66	1.96
880	1.67	1.93
881	1.59	1.89
882	1.61	1.89
883	1.73	2.04
884	1.83	2.11
885	1.85	2.13
886	1.87	2.19
887	1.97	2.33
888	2.04	2.38
889	2.26	2.5
890	2.34	2.93
891	2.51	3.04
892	2.58	3.32
893	2.32	3.02
894	2.66	3.49
895	2.54	3.38
896	2.44	2.97
897	2.38	2.66
898	2.18	2.59
899	2.01	2.45
900	2.04	2.25
901	1.97	2.2
902	1.74	2.18
903	1.68	2
904	1.64	1.84
905	1.56	1.86
906	1.55	1.98
907	1.46	1.81
908	1.4	1.65
909	1.47	1.79
910	1.54	1.88
911	1.52	1.82
912	1.45	1.86
913	1.6	2.04
914	1.6	2.05
915	1.8	2.21
916	2.04	2.29
917	2.52	2.75
918	2.41	2.93
919	2.91	3.2
920	3.35	3.86
921	4.4	4.17
922	4.78	4.74
923	5.67	5.3
924	5.63	5.33
925	5.57	5.69
926	5.76	5.53
927	6.11	6.35
928	6.49	7.3
929	5.32	6.27
930	6.5	6.94
931	7.31	7.68
932	8.55	9.01
933	9.04	10.24
934	9.16	11.1
935	8.41	11.04
936	7.59	10.63
937	6.67	9.12
938	5.96	7.81
939	4.82	6.49
940	4.01	5.2
941	3.45	4.62
942	3.68	4.79
943	3.56	4.36
944	3.86	5.12
945	4.88	6.28
946	4.81	6.06
947	4.12	5.22
948	3.56	4.57
949	3.11	3.81
950	2.88	3.45
951	2.76	3.08
952	2.92	2.92
953	2.83	2.62
954	2.92	2.54
955	2.43	2.3
956	2.06	2.09
957	2.1	2.19
958	2.03	2.15
959	1.83	2
960	1.77	2
961	1.83	2.09
962	1.74	1.98
963	1.57	1.86
964	1.59	1.93
965	1.64	1.98
966	1.53	1.86
967	1.4	1.77
968	1.4	1.81
969	1.44	1.83
970	1.44	1.76
971	1.32	1.65
972	1.27	1.56
973	1.34	1.62
974	1.34	1.64
975	1.22	1.52
976	1.26	1.55
977	1.38	1.64
978	1.33	1.57
979	1.26	1.51
980	1.4	1.65
981	1.49	1.71
982	1.45	1.63
983	1.42	1.62
984	1.62	1.86
985	1.69	1.87
986	1.57	1.81
987	1.73	1.95
988	1.94	2.14
989	1.73	1.86
990	1.59	1.75
991	1.57	1.73
992	1.6	1.75
993	1.58	1.71
994	1.52	1.63
995	1.5	1.64
996	1.59	1.69
997	1.67	1.79
998	1.59	1.8
999	1.41	1.6
1000	1.53	1.65
1001	1.72	1.9
1002	1.6	1.83
1003	1.58	1.68
1004	1.76	1.8
1005	1.78	1.85
1006	1.87	2
1007	2.35	2.63
1008	2.76	2.74
1009	3.4	3.05
1010	4.12	4.05
1011	4.23	3.63
1012	5.07	4.15
1013	5.42	4.69
1014	5.88	5.77
1015	4.87	4.95
1016	5.36	5.37
1017	5.22	5.68
1018	5.95	6.3
1019	6.28	7.15
1020	6.19	7.59
1021	5.75	7.34
1022	5.38	7.46
1023	5.02	6.53
1024	5.25	6.44
1025	5.72	6.62
1026	6.45	7.35
1027	7.33	8.03
1028	7.74	8.95
1029	8.07	9.49
1030	8.65	9.38
1031	8.87	9.94
1032	9.87	10.86
1033	9.97	11.1
1034	10.2	10.81
1035	10.76	11.89
1036	10.53	11.39
1037	10.53	10.63
1038	9.99	10.42
1039	9.21	10.35
1040	9.9	10.36
1041	10.27	10.19
1042	10.67	10.36
1043	10.43	10.15
1044	9.53	9.69
1045	9.19	8.67
1046	7.99	7.98
1047	7.95	6.45
1048	6.45	5.77
1049	4.07	3.95
1050	3.44	3.58
1051	1.86	2.63
1052	1.62	2.27
1053	1.58	2.2
1054	1.64	2.32
1055	1.56	2.25
1056	1.45	2.06
1057	1.55	2.24
1058	1.65	2.43
1059	1.57	2.27
1060	1.55	2.22
1061	1.74	2.54
1062	1.85	2.65
1063	1.79	2.46
1064	1.89	2.63
1065	2.12	2.99
1066	2.27	2.99
1067	2.31	2.95
1068	2.51	3.28
1069	2.86	3.81
1070	3.17	3.84
1071	3.38	4.06
1072	3.7	4.73
1073	4.85	5.82
1074	5.48	6.51
1075	5.29	6.15
1076	5.94	5.81
1077	5.27	5
1078	4.38	4.45
1079	4.6	4.7
1080	4.37	4.94
1081	3.47	4.41
1082	3.27	4.09
1083	3.56	4.54
1084	3.64	4.58
1085	3.4	4.07
1086	3.61	4.17
1087	4.07	4.7
1088	4.12	4.49
1089	4.12	4.13
1090	4.63	4.62
1091	5.01	4.91
1092	5.03	4.52
1093	5.29	4.57
1094	5.89	5.13
1095	6.22	5.12
1096	6.26	4.83
1097	6.78	5.21
1098	7.42	5.56
1099	7.58	5.34
1100	7.75	5.4
1101	8.51	5.91
1102	8.98	5.99
1103	9.05	5.94
1104	10.27	6.69
