# Supplementary material for: Rational tuning of temperature sensitivity of the TRPM8 channel
Source: EMBO Rep. 2025 Nov 14;26(24):6325–45. doi: 10.1038/s44319-025-00630-2 (PMC12715194; doi:10.1038/s44319-025-00630-2)
Supplement: Supplementary file 14 — Source data Fig. 3 [file 44319_2025_630_MOESM14_ESM.zip › SourceData_Figure3/3G/3G.xlsx]

## Sheet: 3G
Residue	ΔRMSF/RMSF
104	-0.207752
105	-0.205937
106	-0.194779
107	-0.212524
108	-0.255682
109	-0.283465
110	-0.292683
111	-0.299281
112	-0.246988
113	-0.182456
114	-0.174603
115	-0.174312
116	-0.17381
117	-0.223256
118	-0.236726
119	-0.261569
120	-0.259048
121	-0.248214
122	-0.233393
123	-0.155323
124	-0.177331
125	-0.150838
126	-0.155925
127	-0.14902
128	-0.120229
129	-0.118162
130	-0.108295
131	-0.063786
132	-0.05074
133	-0.0436893
134	-0.0114155
135	0.01
136	-0.017094
137	-0.0143885
138	-0.0490654
139	0.0104439
140	-0.0156658
141	-0.0887574
142	-0.182857
143	-0.132841
144	-0.105727
145	-0.119617
146	-0.0552764
147	0.0473934
148	0.0619835
149	0.0493421
150	-0.039886
151	-0.146283
152	-0.192488
153	-0.17619
154	-0.111111
155	-0.190255
156	-0.254157
157	-0.140436
158	-0.0796703
159	0.0135501
160	0.0149254
161	-0.140244
162	-0.122977
163	-0.0434783
164	-0.0714286
165	-0.109848
166	-0.0313725
167	0.0121951
168	-0.0743802
169	-0.0550847
170	0.0454545
171	0.0566802
172	-0.0288066
173	0.00398406
174	0.0933852
175	0.145749
176	0.0787402
177	-0.0165975
178	0
179	-0.103896
180	-0.165323
181	-0.182143
182	-0.202778
183	-0.238202
184	-0.299528
185	-0.323394
186	-0.334052
187	-0.237136
188	-0.13141
189	-0.234694
190	-0.29
191	-0.206406
192	-0.192157
193	-0.271698
194	-0.254682
195	-0.165992
196	-0.161826
197	-0.220077
198	-0.182879
199	-0.107143
200	-0.146067
201	-0.167832
202	-0.149351
203	-0.154341
204	-0.242187
205	-0.0986301
206	-0.0883838
207	-0.118598
208	-0.0802292
209	-0.0873786
210	0.0104167
211	-0.17193
212	-0.234727
213	-0.362637
214	-0.331658
215	-0.349345
216	-0.275654
217	-0.208247
218	-0.190654
219	-0.231203
220	-0.197425
221	-0.164609
222	-0.169557
223	-0.172712
224	-0.163522
225	-0.2
226	-0.294721
227	-0.226776
228	-0.164642
229	-0.177778
230	-0.170139
231	-0.195755
232	-0.163073
233	-0.198251
234	-0.139423
235	-0.164912
236	-0.216418
237	-0.298188
238	-0.320574
239	-0.32659
240	-0.309185
241	-0.329439
242	-0.378911
243	-0.360491
244	-0.398656
245	-0.421233
246	-0.379791
247	-0.386617
248	-0.417127
249	-0.356164
250	-0.384236
251	-0.34854
252	-0.29901
253	-0.244804
254	-0.341686
255	-0.37797
256	-0.387029
257	-0.323944
258	-0.243304
259	-0.213333
260	-0.282383
261	-0.276382
262	-0.309211
263	-0.290514
264	-0.268456
265	-0.266955
266	-0.190176
267	-0.106785
268	-0.116649
269	-0.139438
270	-0.130712
271	-0.0575374
272	0.00686813
273	-0.0188679
274	-0.0513761
275	-0.0687732
276	-0.130252
277	-0.188184
278	-0.201493
279	-0.152406
280	-0.144357
281	-0.198864
282	-0.176471
283	-0.0755814
284	-0.0608696
285	-0.115265
286	-0.0993976
287	-0.0860215
288	-0.0491803
289	0.114286
290	0.264463
291	0.261959
292	0.254132
293	0.0887097
294	0.0577617
295	-0.00775194
296	-0.0343249
297	0.137536
298	-0.0436242
299	-0.0909091
300	-0.0526316
301	-0.105727
302	-0.0801887
303	0
304	0.13198
305	0.183857
306	0.0868056
307	-0.0603675
308	0.0364583
309	0.0257611
310	-0.0430839
311	-0.0536585
312	-0.0337423
313	-0.0613497
314	-0.0707965
315	-0.101911
316	-0.153333
317	-0.134796
318	-0.111765
319	-0.261421
320	-0.324885
321	-0.212254
322	-0.273859
323	-0.233996
324	-0.306667
325	0.0322581
326	-0.0304348
327	0.0585366
328	0.112745
329	0.07173
330	0.0531915
331	0.0521739
332	0.00478469
333	-0.120536
334	-0.146825
335	-0.0384615
336	-0.0348259
337	-0.00738916
338	-0.106494
339	0.0365854
340	0.0419948
341	-0.0391705
342	0.0469136
343	0.032538
344	-0.0820513
345	-0.117284
346	-0.0364146
347	-0.0603338
348	-0.110977
349	-0.150106
350	-0.13867
351	-0.145477
352	-0.147503
353	-0.204666
354	-0.24442
355	-0.219245
356	-0.190899
357	-0.255906
358	-0.309572
359	-0.296875
360	-0.245214
361	-0.26251
362	-0.311927
363	-0.287855
364	-0.328479
365	-0.272265
366	-0.250223
367	-0.0928433
368	-0.0428571
369	-0.0251716
370	-0.016538
371	0
372	-0.0264672
373	-0.0202429
374	0.0166415
375	-0.00875912
376	-0.0526316
377	-0.0749064
378	-0.0332031
379	-0.071298
380	-0.108108
381	-0.0470297
382	-0.0381166
383	-0.0829596
384	-0.115282
385	-0.0509383
386	0.0426667
387	-0.00293255
388	-0.155125
389	-0.119114
390	-0.14377
391	-0.077551
392	0.0375
393	0.0954198
394	0.211679
395	0.144543
396	0.143631
397	0.00244499
398	0.0418719
399	-0.0139442
400	0.0649351
401	0.0630631
402	0.0702247
403	0.0530726
404	-0.0523077
405	-0.0535211
406	0.0177305
407	-0.0184502
408	0.024
409	-0.119342
410	-0.164
411	-0.0927419
412	-0.135246
413	-0.226721
414	-0.20229
415	-0.165441
416	-0.215548
417	-0.217105
418	-0.21875
419	-0.185
420	-0.200461
421	-0.143498
422	-0.112403
423	-0.0909091
424	-0.0436782
425	-0.04914
426	0.0188088
427	-0.116197
428	-0.155556
429	-0.201521
430	-0.203922
431	-0.183673
432	-0.198381
433	-0.208
434	-0.186722
435	-0.176692
436	-0.203571
437	-0.217241
438	-0.237589
439	-0.252747
440	-0.242718
441	-0.276667
442	-0.271739
443	-0.248408
444	-0.254902
445	-0.285303
446	-0.271084
447	-0.272265
448	-0.101053
449	-0.0848057
450	-0.125645
451	-0.0115894
452	-0.0155709
453	0.0102041
454	-0.00188324
455	0.107456
456	0.075388
457	-0.0383481
458	-0.114695
459	-0.112727
460	-0.140794
461	-0.220884
462	-0.20339
463	-0.179283
464	-0.198381
465	-0.239316
466	-0.199187
467	-0.212766
468	-0.330247
469	-0.212121
470	-0.177258
471	-0.233083
472	-0.192453
473	-0.206897
474	-0.218341
475	-0.186508
476	-0.166667
477	-0.162162
478	-0.156794
479	-0.123839
480	-0.111782
481	-0.121547
482	-0.126623
483	-0.144928
484	-0.160121
485	-0.183463
486	-0.235849
487	-0.279006
488	-0.242667
489	-0.288462
490	-0.383399
491	-0.32613
492	-0.225352
493	-0.180085
494	-0.192079
495	-0.223108
496	-0.206963
497	-0.21576
498	-0.200378
499	-0.253756
500	-0.244204
501	-0.0221843
502	0.061657
503	0.101392
504	0.152475
505	0.235828
506	0.235897
507	0.151961
508	0.271739
509	0.26875
510	0.0630372
511	0.0833333
512	0.203175
513	0.0480769
514	0.00864553
515	0.159763
516	0.202614
517	0.12709
518	0.0775194
519	0.0351562
520	-0.0480349
521	0.0124481
522	-0.00367647
523	-0.126812
524	-0.0851852
525	-0.00651466
526	-0.113314
527	-0.0847826
528	0.0246085
529	0.00425532
530	0.0907298
531	-0.0207612
532	-0.0306122
533	-0.0443686
534	0.137288
535	0.146875
536	0.0731343
537	0.165205
538	0.16245
539	0.0977011
540	0.0537849
541	-0.0311419
542	-0.0740452
543	-0.0848986
544	-0.116838
545	-0.0900474
546	-0.0739191
547	-0.0400859
548	-0.082853
549	-0.1213
550	-0.166789
551	-0.180577
552	-0.199517
553	-0.166667
554	-0.0423117
555	-0.0162703
556	0.0157368
557	-0.00211416
558	-0.0482574
559	-0.236364
560	-0.226006
561	-0.253846
562	-0.216
563	-0.205323
564	-0.230159
565	-0.251064
566	-0.227642
567	-0.222222
568	-0.253906
569	-0.241935
570	-0.215613
571	-0.238754
572	-0.243816
573	-0.275986
574	-0.259542
575	-0.274436
576	-0.290076
577	-0.273109
578	-0.270042
579	-0.272358
580	-0.2827
581	-0.281818
582	-0.300847
583	-0.313008
584	-0.317597
585	-0.328767
586	-0.260638
587	-0.281915
588	-0.235632
589	-0.204678
590	-0.225275
591	-0.229508
592	-0.194286
593	-0.173913
594	-0.205
595	-0.197044
596	-0.153465
597	-0.142857
598	-0.17094
599	-0.1625
600	-0.135458
601	-0.0842491
602	-0.106164
603	-0.0801282
604	-0.0689655
605	-0.12766
606	0.12336
607	-0.0187668
608	-0.0620155
609	-0.0729167
610	-0.0648968
611	-0.0868167
612	-0.125767
613	-0.130293
614	-0.153846
615	-0.169742
616	-0.170909
617	-0.200803
618	-0.209607
619	-0.195745
620	-0.200873
621	-0.23301
622	-0.216749
623	-0.186603
624	-0.212871
625	-0.218579
626	-0.168478
627	-0.178218
628	-0.230769
629	-0.213115
630	-0.171717
631	-0.214953
632	-0.241379
633	-0.192118
634	-0.184211
635	-0.237288
636	-0.215859
637	-0.182243
638	-0.204651
639	-0.234146
640	-0.223404
641	-0.205405
642	-0.215789
643	-0.234637
644	-0.195266
645	-0.194444
646	-0.127072
647	-0.19598
648	-0.236515
649	-0.251553
650	-0.116505
651	-0.302721
652	-0.0232558
653	0.103286
654	-0.0740741
655	-0.192308
656	-0.217143
657	-0.157303
658	-0.162162
659	-0.138122
660	-0.1
661	-0.0890052
662	-0.0788177
663	-0.062201
664	-0.0234742
665	-0.0258621
666	0
667	-0.00510204
668	-0.0742857
669	-0.0584795
670	0.00558659
671	-0.0552486
672	-0.0885417
673	-0.137566
674	-0.137931
675	-0.119318
676	-0.172043
677	-0.207865
678	-0.190751
679	-0.213115
680	-0.243386
681	-0.247312
682	-0.233696
683	-0.255208
684	-0.28972
685	-0.26087
686	-0.199052
687	-0.157447
688	-0.12766
689	-0.113139
690	-0.0753968
691	-0.0803213
692	-0.0720339
693	-0.078125
694	-0.0846774
695	-0.0852018
696	-0.0686695
697	-0.0622568
698	-0.0927419
699	-0.0995851
700	-0.0783582
701	-0.0699301
702	-0.167235
703	-0.145963
704	-0.146179
705	-0.201365
706	-0.159639
707	-0.146552
708	-0.126154
709	-0.142395
710	-0.190972
711	-0.147436
712	-0.201493
713	-0.131944
714	-0.15736
715	-0.128821
716	-0.0801457
717	-0.130363
718	-0.253923
719	-0.188406
720	-0.187335
721	-0.18949
722	-0.176573
723	-0.0943396
724	-0.127563
725	-0.18209
726	-0.19322
727	-0.274576
728	-0.280936
729	-0.234848
730	-0.227468
731	-0.260163
732	-0.217573
733	-0.241379
734	-0.196891
735	-0.217877
736	-0.239362
737	-0.185185
738	-0.153409
739	-0.186441
740	-0.168478
741	-0.127072
742	-0.107955
743	-0.120219
744	-0.100559
745	-0.0941176
746	-0.101695
747	-0.0962567
748	-0.0944444
749	-0.109195
750	-0.134715
751	-0.125
752	-0.0989011
753	-0.12766
754	-0.166667
755	-0.130233
756	-0.117073
757	-0.213675
758	-0.257143
759	-0.121118
760	-0.17757
761	-0.238671
762	-0.247863
763	-0.148607
764	-0.131034
765	-0.11745
766	-0.138158
767	-0.151852
768	-0.133065
769	-0.15
770	-0.171533
771	-0.158798
772	-0.144578
773	-0.189286
774	-0.209677
775	-0.169643
776	-0.185185
777	-0.215827
778	-0.23431
779	-0.189723
780	-0.216949
781	-0.261324
782	-0.228464
783	-0.172078
784	-0.207715
785	-0.227129
786	-0.176647
787	-0.140992
788	-0.202532
789	-0.190722
790	-0.11828
791	-0.254132
792	-0.0971867
793	-0.10582
794	-0.0773481
795	0.0303951
796	-0.00357143
797	-0.0313725
798	-0.0684932
799	-0.00873362
800	0.0128205
801	0.042328
802	-0.0208333
803	-0.0267857
804	0.0452261
805	0.021978
806	-0.0139535
807	0.0325581
808	0.0364583
809	0.0186916
810	0.0209205
811	0.0355556
812	0.0176211
813	-0.0263158
814	-0.0147059
815	0.023622
816	-0.0308219
817	-0.113372
818	-0.186301
819	-0.108033
820	0.137615
821	0.0935484
822	0.0629371
823	-0.0182482
824	-0.00380228
825	0.0163265
826	-0.0266667
827	-0.05
828	-0.0190476
829	-0.0362694
830	-0.0552486
831	-0.0277778
832	-0.045977
833	-0.10241
834	-0.0981595
835	-0.0443038
836	-0.0784314
837	-0.119205
838	-0.0596026
839	-0.0405405
840	-0.132911
841	-0.0769231
842	0.0263158
843	-0.12963
844	-0.238372
845	-0.131737
846	-0.168605
847	-0.230769
848	-0.191358
849	-0.229885
850	-0.150838
851	-0.141243
852	-0.171271
853	-0.153846
854	-0.152318
855	-0.136054
856	-0.181818
857	-0.197183
858	-0.170068
859	-0.157895
860	-0.113924
861	-0.0886076
862	-0.117647
863	-0.119205
864	-0.127168
865	-0.132597
866	-0.146497
867	-0.158621
868	-0.129032
869	-0.125786
870	-0.134228
871	-0.120805
872	-0.117284
873	-0.110429
874	-0.116129
875	-0.115152
876	-0.1
877	-0.0941176
878	-0.142045
879	-0.153061
880	-0.134715
881	-0.15873
882	-0.148148
883	-0.151961
884	-0.132701
885	-0.131455
886	-0.146119
887	-0.154506
888	-0.142857
889	-0.096
890	-0.201365
891	-0.174342
892	-0.222892
893	-0.231788
894	-0.237822
895	-0.248521
896	-0.178451
897	-0.105263
898	-0.158301
899	-0.179592
900	-0.0933333
901	-0.104545
902	-0.201835
903	-0.16
904	-0.108696
905	-0.16129
906	-0.217172
907	-0.19337
908	-0.151515
909	-0.178771
910	-0.180851
911	-0.164835
912	-0.22043
913	-0.215686
914	-0.219512
915	-0.18552
916	-0.10917
917	-0.0836364
918	-0.177474
919	-0.090625
920	-0.132124
921	0.0551559
922	0.00843882
923	0.0698113
924	0.0562852
925	-0.0210896
926	0.0415913
927	-0.0377953
928	-0.110959
929	-0.151515
930	-0.0634006
931	-0.0481771
932	-0.0510544
933	-0.117187
934	-0.174775
935	-0.238225
936	-0.285983
937	-0.26864
938	-0.236876
939	-0.257319
940	-0.228846
941	-0.253247
942	-0.231733
943	-0.183486
944	-0.246094
945	-0.22293
946	-0.206271
947	-0.210728
948	-0.221007
949	-0.183727
950	-0.165217
951	-0.103896
952	0
953	0.0801527
954	0.149606
955	0.0565217
956	-0.0143541
957	-0.0410959
958	-0.055814
959	-0.085
960	-0.115
961	-0.124402
962	-0.121212
963	-0.155914
964	-0.176166
965	-0.171717
966	-0.177419
967	-0.20904
968	-0.226519
969	-0.213115
970	-0.181818
971	-0.2
972	-0.185897
973	-0.17284
974	-0.182927
975	-0.197368
976	-0.187097
977	-0.158537
978	-0.152866
979	-0.165563
980	-0.151515
981	-0.128655
982	-0.110429
983	-0.123457
984	-0.129032
985	-0.0962567
986	-0.132597
987	-0.112821
988	-0.0934579
989	-0.0698925
990	-0.0914286
991	-0.0924855
992	-0.0857143
993	-0.0760234
994	-0.0674847
995	-0.0853659
996	-0.0591716
997	-0.0670391
998	-0.116667
999	-0.11875
1000	-0.0727273
1001	-0.0947368
1002	-0.125683
1003	-0.0595238
1004	-0.0222222
1005	-0.0378378
1006	-0.065
1007	-0.106464
1008	0.00729927
1009	0.114754
1010	0.017284
1011	0.165289
1012	0.221687
1013	0.15565
1014	0.0190641
1015	-0.0161616
1016	-0.0018622
1017	-0.0809859
1018	-0.0555556
1019	-0.121678
1020	-0.184453
1021	-0.216621
1022	-0.27882
1023	-0.23124
1024	-0.184783
1025	-0.135952
1026	-0.122449
1027	-0.0871731
1028	-0.135196
1029	-0.149631
1030	-0.0778252
1031	-0.107646
1032	-0.0911602
1033	-0.101802
1034	-0.0564292
1035	-0.0950378
1036	-0.0755048
1037	-0.00940734
1038	-0.0412668
1039	-0.110145
1040	-0.0444015
1041	0.00785083
1042	0.0299228
1043	0.0275862
1044	-0.0165119
1045	0.0599769
1046	0.00125313
1047	0.232558
1048	0.117851
1049	0.0303797
1050	-0.0391061
1051	-0.292776
1052	-0.286344
1053	-0.281818
1054	-0.293103
1055	-0.306667
1056	-0.296117
1057	-0.308036
1058	-0.320988
1059	-0.30837
1060	-0.301802
1061	-0.314961
1062	-0.301887
1063	-0.272358
1064	-0.281369
1065	-0.29097
1066	-0.240803
1067	-0.216949
1068	-0.234756
1069	-0.249344
1070	-0.174479
1071	-0.167488
1072	-0.217759
1073	-0.166667
1074	-0.158218
1075	-0.139837
1076	0.0223752
1077	0.054
1078	-0.0157303
1079	-0.0212766
1080	-0.115385
1081	-0.213152
1082	-0.200489
1083	-0.215859
1084	-0.20524
1085	-0.164619
1086	-0.134293
1087	-0.134043
1088	-0.0824053
1089	-0.00242131
1090	0.0021645
1091	0.0203666
1092	0.112832
1093	0.157549
1094	0.148148
1095	0.214844
1096	0.296066
1097	0.301344
1098	0.334532
1099	0.419476
1100	0.435185
1101	0.439932
1102	0.499165
1103	0.523569
1104	0.535127
