# Supplementary material for: Rational tuning of temperature sensitivity of the TRPM8 channel
Source: EMBO Rep. 2025 Nov 14;26(24):6325–45. doi: 10.1038/s44319-025-00630-2 (PMC12715194; doi:10.1038/s44319-025-00630-2)
Supplement: Supplementary file 14 — Source data Fig. 3 [file 44319_2025_630_MOESM14_ESM.zip › SourceData_Figure3/3H/3H.xlsx]

## Sheet: 3H
Residue	radius of gyration (Rg)
217	-0.710049
380	-1.14853
137	-1.22567
546	-1.75837
146	-2.08426
144	-2.57521
516	-3.15919
395	-3.37125
859	-2.90013
506	-2.29127
410	-1.75602
436	-1.3903
159	-1.13039
426	-0.943044
898	-0.956564
499	-1.06813
104	-1.16325
105	-1.21216
106	-1.2837
107	-1.48712
108	-1.511
109	-1.5046
110	-1.35791
111	-1.1423
112	-1.19267
113	-1.23842
114	-1.00813
115	-0.918359
116	-1.06738
117	-1.00797
118	-0.733587
119	-0.749672
120	-0.748536
121	-0.658407
122	-0.759445
123	-0.812476
124	-0.711414
125	-0.875642
126	-0.862198
127	-0.769572
128	-0.633572
129	-0.562968
130	-0.497751
131	-0.521547
132	-0.397596
133	-0.304582
134	-0.945636
135	-1.46723
136	-2.10717
138	-1.81434
139	-2.05176
140	-1.91391
141	-1.40063
142	-1.11352
143	-1.16236
145	-0.967429
147	-1.16148
148	-1.4276
149	-1.37358
150	-1.09229
151	-0.990105
152	-1.05728
153	-1.02342
154	-0.904004
155	-0.905595
156	-0.93522
157	-0.879391
158	-0.723769
160	-0.765271
161	-0.884651
162	-0.828684
163	-0.836948
164	-0.862966
165	-0.833896
166	-0.794803
167	-0.784827
168	-0.759698
169	-0.726232
170	-1.03455
171	-1.69493
172	-1.4287
173	-1.51534
174	-1.03513
175	-0.982839
176	-1.11959
177	-1.05891
178	-1.03557
179	-1.02286
180	-0.984999
181	-0.855799
182	-0.714043
183	-0.735574
184	-0.688213
185	-0.572008
186	-0.563322
187	-0.576902
188	-0.516928
189	-0.461655
190	-0.537784
191	-0.222855
192	-0.353468
193	-0.214697
194	-0.552782
195	-0.420084
196	-0.638567
197	-0.671592
198	-0.980632
199	-1.073
200	-1.14145
201	-1.22395
202	-1.18321
203	-1.3273
204	-1.3209
205	-1.28371
206	-0.961282
207	-1.03662
208	-1.40312
209	-1.57687
210	-1.77821
211	-1.63058
212	-1.36225
213	-1.79517
214	-2.3802
215	-2.20728
216	-1.61591
218	-1.77867
219	-1.63688
220	-1.59474
221	-1.73
222	-1.56722
223	-1.45696
224	-1.66393
225	-1.48699
226	-1.7656
227	-2.06472
228	-1.63451
229	-1.23058
230	-0.860672
231	-0.350946
232	0.258193
233	0.794712
234	-0.20987
235	-0.99591
236	-0.604452
237	-0.45079
238	-0.9006
239	-1.20149
240	-1.57583
241	-1.73005
242	-1.7764
243	-1.85216
244	-1.52625
245	-1.42503
246	-1.31189
247	-0.888288
248	-0.818691
249	-1.06869
250	-1.13632
251	-1.18603
252	-1.27486
253	-1.38521
254	-1.86887
255	-1.34536
256	-1.8822
257	-2.37177
258	-2.30385
259	-2.3719
260	-2.261
261	-1.42449
262	-1.27183
263	-1.37267
264	-0.955157
265	-1.34718
266	-1.20352
267	-1.16807
268	-1.30639
269	-1.26934
270	-1.10378
271	-1.14192
272	-1.22629
273	-1.07245
274	-0.943915
275	-1.03804
276	-1.04227
277	-0.732541
278	-0.487182
279	-0.424948
280	-0.361658
281	-0.334431
282	-0.263841
283	0.552838
284	0.484636
285	0.0589103
286	-0.705007
287	-0.895052
288	-1.15739
289	-0.742721
290	-0.62314
291	-0.512515
292	-0.49207
293	-0.559868
294	-0.336016
295	-0.502659
296	-0.460903
297	-0.242477
298	0.516064
299	0.687121
300	-0.0309637
301	-0.671104
302	-0.193179
303	0.0196686
304	-0.662044
305	-0.718456
306	-0.136774
307	-0.194835
308	-0.732239
309	-0.836956
310	-0.288256
311	-0.305476
312	-0.405611
313	-0.16433
314	-0.681088
315	0.257143
316	-0.274838
317	-0.617807
318	-1.02103
319	-1.52484
320	-1.19888
321	-1.36058
322	-1.32598
323	-0.847612
324	-0.0583787
325	0.40791
326	0.463329
327	0.50385
328	0.874672
329	1.08157
330	0.881284
331	1.06579
332	1.41855
333	1.04312
334	0.844622
335	1.12168
336	0.215565
337	-0.368444
338	-0.81188
339	-0.296681
340	0.119893
341	-0.673811
342	-1.0853
343	-0.393468
344	-0.297108
345	-0.919999
346	-0.867981
347	-0.420345
348	-0.682991
349	-1.1173
350	-1.19936
351	-0.781669
352	-0.30071
353	-0.736041
354	-0.380243
355	-0.703049
356	-0.766172
357	0.337851
358	0.972203
359	1.82171
360	2.55617
361	2.51984
362	1.98622
363	1.86873
364	2.0474
365	1.85037
366	1.78051
367	1.7823
368	1.96567
369	1.76044
370	1.4714
371	1.511
372	1.47682
373	1.06655
374	0.769394
375	0.925675
376	0.751796
377	0.219689
378	0.0843111
379	0.439521
381	0.213974
382	0.225454
383	-0.257373
384	-0.647049
385	-0.661609
386	-1.06311
387	-0.950939
388	-1.02956
389	-2.4869
390	-2.66157
391	-3.09805
392	-1.52427
393	-0.46121
394	-0.632642
396	-1.52673
397	-1.09471
398	-0.71764
399	-0.718104
400	-0.8416
401	-0.829709
402	-0.800298
403	-0.80184
404	-0.891169
405	-0.897954
406	-0.806984
407	-0.83865
408	-1.10262
409	-1.13156
411	-1.09304
412	-1.26867
413	-1.60958
414	-1.48841
415	-1.33904
416	-1.13619
417	-1.05804
418	-0.797743
419	-0.987049
420	-1.0345
421	-1.0692
422	-1.00517
423	-0.873575
424	-0.820792
425	-0.849974
427	-0.784487
428	-0.589884
429	-0.568049
430	-0.684546
431	-1.01614
432	-1.15247
433	-1.19218
434	-1.10998
435	-1.13482
437	-1.26576
438	-1.34037
439	-1.2982
440	-1.20504
441	-1.41919
442	-1.77352
443	-1.56478
444	-1.48107
445	-1.4894
446	-1.27096
447	-1.63686
448	-1.79628
449	-2.14936
450	-1.98078
451	-1.77432
452	-1.71139
453	-1.36156
454	-1.07291
455	-1.03821
456	-1.02728
457	-0.928124
458	-0.973274
459	-0.962257
460	-0.883177
461	-1.24824
462	-1.28878
463	-1.25533
464	-1.04421
465	-1.04164
466	-1.08317
467	-1.00804
468	-1.03119
469	-1.36677
470	-1.59017
471	-1.55206
472	-1.59003
473	-1.82759
474	-1.81688
475	-1.69252
476	-1.7363
477	-1.69378
478	-1.78672
479	-1.76992
480	-1.66657
481	-1.60086
482	-1.60891
483	-1.51247
484	-1.45119
485	-0.760777
486	-0.539745
487	-0.86764
488	-0.98223
489	-0.75871
490	-1.01728
491	-1.07291
492	-0.680486
493	-0.580434
494	-0.268402
495	0.859923
496	1.55504
497	1.97488
498	2.01532
500	2.43021
501	2.45592
502	2.11048
503	2.05926
504	2.02077
505	1.35232
507	1.05879
508	1.26959
509	0.920732
510	0.369323
511	0.446532
512	0.358405
513	-0.157459
514	-0.366621
515	-0.481192
517	-0.598804
518	-0.697262
519	-0.595721
520	-0.622876
521	-0.946125
522	-0.931951
523	-0.885523
524	-1.39389
525	-0.339501
526	0.677545
527	-0.375156
528	-0.43247
529	-0.0298627
530	1.08312
531	1.94992
532	1.38376
533	1.28817
534	1.44125
535	1.73386
536	1.55162
537	1.81691
538	2.29499
539	2.44653
540	2.08955
541	2.50314
542	1.85819
543	1.2774
544	1.34197
545	1.16863
547	0.802934
548	0.866319
549	0.458183
550	0.109174
551	-0.205028
552	-0.122681
553	-0.34675
554	-0.220291
555	-0.382521
556	0.178941
557	-0.606811
558	-0.597096
559	-0.607695
560	-0.756963
561	-0.73503
562	-0.691661
563	-0.713091
564	-0.778458
565	-0.773352
566	-0.781101
567	-0.767477
568	-0.763198
569	-0.803526
570	-0.804724
571	-0.823027
572	-0.813647
573	-0.842153
574	-0.829009
575	-0.778793
576	-0.73673
577	-0.686192
578	-0.690213
579	-0.666166
580	-0.622714
581	-0.599768
582	-0.690097
583	-0.607703
584	-0.658785
585	-0.681723
586	-0.697973
587	-0.70865
588	-0.699592
589	-0.709219
590	-0.705864
591	-0.730324
592	-0.745278
593	-0.749873
594	-0.737259
595	-0.754116
596	-0.785783
597	-0.71447
598	-0.679475
599	-0.808708
600	-0.802192
601	-0.752131
602	-0.84288
603	-0.859909
604	-0.766049
605	-0.714902
606	-0.678838
607	-0.888312
608	-0.934965
609	-0.747816
610	-0.874899
611	-0.987523
612	-0.900025
613	-0.820897
614	-0.903062
615	-0.905647
616	-0.797811
617	-0.775572
618	-0.838962
619	-0.757856
620	-0.667509
621	-0.68985
622	-0.713771
623	-0.629874
624	-0.569255
625	-0.592377
626	-0.606185
627	-0.518179
628	-0.476854
629	-0.52954
630	-0.504388
631	-0.42421
632	-0.415253
633	-0.434993
634	-0.426819
635	-0.465881
636	-0.482697
637	-0.498824
638	-0.498709
639	-0.479713
640	-0.502336
641	-0.558916
642	-0.483402
643	-0.451641
644	-0.516897
645	-0.600297
646	-0.520174
647	-0.576596
648	-0.538485
649	-0.520544
650	-0.469499
651	-0.538906
652	-0.574207
653	-0.528137
654	-0.486284
655	-0.58969
656	-0.573679
657	-0.570301
658	-0.566482
659	-0.565644
660	-0.594415
661	-0.609599
662	-0.617622
663	-0.590928
664	-0.729651
665	-0.568386
666	-0.525877
667	-0.552093
668	-0.48223
669	-0.350594
670	-0.323491
671	-0.319747
672	-0.41987
673	-0.385342
674	-0.30994
675	-0.371732
676	-0.402881
677	-0.350616
678	-0.340571
679	-0.377847
680	-0.359417
681	-0.304534
682	-0.304698
683	-0.311675
684	-0.283951
685	-0.216421
686	-0.212139
687	-0.167776
688	-0.221585
689	-0.265641
690	-0.234827
691	-0.2534
692	-0.243854
693	-0.252817
694	-0.314418
695	-0.323579
696	-0.319689
697	-0.364966
698	-0.465096
699	-0.376735
700	-0.452067
701	-0.311319
702	-0.190173
703	-0.253691
704	-0.238448
705	-0.0673438
706	-0.0883699
707	-0.0557154
708	-0.352401
709	-0.44992
710	-0.452243
711	-0.431614
712	-0.379607
713	-0.318583
714	-0.743142
715	-0.308233
716	0.880686
717	1.3463
718	1.25198
719	1.14295
720	0.165052
721	-0.707586
722	-0.258103
723	-0.427001
724	-0.463468
725	-0.340287
726	-0.389901
727	-0.502446
728	-0.398965
729	-0.302438
730	-0.377775
731	-0.432736
732	-0.438119
733	-0.366016
734	-0.37423
735	-0.454271
736	-0.461977
737	-0.383891
738	-0.413024
739	-0.46475
740	-0.417772
741	-0.36331
742	-0.323497
743	-0.286451
744	-0.294153
745	-0.234503
746	-0.157879
747	-0.122761
748	-0.00641441
749	0.0934546
750	0.140016
751	0.223632
752	0.365941
753	0.464659
754	0.537834
755	0.392473
756	0.340525
757	1.10852
758	0.683096
759	0.525717
760	0.247691
761	0.393495
762	0.457947
763	0.644936
764	0.394034
765	0.257897
766	0.199236
767	0.153404
768	0.0783202
769	0.0343952
770	0.038139
771	-0.00185969
772	-0.0421662
773	-0.0222051
774	-0.0122414
775	-0.00344933
776	0.0407836
777	0.0743227
778	0.112494
779	0.173194
780	0.2812
781	0.318698
782	0.503152
783	0.632314
784	0.433459
785	0.238743
786	0.161179
787	0.231956
788	-0.727612
789	-0.595085
790	-0.928599
791	-0.643591
792	-0.885163
793	-0.943037
794	-0.72048
795	-0.440592
796	-0.26698
797	-0.342568
798	-0.297325
799	-0.192915
800	-0.205851
801	-0.190292
802	-0.164411
803	-0.238874
804	-0.252059
805	-0.188888
806	-0.232278
807	-0.345544
808	-0.293163
809	-0.254885
810	-0.350977
811	-0.39002
812	-0.243348
813	-0.246535
814	-0.504537
815	-0.416498
816	-0.333282
817	-0.226575
818	-0.0953089
819	-0.204231
820	-0.180077
821	-0.143425
822	-0.147432
823	-0.207705
824	-0.181165
825	-0.133714
826	-0.147265
827	-0.155634
828	-0.139961
829	-0.144198
830	-0.181493
831	-0.183812
832	-0.16243
833	-0.159476
834	-0.120972
835	-0.123252
836	-0.142615
837	-0.0542726
838	0.0378437
839	-0.265888
840	-0.37684
841	-0.377845
842	-0.354612
843	-0.318196
844	-0.17286
845	-0.0312595
846	-0.0825979
847	-0.0801253
848	0.00310933
849	-0.0635387
850	-0.273285
851	-0.312096
852	-0.192113
853	-0.186209
854	-0.142548
855	-0.029083
856	-0.0213985
857	0.00279335
858	0.141528
860	0.093285
861	0.0447577
862	0.0106296
863	-0.0201037
864	-0.126373
865	-0.186505
866	-0.096888
867	-0.12229
868	-0.190614
869	-0.149675
870	-0.0632801
871	-0.155294
872	-0.251919
873	-0.182767
874	-0.0950853
875	-0.274424
876	-0.309544
877	-0.0917852
878	-0.0481039
879	-0.137836
880	-0.108939
881	-0.0267844
882	-0.0329285
883	-0.0773351
884	-0.0952922
885	-0.204661
886	-0.150588
887	-0.144805
888	-0.0600488
889	0.303234
890	0.4812
891	0.521185
892	0.386257
893	0.566202
894	0.604264
895	0.170861
896	0.00957043
897	0.257506
899	0.25863
900	0.0149367
901	0.0483124
902	0.192361
903	0.107633
904	0.0844298
905	0.133684
906	0.107927
907	0.0164033
908	-0.00323189
909	0.0559309
910	0.0223444
911	-0.030057
912	0.0256113
913	-0.0409806
914	0.0793144
915	-0.0413929
916	-0.0359884
917	-0.0859231
918	0.171599
919	0.397194
920	0.346728
921	0.66296
922	-0.136644
923	-0.0534035
924	-0.635572
925	0.327241
926	1.10617
927	1.0084
928	1.49832
929	0.624108
930	0.671985
931	0.423619
932	-0.252869
933	-1.35845
934	-1.60257
935	-1.70669
936	-1.76349
937	-1.54605
938	-1.57143
939	-1.32416
940	-0.928105
941	-0.744512
942	-0.329545
943	0.137633
944	0.522632
945	0.7218
946	0.650377
947	0.234341
948	0.590968
949	0.4756
950	0.645895
951	0.703592
952	0.40026
953	0.373342
954	0.0141789
955	0.0124727
956	0.0164846
957	0.0985174
958	0.0241852
959	-0.0183646
960	-0.0142967
961	0.00480168
962	-0.0234555
963	-0.02857
964	-0.016714
965	-0.0862298
966	-0.0823082
967	-0.065749
968	-0.0612605
969	-0.110201
970	-0.106193
971	-0.107802
972	-0.110701
973	-0.0839872
974	-0.0704882
975	-0.058881
976	-0.0477255
977	-0.0210759
978	-0.00734939
979	-0.00333763
980	0.00586124
981	0.0355208
982	0.0293089
983	-0.0109418
984	-0.0940492
985	-0.00857584
986	-0.0590825
987	-0.0514629
988	-0.255986
989	-0.206159
990	-0.125
991	-0.233883
992	-0.25437
993	-0.192839
994	-0.189158
995	-0.224648
996	-0.201397
997	-0.216121
998	-0.330579
999	-0.374698
1000	-0.33061
1001	-0.314668
1002	-0.388707
1003	-0.375557
1004	-0.270346
1005	-0.140304
1006	-0.29541
1007	-0.283022
1008	0.175254
1009	0.63579
1010	0.754705
1011	0.656988
1012	0.669442
1013	0.00890734
1014	-0.111993
1015	-0.278506
1016	-1.30896
1017	-0.792545
1018	-0.488794
1019	0.355973
1020	0.733763
1021	0.462881
1022	0.568483
1023	0.769605
1024	1.29382
1025	0.610076
1026	-0.0489936
1027	0.0157094
1028	0.663167
1029	0.161482
1030	-0.0526641
1031	0.55432
1032	0.969355
1033	1.58361
1034	1.65613
1035	2.33082
1036	1.8373
1037	1.86789
1038	1.85985
1039	1.87173
1040	1.3771
1041	1.61732
1042	1.23085
1043	1.66847
1044	2.18805
1045	1.58384
1046	0.874073
1047	0.579527
1048	-0.466284
1049	-0.725992
1050	-0.69281
1051	-0.68769
1052	-0.576637
1053	-0.668989
1054	-0.727469
1055	-0.648626
1056	-0.661739
1057	-0.754053
1058	-0.723464
1059	-0.658555
1060	-0.739499
1061	-0.781897
1062	-0.693161
1063	-0.716898
1064	-0.831926
1065	-0.763032
1066	-0.654873
1067	-0.874009
1068	-0.950148
1069	-0.62094
1070	-0.750824
1071	-0.996047
1072	-0.904526
1073	-0.843591
1074	-0.948406
1075	-0.320432
1076	0.0129331
1077	0.62332
1078	0.786394
1079	0.0805624
1080	-0.107539
1081	0.189408
1082	0.0938271
1083	0.0652484
1084	0.115492
1085	0.107746
1086	0.03423
1087	0.0462035
1088	0.0454574
1089	0.013044
1090	-0.00586046
1091	-0.0019803
1092	-0.0288324
1093	-0.0744533
1094	-0.0449481
1095	-0.034747
1096	-0.0716977
1097	-0.0554155
1098	-0.058684
1099	-0.0698645
1100	0.0143545
1101	0.0100158
1102	-0.0316122
1103	-0.030267
1104	0.401758
