# Supplementary material for: Rational tuning of temperature sensitivity of the TRPM8 channel
Source: EMBO Rep. 2025 Nov 14;26(24):6325–45. doi: 10.1038/s44319-025-00630-2 (PMC12715194; doi:10.1038/s44319-025-00630-2)
Supplement: Supplementary file 15 — Source data Fig. 4 [file 44319_2025_630_MOESM15_ESM.zip]

Archive with 11 entries (5 files):
- SourceData_Figure4/
- SourceData_Figure4/4A/
- SourceData_Figure4/4A/4A.xlsx
- SourceData_Figure4/4B/
- SourceData_Figure4/4B/4B.xlsx
- SourceData_Figure4/4C/
- SourceData_Figure4/4C/4C.xlsx
- SourceData_Figure4/4D/
- SourceData_Figure4/4D/4D.xlsx
- SourceData_Figure4/4E/
- SourceData_Figure4/4E/4E.xlsx
