# Supplementary material for: Rational tuning of temperature sensitivity of the TRPM8 channel
Source: EMBO Rep. 2025 Nov 14;26(24):6325–45. doi: 10.1038/s44319-025-00630-2 (PMC12715194; doi:10.1038/s44319-025-00630-2)
Supplement: Supplementary file 15 — Source data Fig. 4 [file 44319_2025_630_MOESM15_ESM.zip › SourceData_Figure4/4A/4A.xlsx]

## Sheet: 4A_LeftPannel
WT_Tem	WT_Po		F_Tem	F_Po		H_Tem	H_Po		M_Tem	M_Po		Q_Tem	Q_Po
32.3596	0.00469		33.5502	0		29.8992	0		30.5198	0		31.7437	0
32.3589	0.00668		33.039	0.0044935		29.9015	0.00171		30.4702	0.005966		31.6633	0.00147
32.3434	0.0065		32.6223	0.01349		29.8695	0.00264		29.432	0.0058615		31.4994	0.00344
31.9657	0.00229		32.302	0.01767		29.4357	0.00291		29.4085	0.002565		31.3149	0.00393
31.6446	0.00492		32.003	0.01273		29.5774	0.00187		28.3865	0.007163		31.0731	0.00387
31.3042	0.00441		31.7287	0.006422		29.8703	0.00167		28.3191	0.002204		30.816	0.00276
30.8188	0.00566		31.507	0.0075715		27.9343	0.00454		27.6029	0.0061085		30.5527	0.003
30.5671	0.00159		31.2905	0.010545		24.2743	0.0276		27.125	0.0018525		30.289	0.00153
30.3374	0.0046		31.0979	0.007733		21.8041	0.039		26.878	0.004085		30.0345	0.000206
29.7337	0.00144		30.8943	0.01216		20.3343	0.0481		26.1333	0.0060515		29.6668	0.00224
29.587	0.00373		30.687	0.00988		19.4557	0.0493		25.625	0.032585		29.1476	0.00157
29.3421	0.000575		30.4932	0.012445		18.9747	0.0486		25.2272	0.059565		28.6303	0.00272
28.9762	0.00911		30.2972	0.010355		18.6955	0.0483		24.9919	0.09253		28.13	0.0173
28.6084	0.00903		30.0675	0.013395		18.1272	0.05		24.6403	0.1311		27.5628	0.028
28.3518	0		29.8508	0.013015		17.728	0.0456		24.5441	0.1634		27.1559	0.0359
27.8796	0.00422		29.6841	0.0152		17.355	0.0475		24.4098	0.22895		26.7198	0.0463
27.2199	0.00224		29.5291	0.01463		17.1237	0.0476		24.2925	0.32965		26.3355	0.0539
27.108	0.00501		29.4161	0.0089585		16.298	0.0485		24.125	0.4541		25.9504	0.0581
26.7768	0.0068		29.2247	0.01387		16.3569	0.045		23.9253	0.55765		25.4839	0.0623
26.2742	0.0132		28.9693	0.02204					23.7163	0.67165		25.0043	0.0666
25.3808	0.0447		28.7101	0.03971					23.4204	0.74195		24.5872	0.0669
24.1246	0.174		28.422	0.05662					23.1512	0.7866		24.0955	0.0695
23.0208	0.268		28.1287	0.08493					22.7823	0.82175		23.5568	0.0667
22.0242	0.36		27.8611	0.1121					22.4991	0.82365		22.982	0.0674
21.1378	0.418		27.6118	0.14915					22.1245	0.8265		22.4376	0.0655
20.4494	0.472		27.4149	0.1748					21.7857	0.8341		21.9756	0.0633
19.7799	0.521		27.1217	0.2147					21.4749	0.82175		21.5682	0.065
19.2832	0.56		26.7469	0.342					21.1246	0.8227		21.2183	0.0658
18.8251	0.591		26.2295	0.40185					20.7844	0.8189		20.9467	0.0671
18.4417	0.618		25.2934	0.62225					19.4587	0.8151		20.5431	0.0685
18.1212	0.646		24.1195	0.85785					19.9587	0.8151		20.1318	0.066
17.8312	0.665		23.0917	0.89775					18.853	0.81225		19.6936	0.0657
17.5641	0.68		21.7935	0.88635					18.315	0.81035		19.1856	0.0657
17.3288	0.69		20.3182	0.87305					17.815	0.8075		18.8079	0.0598
17.1607	0.7		19.3177	0.8892					17.115	0.8037		18.4068	0.0592
17.012	0.691		18.0689	0.85025					16.8675	0.8018		18.0625	0.0593
16.8945	0.698		17.1144	0.84835					16.2695	0.798		17.7388	0.0604
16.7611	0.699		16.4453	0.8303								17.4394	0.0585
16.6743	0.699		15.6872	0.8284								17.1504	0.0593
16.614	0.701											16.8769	0.0568
16.5505	0.704											16.6665	0.0596
16.4613	0.708
15.8505	0.704
15.4613	0.708

## Sheet: 4A_RightPannel
		ΔS								ΔH								Average	SEM
W137	Hydrophobicity	-227.04	-161.398	-194.759	-207.16	-179.872	-171.565	-150.616		-67.095	-46.9947	-56.4421	-61.0099	-54.3628	-50.4821	-43.8946		-54.3259	3.04544
Y	0.68	-290.909	-197.019	-312.457						-86.9689	-59.2523	-91.9995						-79.4069	10.1814
H	2.06	-101.584	-164.707	-149.879						-30.0283	-48.5517	-44.5797						-41.0532	5.63045
E	2.68	-251.03	-198.568	-257.028						-75.2773	-58.6764	-76.9694						-70.3077	5.83613
M	-0.1	-561.204	-721.117	-516.916						-166.621	-204.428	-154.948						-175.332	14.933
F	-0.32	-270.096	-231.587	-291.247	-443.414	-291.247				-81.6385	-68.2409	-87.094	-134.25	-87.094				-91.6635	11.1904
L	-0.55	-280.165	-229.383	-310.273						-83.3842	-67.1109	-91.2785						-80.5912	7.11498
