# Supplementary material for: Rational tuning of temperature sensitivity of the TRPM8 channel
Source: EMBO Rep. 2025 Nov 14;26(24):6325–45. doi: 10.1038/s44319-025-00630-2 (PMC12715194; doi:10.1038/s44319-025-00630-2)
Supplement: Supplementary file 15 — Source data Fig. 4 [file 44319_2025_630_MOESM15_ESM.zip › SourceData_Figure4/4B/4B.xlsx]

## Sheet: 4B
WT mice	W137H
2.66667	3.33333
124.333	154.333
1197	1373.33
32.2167	14.2267
9.66667	4.66667
1211.77	1215.77
33.9	35.9867
17	14
185	204.333
5.11667	1.66667
1799.67	1782.67
15.3333	22.6667
373.237	321.263
333.017	291.62
344.333	331
0.333333	0
16.4133	17.3833
29.9833	34.0033
16.3333	21.6667
0.746667	1.59333
0.333333	1
624	664.333
9.99667	16.1733
2	2.66667
287.667	95
2.73333	2.26333
4.59333	2.44333
1.57333	0.333333
2.59	4.48333
0.333333	0
0.333333	0
1.43333	1.04667
18.9933	24.86
554.883	562.307
1594.48	1401.54
1.92667	2.66667
19.39	33.86
108.573	105.41
969.333	886.667
32.74	17.3333
136.553	106.027
813.843	699.51
0.333333	0
26.57	25.73
30.2333	49.6
3.60333	3.51333
0.333333	0.333333
1.65333	1.86667
1.65333	1.86667
23.3333	20.6667
2.27333	1.26667
386.143	429.783
0.363333	0.38
6	8.66667
3.1	3.50333
0.686667	0.673333
394.333	737.333
646.65	81.8433
0.416667	0.846667
22.4933	26.91
22.4933	26.91
0.28	1.06667
2.48333	0
0.666667	1.66667
6.36	9.33333
0	0.666667
0.666667	6.66667
35.3333	31.6667
0	0
0	0.34
0.28	1.06667
147.4	209.823
2.66667	3.66667
0	0
3.14	2.33
117.047	81.8533
404.77	387.177
190.407	175.99
4.67667	4.99
117.99	109.17
45.3333	45.3333
9.14	8.95333
59.8933	51.5367
2.09667	0.733333
7.82333	9.92
0	0
1.66667	1.68
0.423333	1.55667
0.333333	0
18.24	25.4133
0	0.743333
2.66667	1
0.423333	1.55667
108.437	145.733
1	1
1.7	2.57667
2	0.333333
0	0
0	0.33
36.0967	56.3033
13866	13667
0.666667	1.34
0	0
574.043	467.8
2.40333	2.33333
12.9867	8.13333
2	1.75333
2	0
0.333333	0
94.68	97.1033
1	2.11667
1	0.666667
34.88	10.8667
22.96	22.2867
19.01	3.03667
144.417	170.44
0.666667	0.5
180	266.667
84.1867	180.487
1.83667	0.85
25.5567	28.95
689.077	846.247
61.7233	49.2733
2.83	1.20333
0	0.333333
118.203	117.777
2.69	2.54667
0.156667	0.333333
6.30333	5.38667
26.17	30.5333
9.32667	9.46333
0	0.333333
0	0
0.88	0.906667
24.29	23.4567
0.996667	0.506667
1489.29	1451.05
0	0.343333
68.03	66.4967
2.15333	1.55667
0	0.826667
5.13333	3.45333
10.96	6.00667
25.5133	23.4633
238.667	266.667
152.333	190.333
8.34	13.5667
0.993333	0.73
3.44333	2.43333
0	0
0.333333	0
87	86.3333
190.79	299.083
3.53	0
0.563333	0.106667
0.666667	0.893333
3.39333	7.87
0	0
0.333333	0
173.333	217.333
8.21667	9.78667
387.237	139.863
1.35	0.893333
0	0
34.65	38.2633
0	0
0.333333	0.353333
0.333333	0
1.66	2.17
3.52667	1.00667
88.6833	86.4233
0.333333	0
154	235
1704.57	1999.67
8.66667	6.33333
576.44	472.253
242.963	233.217
555.413	589.967
0.513333	0
0.82	1
532.117	522.24
1	1.33333
0.726667	0
1825.33	2085.67
0.333333	0
0.333333	0.333333
0	0.523333
0	0.523333
0	0.523333
2	46.6667
137.07	135.653
0	0
0.666667	0.333333
0	1.33333
37.7567	21.29
549.277	477.057
0.983333	0
141.447	92.7333
3.37667	1.78
115.837	110.39
22.6667	18
931.863	853.177
6.33333	6.33333
2.66667	3.33333
0	0.333333
18.6667	21.6667
7.26667	5.27
1.33333	1.66667
37.3333	25.6667
5964.67	6054.67
40.6667	36.3333
126	116
136	146
114	133.667
1452.6	1312.98
706.31	648.74
16.2067	15.1033
44	31.3333
21	23.6667
1517	1416
0	0.996667
0	1.33333
1	0.333333
67.3867	46.6367
749.667	747
135.747	144.357
0	0
5.66667	5.33333
291.333	284
275.333	342
25.42	32.9667
3.33667	4.88333
3.33333	7
4	0.666667
515.333	583.667
110.333	88.3333
0.333333	0.333333
245.333	240.333
1139.33	1057.33
166	165
128.667	117.667
2597	2581.67
1.66667	2.66667
0.666667	1.33333
3965.67	3639.33
71.46	73.3267
0.333333	0
93.1867	75.08
0.333333	0.333333
0	0.333333
0	0.33
2794.73	2614.31
91.3233	30.7233
0	0.333333
456.573	542.137
0	0.333333
145.777	149.367
73.1267	94.3567
0	0
1.33333	0.666667
1111.82	1182.05
0	0
26.6767	11.8367
474.333	475.333
16.3333	10.6667
59.6667	59.3333
960	986.667
54.8667	71.21
282.757	280.24
0	1.33333
4362.33	4374
182	242.333
105	118.333
1	3
1056.33	986.333
0.666667	0.666667
1753.33	1788.67
52.1967	52.6267
25.5667	24.2533
17.1467	20.3233
969.667	1024.67
23.3333	18.6667
118	144.667
20.1667	21.06
0	0.666667
9.33333	7.33333
1	0
3	3.33333
0	0.666667
0.333333	0.846667
80.6667	79.03
702.667	858.667
404	490
45.3333	44
0	0.333333
0.333333	0.333333
2.66667	2
1272.2	1170.06
3.33333	2.66667
4	2.66667
1348.67	1148
0	0.333333
0	0.666667
3.33333	2.66667
0.666667	0.996667
462.387	437.803
27.42	40.04
3.07667	3.59667
3606.08	2936.12
0	2.33333
1266.73	1170.67
4535.06	3931.81
0.506667	0
712	748
261.667	230.667
13.3533	14.0233
0.33	0.51
4.33333	7
558.717	616.287
0.666667	0.666667
0	0.343333
7.74	19.6167
156.667	178
1.66667	3
0.333333	0
0	0.666667
5.33333	7
9.84	10.8867
28.44	19.3333
26.1133	22.8933
363.38	205.22
37	34.6667
0	0.333333
17	15.3333
0	0
26.1133	22.8933
0.303333	0
11.3333	14
0	0
29	43.3333
106	93.3333
0.333333	1
314.333	323
3.66667	2.33333
0	0.333333
452.357	441.153
167.203	175.7
5.05667	3.29667
613	659.333
16.19	11.72
704.333	770.333
0.983333	0.613333
43.2533	59.4067
14	16
394.667	344.333
1542	1498
204.667	194.333
141.75	159.95
179.667	205
0	0
286	252.667
1692	1923.33
31.6667	47.3333
1137.28	205.763
236	244.667
1529	1640.33
302	326
2678.33	2715.33
1239.33	1296.33
496	519.667
2525.67	2402.33
139.667	132
1312	1264.67
260.347	291.003
2.88667	3.39333
0.966667	1.88
4.84	5.66667
2.86	0.56
0.333333	0.666667
0	0.75
413.227	437.81
15.0033	5
1.34667	2.66667
0	0
0	0
0.563333	0.106667
27.91	13.4767
12.37	19.92
88.6667	101.667
17.2067	6.49667
54.9533	81.2633
26.1133	22.8933
94.3333	87
4.73	3.4
8.66667	7.69
125.933	153.26
0	0.333333
39.4267	42.63
21.1833	18.8033
0	0.333333
2851.27	2678.92
0.666667	0
13.3067	21.58
931.863	853.177
9.67333	2.37333
0.673333	0
13.33	8.1
112	101
1405.67	1499
220	231.667
78.3333	91.3333
694	687.333
209	229.667
1687	1861.67
207	218.333
0.683333	0
0	1.08667
9.67667	7.06333
1.4	0
7.58333	2.91333
20.3667	20.7533
0	0.376667
7.64667	2.86667
0	0.333333
18.5767	16.4833
80	98
21.3333	19.6667
5	6
14.7467	10.8633
0.333333	1.66667
11.0067	11.3433
0.666667	0.333333
3.33333	4
1.33333	1.02333
53.4233	67.05
14.9933	9
9	16.3333
1000.94	1169.77
0	0.176667
0	0.176667
13.78	22.2867
276	316.667
102.43	126.597
764.243	740.347
730.333	667
38.3333	44.3333
463.273	445.803
318.667	381
388.333	392
474.99	410.803
142	168.667
9	10
529.667	566
1400.67	1338.67
344.333	349.667
1365.67	1305
11.3333	10.3333
468.667	485.333
356	344.333
20.3333	27.3333
251.333	227
530.607	517.6
792.603	815.087
2512.67	2874.67
293.333	271
769.587	681.827
19.1233	8.76333
1443	1217.33
2051.33	2024.67
597	707.667
143.667	133.333
682.667	619.667
0.666667	1
61.3333	74
102.333	107
43.92	43.1867
2304.67	2293
345.667	323
243	261.667
24	22
72	76.3333
252.667	224
1.33333	2.33333
186.333	195.333
749.667	797.333
135.333	129.667
2581.67	2669.67
2837.63	3104.57
22	15.6667
265.333	274.667
262	259.333
76.6667	60.6667
50.4967	58.4067
857	747.333
390.333	341.667
1058	1002.67
25.6667	39.3333
1408.67	1482.33
842.527	756.083
129.693	129.087
619	646.667
257.333	266.85
551	550
285.143	271.027
54.6667	52.3333
955.333	975
911.667	886.667
2971.33	3009.33
748.333	682
619	592.333
43.3333	36.6667
1053.67	1023.67
318	309.667
623	583.667
650	657.333
335	336
197.777	190.807
2108.67	2128
3.66667	104
370	336
0	0.403333
1005.67	950
460	540
1661.67	1572.67
53	50.6667
706	736.333
405.333	475.667
569.667	564
1715	1740.67
231.467	234.667
10.34	0
44.3333	54.3333
289	268.333
536.667	477
72	41.6667
845.333	757.667
1.66667	3.33333
0	0
249.667	235
317.333	305
2273	2283
18.6667	53
95.6667	72.6667
16	21
0.333333	0
0.333333	1.33333
8.33333	10.8867
0	0.666667
0.666667	0
21.2633	22.4033
388.667	395.333
6.69667	9.39
0.666667	1
0	0.666667
0.333333	0.333333
0.666667	0.666667
0	0.333333
165.943	145.847
0.666667	3
0.333333	0.333333
9.09333	8.22333
6.33333	4.33333
11	14
3.33333	3.66667
0.35	0.386667
4.68	3.4
912.12	838.47
1.66667	1.66667
1	1.33333
247.277	272.703
5.07	5.43667
2.33333	1
6	12.6667
150.243	173.6
49.6667	53
0	0
10.5167	22.5
39.6867	41.62
0.696667	2.44333
0.666667	0
10.0567	15.9033
26.6467	38.5033
34.2767	46.8133
0	0.666667
6.66667	17.3333
1	2
0	0.333333
15.6767	17
4.66667	3
2	2.66667
0.666667	0
0	0
0.333333	1
0.333333	0.666667
212.58	203.323
21.88	23.1333
0	0.666667
3	3.66667
178.493	163.687
6	9.33333
15	11.3333
239.743	269.7
1.01	1.36667
0	0
0.666667	0.666667
2.33333	7.14667
0	0
1.33333	2.33333
4	2.78
1	0.666667
39.93	57.52
0.333333	0
0	0.333333
0	0
0.666667	2
1.34333	0.89
2.95333	3.65667
703	816.333
1308.03	1512.1
25.6667	31.3333
1	0.333333
0	0.666667
3.66667	1
0.333333	0
10	11
0.666667	0
0.8	2.28333
4	2.33333
0.333333	0
2.47	4.94333
8.66667	11.6667
1	0.666667
102.333	88.6667
2	2.66667
3	3
0.333333	0.333333
2.15333	0.756667
4	4.33333
18.61	16.4033
22	30.3333
27	26
6.76333	9.71667
13.23	11.86
22.4533	22.5233
115.423	132.77
7.33333	3
1.33333	3
10.0167	16.08
0.333333	0
0.666667	0
26.1167	6.77333
14.6667	14.3333
69.08	218.83
1	3
271.34	378.57
266.413	223.337
0	0
3.33333	3.66667
0.33	0
0.333333	0
0.333333	1
43.6667	43.6667
71.3667	71.7267
3.33333	0
1.64333	0
0.666667	0
0.896667	2.49
0.333333	0
11.59	7.83333
2	3
90.34	100.26
0.666667	1
310.667	316
3.66667	2.66667
0.666667	0.666667
6.66667	7
3.53333	3.68
16.6667	19.6667
1.36	0
7.05	7.95333
0.333333	4.33333
0	0.333333
8.66667	10.3333
0	0.666667
0.333333	0
5.00333	7.35333
224.333	223
106.333	155.667
137.66	136.617
2213.67	2436
3813.33	3610.33
775	734.667
1231	1105
1388.33	1578.33
4598.33	4217.33
23.6667	30.6667
7.65667	5.38667
18.3333	18
214.917	240.977
0	1
254.667	238.667
2737.33	2656
405.333	440.333
405.333	412.333
65	67.3333
12.3333	16
29	26.6667
4.66667	2.33333
1021.67	988.333
1415	1322.33
124.667	119.333
87.76	93.05
1748	1734
607.99	641.333
80.6667	88.3333
198	215
548.333	542.333
665.333	669
1681	1750.33
584.667	503.667
178	165
783.667	716
362	443
18.6667	25
2582.67	2757.12
2235.67	2122
4034	4007
134.47	144.913
0	5.91
4.33333	2.66667
752.437	800.523
1213	1230
462	420.667
474.667	475.667
987.333	1121
404	378.333
641.597	642.253
134	139.333
947.667	871.667
117.667	132.333
116	97.3333
573.07	579.413
0.333333	1.33333
177	170.297
208.667	250
183.333	209.667
616.667	664.333
18.3333	13.6667
380	335
0.666667	0.666667
2062	1838
8983	8594
1.66667	0.666667
169	194.667
12	14
9289.67	8995.33
788	820.333
48	111.667
4753.33	4959
575	614
1231	1298
114	80.6667
18.3333	34
4163.67	4157.33
130	135.667
130.667	130.667
34.6667	39
425.667	415
10020.7	9683.67
1041.71	919.85
1835.67	1548.33
3	5
35	114.333
1601.33	1544.33
1330.67	1354.67
1915.22	1846.35
2.66667	16.3333
1124.33	1124.33
426	379
496.333	578
25.6667	39.6667
2859.67	2779
4477	4344.67
473.667	493
236	229.333
69.3767	74.6333
2759.67	2428
7.66667	7.66667
2	13.3333
134.333	128.667
0.333333	0
291.333	280
819.537	877.927
1994.33	2066
5659.67	5465.33
2.33333	7.66667
1370.33	1216
485.667	507.667
176.667	171
1022.67	1033
419.667	474
889.453	953.877
0.333333	24.3333
46.3333	46.6667
1140.33	1300.67
685.287	679.68
352.79	332.653
26	25.6667
1054	1057
3253.67	3062.67
855.667	843.667
80.6667	67.6667
136.667	76
1027	975.667
1335.67	1336
1005.67	991.333
276.333	296.667
46	44.6667
1016	1047.67
349.333	363.667
1128.67	1183
209.333	219.667
181.333	196
1274	1247
3349.67	2946.33
16	20
302.863	315.503
0	4
800.333	957
52.3333	137.333
405.667	369.667
195.333	165.333
2205	2069.33
860.667	943
42.6667	42.3333
185	181.333
627.687	633.337
1382.67	1475.33
7.19	5.00667
3.66667	8.94
25.7467	19.2133
32.72	25.2867
3.93333	5.86
0.676667	0
0.333333	0.666667
2	2.33333
0.666667	0.666667
0.666667	0
0.333333	0.666667
121.667	175.333
1.33333	2.33333
0.666667	0
2.00667	2.77667
0.666667	0.356667
172.337	180
1.33333	0.333333
0	0
0	0
34.06	31.4533
21.4367	27.4867
4.33333	5.33333
0.666667	1
5321.01	4558.45
962.083	1050.38
0.333333	0
14.97	16.89
0.333333	3.66667
0.666667	4.33333
0.333333	0.333333
73.4433	110.977
21.38	17.3533
145.22	145.9
33.31	29.7733
0.45	0
0.666667	1.33333
3.33333	0.333333
0	0.456667
2.33333	2.66667
45.6667	48.3333
119.687	146.12
1445	1349.67
99.4567	115.703
8.66667	8.66667
2.66667	1.66667
9.59333	11.7567
0	0
33.78	29.44
6.79	8.06
15.6867	12.7667
41.4267	39.4467
44.5433	44.6533
4.65	3.84333
87.21	65.6867
92.99	77.34
37.2233	30.6167
9.78667	7.15333
8.01667	9.24667
10	4
48.4233	48.3233
1.66667	0.666667
1	0
15.9	16.91
998.333	1072.33
15.8067	12.4033
0.666667	1.33333
3	2
74.8567	76.9567
46.5567	35.73
104.327	123.803
415.973	326.777
0.613333	0
1100.16	1320.61
0.733333	0.85
480.08	448.09
0.356667	0
11.1567	15.6333
136.723	120.333
17.2933	15.9467
0	0.333333
0.666667	0.333333
0	0.193333
0	0.666667
2642.2	2851.44
847	1123.04
189.333	161
6079.33	5749
251.333	242.667
0	9
402.333	396.333
786	724.25
0.333333	0
463.333	459
294	307
77.3333	57
1	1.66667
516.667	502
233	294.667
1600.33	1610.33
2538.33	2719.33
558	491
137	154.333
2336.67	2049
1287.61	1294.64
1	0.666667
1367.67	1374
1	0.666667
1169.67	1222.33
9413	8857.33
2.33333	3
4.66667	6.66667
775.333	759.333
254.333	247
109	180.333
415.333	442.333
730.333	718.667
204	211.333
6052.33	6746
1	1.33333
1838.33	1786.67
1957.33	2426.33
150.333	122
69	74.3333
8.73	9.25667
591	680.667
222.667	290.333
2422	2234.33
939.667	774
43.3333	42.3333
535.333	552.333
86.3333	83.3333
40	61.3333
256.333	285
413.333	449.333
1794	1580
143.667	109.333
1002.67	1342.67
0	0.333333
81.7067	82.7933
320.997	299.953
170.08	167.273
25.3333	23
621.333	674
429.667	460.333
551.333	530
810.667	792.333
247.333	364
125	131.667
1989.33	2111.33
1394.67	1357.67
617	523.333
1167.33	1216.33
275.333	319.667
736.667	740.333
248.333	239.333
1717.33	1676.67
626	584.667
245.667	242.333
83	67.3333
3.66667	9.66667
126.093	132.003
40.1167	31.4733
138.667	157
20.3333	16.3333
472.667	442
486	526.667
92.3333	74
224.333	260.667
8230.33	7685.67
7.66667	7.66667
269	242.667
1.66667	8.66667
729.667	818.333
1137.67	1233.67
70.3333	72.3333
900	990
1661.33	1815.67
69.6667	102.333
482.333	451.667
720.667	750
140.667	137
77.3333	82.6667
458.333	383.333
300	286
1.33333	3
20	16.3333
94	111
2509.67	2720.89
13.6667	11.3333
1315	1248.67
90.3333	77.6667
290.667	254.667
757	799.667
488.333	499.333
84	90.3333
252	293.667
101.667	95
754.14	726.847
306	311
1097	1022
118.667	132.333
1600.33	1553.67
81.3333	105
1355.67	1322.33
981.333	972.333
1503	1456.33
335.333	301
706	684
292.667	286.667
1099	1086.33
12.3333	7.66667
1108.68	996.623
1009	1214.33
279.667	267.667
0.666667	0.333333
210.667	189
1039.33	1179.67
872.667	860.667
92.6667	84.3333
2426.33	2219.67
1967	1920
1326.67	1339.33
29.1233	33.88
814	799.667
18.6667	16
126.88	133.47
3325.67	3204.33
631.667	682
5314.67	5437.33
3227.33	3214
817	775.333
156.333	114.333
137.333	139.667
459	408.333
381.667	332
182.667	208.667
144.667	195.667
3333	3407.67
9.66667	15.6667
391.333	454.333
4007.33	3855.67
4215.33	4623.67
1097.33	1223
1273	1239
67	54
35.6667	36.3333
4024	3842.67
1850.33	1924
1698.33	1762.67
590.333	538.333
1173	1083.33
0	1
3.66667	2.33333
19.3333	24
154.333	202.667
5	8.28333
438.333	423.667
0	0.333333
707.073	680.787
1306.67	1189.67
11.3333	18.6667
1950.67	1718.33
522.333	432.333
460	430.333
1092.33	897.333
2243.67	2484.33
737.333	663.667
814.333	713.333
665.667	588.333
1460.33	1538.67
243.333	309.333
2381	2049
0	0.333333
0.333333	0.333333
7.66667	4.66667
4732	4788.33
439.813	467.6
5.66667	6.33333
213	208
37	33.3333
291.333	317.667
1969.33	2074
561.667	555
817.333	1384.33
8	10
59.9533	51.61
0	0.333333
1481.33	1674.67
5083	5509.33
955.667	1228.33
766.917	786.05
837	840.333
0	0
234.333	235.333
603.333	628.667
722.667	652.333
98.9733	116.743
28	42
20	26.3333
315.93	294.847
15.3333	21
605	674
2052.02	1993.76
1056.33	1411.67
280.22	269.307
74.6667	73
2	5.33333
1047	1151.67
311	296.333
308	286.667
50.6667	63.3333
4170.33	3639
1319.98	1422.23
375.333	347.333
39.3333	135.667
37.3333	53
39	211.333
0	0.666667
882	818.667
460	604.667
1369.33	1356.33
3	2.33333
1205.67	1231
2134.67	2314.33
714.667	765
1213.67	1158.33
28.6667	22.6667
2576.67	2811.67
413.667	360
1783.33	1647
415	728.667
57.4533	49.53
420	337.333
34.3333	31.6667
12	10.6667
55.3333	53
829.667	879.667
627.667	569.333
3625.33	3463.67
4128	3563
140.667	133
984.223	902.517
1014	950.333
758	814
167.333	161.333
278.667	255.333
127	126.333
68.3333	70
3924.33	4447.67
803.667	863.333
418.733	440.667
476.333	477.333
6.97667	6.78333
40.2867	40.9867
0.666667	0
95.7767	70.6333
0.68	0.536667
24.8933	41.35
0	1.33333
0.813333	0.48
11.3333	9
457.673	313.33
0.333333	0.333333
13.6667	11.6667
3	3
20.3333	26.6667
0	0.333333
7.52	11.8567
0	0.333333
29.51	24.6133
62.9233	79.77
6	5.33333
0	0.333333
406.493	420.337
7.79667	9.14333
9.02667	9.79
0	0.713333
0.493333	0.496667
0.333333	0
11.9967	8.92
0.666667	0.666667
5.40333	4.60667
0.333333	1
12.98	20.9033
3.33333	1.66667
13.2333	20.27
0.333333	0.666667
550.3	567.297
0	0.343333
0.99	1.74667
2.16	1.33333
0	0
1055.5	1391.62
0.333333	0
0.666667	2.33333
0	0.333333
0.666667	0.666667
40.6667	57
2.52667	1.15333
6.66667	8
2029.18	2369.79
10.3333	14.0033
109.667	117.817
5.66667	5
15	10.6667
87.3133	118.67
55.8033	40.7267
6	4.33333
0.666667	0.666667
33.91	43.2667
15.3333	17.6667
34	37
9.66667	8.66667
0.333333	1.66667
5.33333	4.33333
13.5267	9.47
3.33333	3.33333
1.66667	2.36
30.6667	24.3333
3.33333	1.33333
1.12667	4.32333
3.66667	6.66667
87.3133	118.67
970.9	1113.26
1.33333	2
47	44.6667
229.66	259.067
0	0.666667
0.666667	1
1.66667	0.333333
6.68333	6.69333
1	2
27.3333	24
2.66667	2.66667
0	0.333333
1595.33	1563.33
188.333	202.667
812.663	979.987
883.597	892.34
389.743	404.75
348.667	359.333
5248	5141
4174.33	3826.33
45.6667	22
441	430
590.333	539.667
113.663	113.667
1316.67	1281.67
1240	1284
993.667	1229.33
448	392
242	240
2861	2832.33
1960.67	2076.33
527.333	506.333
66.3333	52
1077.67	1071.33
1534.33	1541.33
388.667	371
888	1137.67
658.333	673
164.667	185.667
671	808.297
35.3333	32
144.333	121
16.6667	19.3333
1102	1294
83.01	94.2233
567.333	597.333
393	410.333
130	147.333
1272.33	1390
385.667	401
1131.33	1243
989	1022.67
28.3333	24.6667
1432.67	1418.33
2801.13	2537.75
29.3333	39.6667
1372.47	1259.09
1786	1680.67
22.3333	17.3333
1008.67	1162.33
3024.33	3267
395.667	480.333
391.667	349.333
1281.67	1347.67
1438.67	1486.33
3.66667	0.333333
1134	1107.67
149.333	162
12.3333	13.6667
1.84667	1.65
2706.33	2837.36
12.3333	10.6667
1070.33	1030.33
130.333	125.667
72.5867	40.8533
414.667	444.333
828.333	991.667
2	0.666667
540.667	413.333
260.667	292.667
246.63	261.957
326.333	342.667
678	682.333
479.667	430.667
314.333	304.667
411	412.333
4264.33	4072.67
751.667	755.667
237	216.667
874.333	773.667
1180.33	1433
575.333	630
269.333	253.667
1454.64	1589.08
5642.33	5976
2003.33	1920.67
3510.33	3494.33
716.667	762
1452	1577.67
453	485.337
4.33333	5.33333
0	1.66667
841.667	642
49.3333	21.6667
179.667	162
2156.33	2017.67
679	751.667
31.3333	38.6667
27.9267	28.3333
458	569
13.3333	14
615.667	653
427.653	539
61.3333	55
567.667	519.333
15	38.3333
73	69.6667
977	1017.67
960	1027.67
1639.33	1565.33
141	121.667
139	120.667
1649.33	1631.33
2.66667	1.33333
666.667	733.667
0.666667	1
172.333	150
40	294.333
863.333	741
2280.67	2126.67
0	0
158.667	190
219	190.667
13.6667	9.66667
920	1119.67
1.66667	5.33333
3.66667	39
97.6667	82.3333
1238.33	1305.33
2	1.66667
810.667	682
722.813	981.117
17514.7	18184.7
24.3333	23
5914.33	6086.67
242.667	235.333
644.333	629.667
18.7067	11.5467
115	113.667
4273.33	3678.33
462.333	423.667
280.323	299.617
3096.33	2887
646	633
2.66667	1.66667
0.333333	1
16	13
104	82
1431.67	1693.33
30.3333	36.6667
374.667	360.667
113.333	96.6667
103.667	117.333
1285.67	1290
2601.33	2798
225.93	228
3512.33	3907
1.33333	1.43333
120	126
2173	2255
370.333	321
624	557.667
32	44
947.84	989.957
12	16
319.333	282.667
76.3333	89.6667
18374	16461
6	8.66667
3	2.33333
3.66667	10
482	513.333
346.667	322
380	393
751.333	707
0	0.333333
1264	1386.33
1694.23	1623.74
3	2.33333
562	509.667
197.667	197
288.667	215
2710	2341
630	765
284	256
1485.67	1418.67
4748	4891.33
336.333	333.683
2739.43	2237.85
217.667	199.667
1828	1843.33
0.333333	3
0	0
1.33333	2.33333
0	0
2191	1960
9	14
5.67667	8.35
670.333	725
2073.33	2011
2889.33	2713.67
1051	919.667
1033	1305
0	0.333333
115.333	96.6667
1772	1675
290.777	285.997
2567.67	2307.33
282.667	192.323
2318.9	2049.32
0.333333	0.666667
1457	1510.67
884.14	864.347
2242.67	2885
10.3333	9.66667
231.397	76.89
17.8233	2.53
1494	1599.67
19.3333	40.3333
591.667	591.667
12.6667	14.6667
6.34	6.33667
746	751.667
9800	9479.33
631.667	699
901.333	872.667
620.333	665
0.333333	0.333333
4817	4594.33
1353.33	1378
18.3333	23.6667
1342.33	1277.33
20	33.3333
599.333	653.333
15.6667	18.3333
2.33333	3.33333
349.333	791.667
2987	3188.67
444.667	438.667
424.633	460.333
1149.67	1041
1877.67	1801
126	103.667
5.33333	6
1697.33	1530
3607.33	3406.33
0	0
1743.33	1727
315.62	530.653
60	53
142.333	129
350.667	445.333
115.333	139
514	606.667
0.333333	16
0.333333	7.33333
14964	14764.7
773.333	775
0	1
746	715.667
5294.67	4811
103	66.4467
1.33333	2
3.33333	1.33333
518.333	449
858	805.667
592	646.667
1337.67	1398.67
132	112.333
0	0
131	134.667
1190.67	1337.67
1620.67	1619.33
114.333	139
255.353	275.333
10.6667	12.6667
31.6667	23.1167
56.8733	70.2033
4.56	4.08333
2.33333	1.66667
3.66667	7.66667
27.65	25.0867
9944.67	10984
2051	2138
14.6667	26.3333
5282.33	5951.33
1052.33	1054.67
1382.67	1527.33
1580.67	1644.67
891.953	1008
1155.67	1561
2340.67	2040.67
1305	1263.33
1819.67	1660
0.333333	0
717.15	679.787
0.333333	0.666667
237	226.667
2538	2271
123	132
2733.33	2509.67
641.1	645.013
1052.67	1010.33
2113.67	1921.67
123	155
130.333	123.333
1647	1642.67
0.666667	2.66667
39.6667	67.6667
4620.4	3643.97
4368.33	5171
628	626.667
7054	6848.67
3437.67	3370.33
824.333	770
0	0
1855.01	1627.94
1770.36	1750.92
10.3333	13
47	47.6667
7.33333	15
17.0567	23.4733
44	51
532.333	578
549.667	518.333
34.6667	33
1823.67	1741.33
281.333	242
1	1.66667
0	0.333333
1	2
6.66667	1.91333
322	377.333
0.333333	0
11.3333	11.6667
1296.67	1050.67
102.767	107.457
5.13667	78.6667
569	574.423
2.66667	3
182.333	182.333
49.6667	35
12507.1	11848
851.333	906
0.666667	1.66667
1	2.33333
2581.83	2280.98
227.937	194
168.667	136
260.667	264
32996.9	29612.7
17.3333	14.3267
124.667	120.333
1818	1831.67
2.25667	4.22667
288	277
1100	1068
4	6.66667
0	0.666667
1	0
1.66667	0.333333
662.667	855.333
71.6667	53.6667
2226	2150
1280.33	1182.33
15.6667	50.3333
16	17.3333
1648.8	1764.47
67.3333	153.667
404.333	441
60.22	58.2267
1289.33	1464.67
643.953	733.26
340	450.667
174.667	193.667
906.667	811.333
75.55	81.4467
33.6667	33.6667
669.667	674.333
3780.67	4183.33
0	0
0	0
54.6667	159
1814.33	1630
0.666667	1
5130.67	4926.67
935.333	876.667
19.3333	23.6667
146	120.333
1183	1229.67
535.667	563
1650.33	1536
555.333	600
1699	1448.67
0	0.333333
5349.33	5494
0	0.333333
5	7
24.3333	24.3333
18	16
135	112.333
2827.33	2713.33
354.333	345
718	878
309	294.333
191.333	252
1246	1298.33
1420.33	908.333
314	961.667
7197.67	7146
5327.67	5515
772	596.333
43.6667	34.3333
9.33333	13.3333
1241.67	1092.67
3038.67	2325
13.3333	14.6667
39	39
0.333333	4.33333
2065.33	2215.33
1905.55	1749.82
94.3333	102.667
32.6667	20.6667
2	1.66667
1744.33	1616.33
2643.67	2557.67
275.333	248.333
34.6667	38.3333
3.41	7.72333
183.363	211.363
8.81333	2.07333
2.52333	2.00333
128.283	131.607
87	83.4267
0.333333	0
57.4667	58.0967
8.33333	13.6667
0.333333	0.333333
0.666667	1.40667
1.74667	0.676667
0.333333	0
2.33333	4.66667
1	0
2.73	1.58
0	0
3.66667	2.33333
3.33333	4.66667
3.00333	3
0.333333	0
0	0
0	0.333333
0	0.413333
0.876667	1.94333
0.333333	1.33333
0	0.333333
0	0
31	40.3633
0	1.38
0.333333	0
2.35	1.34
1151.61	1326.12
11.3033	13.95
27.9267	21.3267
0.333333	0
1.35667	3.06
0	0.333333
1.66667	3.33333
18.0767	16.3533
4.10333	6.13667
1	1.66667
19.17	19.1933
0	0.616667
0.666667	2.31333
0.666667	0.686667
0	1.66667
0	0.333333
5.66667	5.33333
0	1
0	0.333333
27.1867	27.1733
0.333333	1.8
177.953	180.19
0	0.333333
2.67	3.00667
10.6433	10.17
1.00667	0.343333
0	0.35
1	0.666667
9.81	8.08
29.2433	26.8233
154.47	169.237
0.333333	0
36.6667	47.3333
232.137	252.833
1	1
10.9	14.69
0	0.333333
104.513	122.363
2.66667	1.33333
3.33333	4
2.33333	3.28667
0.333333	43.6667
0.5	1.5
2.28667	9.62
0	0.333333
1.78667	4.53667
58.2033	81.0433
30.2067	33.85
0.666667	1
0.35	2.13333
3.66667	11.7
15.7833	19.6833
0	0
1.35	0.673333
2	2.66667
3.25	4.22333
134.797	154.08
2.63	3.34667
6.81667	2.02
1.68	1
1.33333	0.693333
5.66667	8
10.3333	14.3333
2.73333	4.21333
180.43	184.61
88.6667	112.667
30.6667	27
35.4233	50.18
0.333333	1.66667
15.0333	18.6467
3	3.33333
2.92	6.99667
18.27	19.7367
262.09	280.363
14.47	11.3233
32.2933	45.7
0	0.333333
347.7	378.65
540.143	661.65
571.083	735.517
58.2967	59.4533
778.507	909.733
20.4533	27.23
186.407	210.773
457.147	530.563
10.6733	11.46
1.10333	3.00667
0.333333	0.666667
0	0.333333
3	3.66667
163.797	153.87
2256.37	2485.66
0.0833333	0.256667
0.346667	0
0.0833333	0.256667
0.983333	0
0.666667	2.24
8.41667	1.06333
0.356667	0.333333
1.28333	0.663333
1612.92	1909.71
1.66667	1.66667
0	0.956667
7.67	6.7
12.13	15.6833
0.333333	0
3.59667	4.37667
20.9133	21.3067
7	6.33333
5.66667	7
35.13	45.3933
2	1
1	1.33333
65.9467	89.4633
8	5.66667
7.63333	8.87333
9.79667	7.74333
34.6633	48.2667
9.20667	9.35333
0	0.666667
0	1.61333
6.47	19.7367
0	0.343333
12.2333	16.4533
5	4.33333
277.04	425.997
493.907	595.423
28.09	29.45
0.333333	0.333333
301	287.667
14.6367	21.0733
0.333333	0.333333
54.2033	66.2733
1.17	0.986667
2.00333	2.29667
832.3	919.93
0.666667	0.666667
455.947	513.703
6.39	0.21
0.666667	0.333333
8.71	17.5933
328.8	347.07
8.00333	12.6667
183.943	199.583
0.75	0.86
7	7
2.04667	2.72333
19	49
69	99
10	7.66667
305.667	288.333
31	38.6667
36	34.3333
0.666667	5
547.333	508
153.667	171
2143.67	2009.67
17032	15179.3
659	716
976.667	1077
1	2
298.333	295.333
24	53.3333
12.3333	12.6667
126.667	118.667
522	526
10	11
2776.33	2943.67
1.66667	1.33333
420.333	405.333
190	226.333
198	190
86.6667	64
12.6667	16.3333
895.333	851
0.333333	1
1.04333	1.38
381.333	325
35.3333	23.3333
0.666667	0.666667
0	0
92.3333	44.6667
86.3333	84
1956.8	1950.29
0.333333	0.666667
1824.67	1687.67
435	427
133.17	153.533
445	448.333
1350.33	1505.56
4.33333	1.66667
222	258.667
0	0.333333
3126	2996.33
1443.67	1452
699.667	676
187.667	146.99
0	0.333333
4320.33	4196
300	275
702	757
2293.33	2345.67
5	4
117.667	124.667
1389	1376
77.8933	83.8933
2081.33	2119
25850	23073.3
71	67.3333
3227.33	3608
721.333	652
33.3333	34.3333
1216.67	1254
998.333	1049.33
26	37.6667
354.333	448
1445.33	1615
0	0.333333
1.66667	0.333333
10	5.66667
91.3333	106
701.667	747
1924.67	2016.67
1	2
832.667	862.667
6.37667	8.66667
19.3333	16
770.703	750.39
49	41.6667
1238	986
2.33333	9.33333
232.047	181.777
380.333	371.667
156.48	142.553
454.667	509.333
0.333333	4.33333
562	569.333
15.3333	29.6667
194.333	273
0	0.666667
0.333333	0.333333
2121.15	2067.18
3	7.33333
546	463.667
3041	3059.33
293.667	307.333
205.667	199
1414.33	1489.67
438	522
238	218.333
913.933	798.237
222.667	211
125.333	119
5709.33	6096.67
13	9.33333
340.667	353.333
29.6667	25.3333
20.78	19.3333
2363	2634.67
8352.55	8319.05
7327.67	8307.68
1762.66	1619.76
1260.67	1391.33
11898	10774
3381.33	3139.67
1130.36	1026.61
143	140.333
[truncated: 16,553 more rows]
