# Supplementary material for: Rational tuning of temperature sensitivity of the TRPM8 channel
Source: EMBO Rep. 2025 Nov 14;26(24):6325–45. doi: 10.1038/s44319-025-00630-2 (PMC12715194; doi:10.1038/s44319-025-00630-2)
Supplement: Supplementary file 15 — Source data Fig. 4 [file 44319_2025_630_MOESM15_ESM.zip › SourceData_Figure4/4C/4C.xlsx]

## Sheet: Sheet1
WT							W137H
	Currents							Currents
Time(ms)	Bath	Menthol	Cold				Time(ms)	Bath	Cold	Menthol
0	1.25057e-12	5.62756e-12	3.12642e-12				0	1.87585e-12	1.25057e-12	4.37699e-12
1	1.87585e-12	4.37699e-12	3.12642e-12				1	1.87585e-12	1.87585e-12	4.37699e-12
2	3.75171e-12	3.12642e-12	1.25057e-12				2	6.25285e-13	2.50114e-12	3.75171e-12
3	2.50114e-12	5.00228e-12	-6.25285e-13				3	6.25285e-13	2.50114e-12	1.25057e-12
4	1.25057e-12	5.00228e-12	1.25057e-12				4	1.87585e-12	3.12642e-12	1.25057e-12
5	1.87585e-12	4.37699e-12	3.12642e-12				5	1.87585e-12	1.25057e-12	3.12642e-12
6	6.25285e-13	6.25285e-12	5.00228e-12				6	6.25285e-13	3.12642e-12	2.50114e-12
7	1.25057e-12	8.75399e-12	3.75171e-12				7	1.25057e-12	1.25057e-12	1.87585e-12
8	2.50114e-12	7.50342e-12	2.50114e-12				8	2.50114e-12	0	0
9	5.00228e-12	4.37699e-12	2.50114e-12				9	0	6.25285e-13	2.50114e-12
10	5.00228e-12	6.25285e-12	3.75171e-12				10	-2.50114e-12	2.50114e-12	2.50114e-12
11	6.25285e-12	1.00046e-11	3.75171e-12				11	6.25285e-13	1.87585e-12	3.12642e-12
12	3.12642e-12	7.50342e-12	4.37699e-12				12	4.37699e-12	-1.25057e-12	6.25285e-12
13	3.75171e-12	8.1287e-12	4.37699e-12				13	5.62756e-12	-1.25057e-12	5.00228e-12
14	5.00228e-12	5.00228e-12	3.12642e-12				14	4.37699e-12	6.25285e-13	4.37699e-12
15	3.12642e-12	3.75171e-12	3.75171e-12				15	5.62756e-12	1.25057e-12	1.87585e-12
16	6.25285e-13	4.37699e-12	4.37699e-12				16	5.00228e-12	4.37699e-12	6.25285e-13
17	2.50114e-12	3.12642e-12	1.87585e-12				17	2.50114e-12	5.62756e-12	-6.25285e-13
18	1.25057e-12	5.00228e-12	6.25285e-13				18	2.50114e-12	3.12642e-12	6.25285e-13
19	6.25285e-13	5.00228e-12	6.25285e-13				19	4.37699e-12	1.87585e-12	1.87585e-12
20	0	6.25285e-12	5.00228e-12				20	4.37699e-12	2.50114e-12	4.37699e-12
21	-1.25057e-12	5.62756e-12	1.25057e-12				21	3.12642e-12	0	3.12642e-12
22	-6.25285e-13	5.00228e-12	6.25285e-13				22	5.00228e-12	2.50114e-12	3.12642e-12
23	6.25285e-13	5.00228e-12	6.25285e-13				23	4.37699e-12	1.87585e-12	2.50114e-12
24	4.37699e-12	4.37699e-12	0				24	1.25057e-12	3.75171e-12	3.12642e-12
25	3.75171e-12	4.37699e-12	-6.25285e-13				25	1.25057e-12	1.87585e-12	3.75171e-12
26	2.50114e-12	4.37699e-12	1.25057e-12				26	-6.25285e-13	6.25285e-13	5.62756e-12
27	3.12642e-12	5.62756e-12	0				27	1.25057e-12	-1.25057e-12	6.25285e-12
28	5.62756e-12	3.75171e-12	1.87585e-12				28	1.25057e-12	1.87585e-12	4.37699e-12
29	1.87585e-12	4.37699e-12	4.37699e-12				29	0	3.75171e-12	5.00228e-12
30	1.25057e-12	3.75171e-12	8.1287e-12				30	1.25057e-12	3.75171e-12	4.37699e-12
31	1.25057e-12	6.25285e-12	6.25285e-12				31	1.87585e-12	5.00228e-12	6.25285e-13
32	-6.25285e-13	8.1287e-12	4.37699e-12				32	1.25057e-12	2.50114e-12	0
33	6.25285e-13	7.50342e-12	6.25285e-13				33	2.50114e-12	2.50114e-12	-1.25057e-12
34	0	7.50342e-12	2.50114e-12				34	3.75171e-12	-6.25285e-13	-1.25057e-12
35	1.25057e-12	8.1287e-12	5.62756e-12				35	4.37699e-12	-6.25285e-13	-1.25057e-12
36	3.12642e-12	6.87813e-12	6.25285e-12				36	5.00228e-12	6.25285e-13	-1.25057e-12
37	1.87585e-12	6.25285e-12	3.12642e-12				37	3.75171e-12	6.25285e-13	-1.87585e-12
38	1.25057e-12	7.50342e-12	6.25285e-13				38	1.87585e-12	0	-1.87585e-12
39	6.25285e-13	9.37927e-12	-6.25285e-13				39	2.50114e-12	1.25057e-12	6.25285e-13
40	6.25285e-13	8.1287e-12	-6.25285e-13				40	1.25057e-12	3.75171e-12	1.87585e-12
41	2.50114e-12	6.87813e-12	3.12642e-12				41	0	3.75171e-12	4.37699e-12
42	1.25057e-12	6.25285e-12	5.62756e-12				42	1.25057e-12	3.75171e-12	5.00228e-12
43	6.25285e-13	6.25285e-12	5.00228e-12				43	4.37699e-12	3.75171e-12	3.12642e-12
44	1.25057e-12	1.87585e-12	3.75171e-12				44	4.37699e-12	3.12642e-12	1.25057e-12
45	1.87585e-12	0	5.00228e-12				45	6.25285e-13	2.50114e-12	3.12642e-12
46	3.75171e-12	2.50114e-12	5.00228e-12				46	0	3.12642e-12	3.12642e-12
47	3.75171e-12	5.62756e-12	3.12642e-12				47	6.25285e-13	2.50114e-12	3.12642e-12
48	5.00228e-12	5.00228e-12	2.50114e-12				48	1.25057e-12	3.75171e-12	1.25057e-12
49	3.75171e-12	4.37699e-12	-6.25285e-13				49	3.75171e-12	3.75171e-12	6.25285e-13
50	6.25285e-13	6.25285e-12	2.50114e-12				50	3.75171e-12	0	1.87585e-12
51	0	6.87813e-12	2.50114e-12				51	1.25057e-12	6.25285e-13	3.12642e-12
52	1.87585e-12	3.75171e-12	2.50114e-12				52	1.25057e-12	1.25057e-12	1.87585e-12
53	1.87585e-12	3.12642e-12	3.12642e-12				53	3.12642e-12	2.50114e-12	4.37699e-12
54	3.75171e-12	4.37699e-12	3.75171e-12				54	6.25285e-12	3.75171e-12	6.25285e-12
55	3.75171e-12	8.75399e-12	5.00228e-12				55	7.50342e-12	1.87585e-12	6.87813e-12
56	5.00228e-12	1.00046e-11	1.87585e-12				56	8.75399e-12	-6.25285e-13	5.62756e-12
57	6.87813e-12	8.75399e-12	1.25057e-12				57	6.87813e-12	1.87585e-12	2.50114e-12
58	5.62756e-12	6.25285e-12	3.75171e-12				58	5.62756e-12	3.75171e-12	-6.25285e-13
59	1.25057e-12	6.87813e-12	4.37699e-12				59	2.50114e-12	8.75399e-12	2.50114e-12
60	-2.50114e-12	6.25285e-12	3.12642e-12				60	-1.25057e-12	8.75399e-12	6.25285e-13
61	-2.50114e-12	6.87813e-12	3.12642e-12				61	-1.87585e-12	5.00228e-12	6.25285e-13
62	0	5.62756e-12	3.75171e-12				62	1.87585e-12	1.87585e-12	6.25285e-13
63	1.25057e-12	6.25285e-13	2.50114e-12				63	1.87585e-12	-6.25285e-13	1.87585e-12
64	1.87585e-12	1.87585e-12	3.75171e-12				64	1.25057e-12	-6.25285e-13	0
65	1.25057e-12	4.37699e-12	1.87585e-12				65	1.25057e-12	1.25057e-12	2.50114e-12
66	-1.87585e-12	4.37699e-12	1.87585e-12				66	1.87585e-12	1.25057e-12	1.87585e-12
67	1.87585e-12	6.25285e-12	2.50114e-12				67	3.12642e-12	1.25057e-12	5.62756e-12
68	5.62756e-12	1.00046e-11	4.37699e-12				68	3.75171e-12	1.87585e-12	6.25285e-12
69	5.00228e-12	6.25285e-12	5.00228e-12				69	1.25057e-12	3.75171e-12	3.12642e-12
70	2.50114e-12	6.25285e-12	4.37699e-12				70	1.25057e-12	3.75171e-12	5.62756e-12
71	2.50114e-12	5.00228e-12	3.75171e-12				71	1.25057e-12	2.50114e-12	5.62756e-12
72	1.87585e-12	5.00228e-12	1.25057e-12				72	2.50114e-12	2.50114e-12	2.50114e-12
73	0	5.62756e-12	1.25057e-12				73	4.37699e-12	2.50114e-12	-6.25285e-13
74	1.87585e-12	5.62756e-12	0				74	2.50114e-12	2.50114e-12	-2.50114e-12
75	4.37699e-12	4.37699e-12	-6.25285e-13				75	2.50114e-12	3.12642e-12	-3.12642e-12
76	5.62756e-12	4.37699e-12	3.75171e-12				76	1.87585e-12	6.25285e-12	-2.50114e-12
77	3.12642e-12	5.00228e-12	2.50114e-12				77	2.50114e-12	3.75171e-12	-3.12642e-12
78	2.50114e-12	3.75171e-12	1.25057e-12				78	1.87585e-12	-6.25285e-13	-1.87585e-12
79	3.12642e-12	4.37699e-12	1.87585e-12				79	6.25285e-13	-1.87585e-12	1.25057e-12
80	3.12642e-12	5.00228e-12	1.25057e-12				80	4.37699e-12	1.87585e-12	1.87585e-12
81	0	5.00228e-12	2.50114e-12				81	5.00228e-12	3.12642e-12	1.25057e-12
82	-1.87585e-12	6.87813e-12	3.12642e-12				82	2.50114e-12	5.62756e-12	1.25057e-12
83	0	5.62756e-12	3.75171e-12				83	6.25285e-13	5.62756e-12	6.25285e-13
84	2.50114e-12	3.75171e-12	6.25285e-12				84	1.25057e-12	6.25285e-12	3.75171e-12
85	3.12642e-12	4.37699e-12	7.50342e-12				85	1.25057e-12	6.25285e-12	7.50342e-12
86	3.12642e-12	5.62756e-12	6.87813e-12				86	6.25285e-13	6.25285e-13	6.25285e-12
87	5.00228e-12	7.50342e-12	5.62756e-12				87	3.12642e-12	-1.25057e-12	5.00228e-12
88	5.00228e-12	1.06298e-11	3.75171e-12				88	5.00228e-12	-6.25285e-13	3.75171e-12
89	4.37699e-12	1.00046e-11	1.25057e-12				89	4.37699e-12	1.25057e-12	2.50114e-12
90	2.50114e-12	5.62756e-12	2.50114e-12				90	1.25057e-12	6.25285e-13	1.87585e-12
91	1.25057e-12	3.75171e-12	3.12642e-12				91	-1.25057e-12	1.25057e-12	3.12642e-12
92	1.87585e-12	3.75171e-12	4.37699e-12				92	-2.50114e-12	6.25285e-13	3.75171e-12
93	3.75171e-12	3.12642e-12	2.50114e-12				93	1.25057e-12	-2.50114e-12	5.00228e-12
94	1.87585e-12	6.87813e-12	1.25057e-12				94	3.75171e-12	-6.25285e-13	2.50114e-12
95	-1.25057e-12	7.50342e-12	6.25285e-12				95	3.75171e-12	-6.25285e-13	1.87585e-12
96	-2.50114e-12	6.25285e-12	5.62756e-12				96	4.37699e-12	2.50114e-12	6.25285e-13
97	-1.87585e-12	5.00228e-12	3.75171e-12				97	6.25285e-12	1.87585e-12	1.87585e-12
98	0	5.62756e-12	2.50114e-12				98	2.50114e-12	3.12642e-12	-6.25285e-13
99	1.87585e-12	7.50342e-12	3.75171e-12				99	2.50114e-12	2.50114e-12	1.87585e-12
100	1.87585e-12	7.50342e-12	4.37699e-12				100	2.50114e-12	4.37699e-12	5.62756e-12
101	3.75171e-12	6.25285e-12	8.1287e-12				101	2.50114e-12	8.1287e-12	4.37699e-12
102	4.37699e-12	1.87585e-12	7.50342e-12				102	3.12642e-12	7.50342e-12	6.25285e-13
103	3.75171e-12	6.25285e-13	3.75171e-12				103	2.50114e-12	1.87585e-12	-6.25285e-13
104	3.12642e-12	6.25285e-13	1.87585e-12				104	1.87585e-12	-1.25057e-12	0
105	2.50114e-12	3.12642e-12	3.12642e-12				105	2.50114e-12	-1.87585e-12	3.12642e-12
106	6.25285e-13	5.00228e-12	3.12642e-12				106	2.50114e-12	-6.25285e-13	3.12642e-12
107	6.25285e-13	8.1287e-12	3.75171e-12				107	4.37699e-12	2.50114e-12	2.50114e-12
108	1.87585e-12	8.75399e-12	4.37699e-12				108	1.87585e-12	5.00228e-12	1.87585e-12
109	2.50114e-12	1.12551e-11	3.75171e-12				109	6.25285e-13	3.12642e-12	3.12642e-12
110	1.87585e-12	8.75399e-12	4.37699e-12				110	3.75171e-12	2.50114e-12	3.12642e-12
111	6.25285e-13	3.75171e-12	5.00228e-12				111	3.75171e-12	3.75171e-12	1.25057e-12
112	1.25057e-12	4.37699e-12	4.37699e-12				112	5.00228e-12	4.37699e-12	-2.50114e-12
113	1.87585e-12	3.12642e-12	2.50114e-12				113	3.12642e-12	5.62756e-12	-2.50114e-12
114	3.75171e-12	2.50114e-12	3.75171e-12				114	4.37699e-12	3.12642e-12	-6.25285e-13
115	5.00228e-12	2.50114e-12	1.25057e-12				115	3.75171e-12	1.25057e-12	1.87585e-12
116	2.50114e-12	5.62756e-12	-6.25285e-13				116	1.25057e-12	1.25057e-12	3.12642e-12
117	0	6.25285e-12	6.25285e-13				117	0	0	1.25057e-12
118	6.25285e-13	7.50342e-12	2.50114e-12				118	-2.50114e-12	0	-1.25057e-12
119	3.12642e-12	6.25285e-12	3.12642e-12				119	0	1.87585e-12	1.87585e-12
120	6.25285e-13	4.37699e-12	2.50114e-12				120	2.50114e-12	3.12642e-12	5.62756e-12
121	3.12642e-12	3.75171e-12	1.25057e-12				121	3.75171e-12	1.87585e-12	5.00228e-12
122	1.25057e-12	3.12642e-12	6.25285e-13				122	4.37699e-12	1.87585e-12	1.25057e-12
123	-1.25057e-12	5.00228e-12	1.87585e-12				123	4.37699e-12	1.25057e-12	-6.25285e-13
124	-1.25057e-12	8.1287e-12	6.25285e-12				124	3.12642e-12	2.50114e-12	1.25057e-12
125	-6.25285e-13	8.75399e-12	5.62756e-12				125	4.37699e-12	4.37699e-12	1.25057e-12
126	-6.25285e-13	6.25285e-12	1.87585e-12				126	3.12642e-12	4.37699e-12	2.50114e-12
127	6.25285e-13	6.87813e-12	-2.50114e-12				127	6.25285e-13	6.25285e-13	2.50114e-12
128	2.50114e-12	3.75171e-12	-1.87585e-12				128	1.87585e-12	0	3.75171e-12
129	3.75171e-12	3.75171e-12	2.50114e-12				129	1.87585e-12	-3.12642e-12	2.50114e-12
130	3.75171e-12	4.37699e-12	4.37699e-12				130	2.50114e-12	-6.25285e-13	4.37699e-12
131	1.87585e-12	3.12642e-12	5.00228e-12				131	1.25057e-12	6.25285e-12	3.12642e-12
132	3.75171e-12	4.37699e-12	2.50114e-12				132	1.25057e-12	7.50342e-12	1.25057e-12
133	3.12642e-12	4.37699e-12	1.87585e-12				133	5.00228e-12	5.62756e-12	1.87585e-12
134	2.50114e-12	2.50114e-12	3.12642e-12				134	6.87813e-12	5.00228e-12	1.25057e-12
135	-6.25285e-13	5.62756e-12	3.75171e-12				135	3.75171e-12	5.00228e-12	1.87585e-12
136	-1.25057e-12	5.00228e-12	4.37699e-12				136	1.25057e-12	3.75171e-12	3.12642e-12
137	1.25057e-12	3.75171e-12	5.62756e-12				137	1.25057e-12	1.87585e-12	3.12642e-12
138	1.25057e-12	3.75171e-12	4.37699e-12				138	6.25285e-13	0	3.12642e-12
139	-6.25285e-13	5.62756e-12	2.50114e-12				139	1.87585e-12	1.25057e-12	3.12642e-12
140	0	8.75399e-12	2.50114e-12				140	3.75171e-12	1.25057e-12	2.50114e-12
141	1.87585e-12	1.00046e-11	3.75171e-12				141	4.37699e-12	3.12642e-12	2.50114e-12
142	3.12642e-12	6.87813e-12	3.12642e-12				142	3.75171e-12	3.12642e-12	3.12642e-12
143	3.75171e-12	5.62756e-12	3.75171e-12				143	1.87585e-12	2.50114e-12	1.87585e-12
144	-6.25285e-13	6.25285e-12	3.12642e-12				144	6.25285e-13	3.12642e-12	1.25057e-12
145	-3.12642e-12	5.62756e-12	3.75171e-12				145	6.25285e-13	2.50114e-12	1.25057e-12
146	-3.12642e-12	4.37699e-12	4.37699e-12				146	1.25057e-12	1.25057e-12	2.50114e-12
147	-1.25057e-12	5.00228e-12	5.62756e-12				147	1.87585e-12	3.12642e-12	2.50114e-12
148	4.37699e-12	8.1287e-12	3.12642e-12				148	2.50114e-12	3.75171e-12	2.50114e-12
149	6.25285e-12	7.50342e-12	1.87585e-12				149	1.25057e-12	2.50114e-12	2.50114e-12
150	4.37699e-12	5.62756e-12	3.12642e-12				150	1.87585e-12	1.87585e-12	2.50114e-12
151	6.25285e-13	5.62756e-12	2.50114e-12				151	1.87585e-12	3.75171e-12	1.25057e-12
152	-1.87585e-12	3.75171e-12	1.87585e-12				152	3.75171e-12	2.50114e-12	1.87585e-12
153	-1.25057e-12	2.50114e-12	5.62756e-12				153	2.50114e-12	1.87585e-12	6.25285e-13
154	1.87585e-12	1.25057e-12	4.37699e-12				154	1.87585e-12	3.75171e-12	1.25057e-12
155	3.12642e-12	2.50114e-12	2.50114e-12				155	3.75171e-12	5.62756e-12	0
156	2.50114e-12	6.25285e-13	2.50114e-12				156	3.12642e-12	4.37699e-12	3.12642e-12
157	4.37699e-12	6.25285e-13	3.75171e-12				157	-6.25285e-13	1.25057e-12	3.12642e-12
158	1.25057e-12	5.00228e-12	3.75171e-12				158	-6.25285e-13	0	4.37699e-12
159	1.87585e-12	6.25285e-12	0				159	1.25057e-12	1.25057e-12	3.75171e-12
160	3.75171e-12	5.00228e-12	-6.25285e-13				160	3.12642e-12	2.50114e-12	1.25057e-12
161	5.00228e-12	3.12642e-12	3.12642e-12				161	3.75171e-12	1.25057e-12	-1.87585e-12
162	3.12642e-12	2.50114e-12	4.37699e-12				162	2.50114e-12	2.50114e-12	-6.25285e-13
163	4.37699e-12	5.00228e-12	2.50114e-12				163	3.75171e-12	2.50114e-12	3.12642e-12
164	3.75171e-12	8.1287e-12	1.87585e-12				164	3.12642e-12	2.50114e-12	5.62756e-12
165	2.50114e-12	8.75399e-12	3.75171e-12				165	2.50114e-12	1.25057e-12	6.87813e-12
166	1.25057e-12	6.87813e-12	4.37699e-12				166	3.75171e-12	2.50114e-12	4.37699e-12
167	0	5.62756e-12	4.37699e-12				167	5.00228e-12	2.50114e-12	-6.25285e-13
168	1.87585e-12	8.75399e-12	2.50114e-12				168	2.50114e-12	1.25057e-12	-1.87585e-12
169	2.50114e-12	1.00046e-11	3.12642e-12				169	0	1.87585e-12	0
170	3.75171e-12	5.62756e-12	3.75171e-12				170	1.87585e-12	3.75171e-12	3.12642e-12
171	1.25057e-12	4.37699e-12	5.00228e-12				171	5.62756e-12	4.37699e-12	3.75171e-12
172	-1.25057e-12	4.37699e-12	2.50114e-12				172	7.50342e-12	6.87813e-12	3.75171e-12
173	-1.87585e-12	3.75171e-12	1.87585e-12				173	4.37699e-12	6.25285e-12	3.75171e-12
174	1.87585e-12	6.25285e-12	3.75171e-12				174	-1.25057e-12	3.12642e-12	3.75171e-12
175	2.50114e-12	4.37699e-12	5.62756e-12				175	-6.25285e-13	1.25057e-12	4.37699e-12
176	2.50114e-12	6.25285e-12	3.75171e-12				176	6.25285e-13	6.25285e-13	5.00228e-12
177	1.87585e-12	7.50342e-12	1.87585e-12				177	1.25057e-12	3.12642e-12	2.50114e-12
178	1.87585e-12	7.50342e-12	1.87585e-12				178	3.12642e-12	5.62756e-12	2.50114e-12
179	3.12642e-12	7.50342e-12	1.25057e-12				179	2.50114e-12	3.12642e-12	2.50114e-12
180	2.50114e-12	5.00228e-12	1.87585e-12				180	6.25285e-13	6.25285e-12	0
181	3.75171e-12	4.37699e-12	3.12642e-12				181	1.25057e-12	5.00228e-12	6.25285e-13
182	3.75171e-12	3.12642e-12	5.00228e-12				182	1.25057e-12	6.25285e-13	2.50114e-12
183	1.87585e-12	4.37699e-12	5.00228e-12				183	1.87585e-12	6.25285e-13	1.25057e-12
184	6.25285e-13	2.50114e-12	3.75171e-12				184	1.87585e-12	3.12642e-12	1.87585e-12
185	-1.87585e-12	1.87585e-12	3.75171e-12				185	-6.25285e-13	5.00228e-12	4.37699e-12
186	6.25285e-13	3.12642e-12	3.75171e-12				186	-1.25057e-12	5.62756e-12	5.62756e-12
187	4.37699e-12	4.37699e-12	6.25285e-12				187	0	3.75171e-12	7.50342e-12
188	5.00228e-12	8.75399e-12	7.50342e-12				188	3.12642e-12	2.50114e-12	2.50114e-12
189	2.50114e-12	8.1287e-12	3.75171e-12				189	5.62756e-12	1.25057e-12	-6.25285e-13
190	1.25057e-12	5.62756e-12	2.50114e-12				190	1.87585e-12	-6.25285e-13	-6.25285e-13
191	2.50114e-12	3.75171e-12	2.50114e-12				191	1.87585e-12	0	0
192	1.25057e-12	3.75171e-12	2.50114e-12				192	2.50114e-12	-6.25285e-13	0
193	-6.25285e-13	8.1287e-12	2.50114e-12				193	3.75171e-12	3.75171e-12	-1.87585e-12
194	1.87585e-12	1.06298e-11	1.87585e-12				194	3.12642e-12	6.25285e-12	2.50114e-12
195	1.25057e-12	6.25285e-12	3.75171e-12				195	5.00228e-12	6.25285e-12	4.37699e-12
196	4.37699e-12	3.75171e-12	6.25285e-12				196	6.87813e-12	5.62756e-12	5.00228e-12
197	5.62756e-12	4.37699e-12	3.12642e-12				197	5.00228e-12	3.75171e-12	4.37699e-12
198	2.50114e-12	5.00228e-12	3.12642e-12				198	2.50114e-12	2.50114e-12	3.75171e-12
199	-1.25057e-12	3.75171e-12	5.00228e-12				199	1.25057e-12	6.25285e-13	2.50114e-12
200	0	4.37699e-12	5.00228e-12				200	3.75171e-12	6.25285e-13	1.25057e-12
201	3.75171e-12	6.87813e-12	6.25285e-12				201	4.37699e-12	1.87585e-12	-6.25285e-13
202	4.37699e-12	7.50342e-12	4.37699e-12				202	3.75171e-12	3.75171e-12	2.50114e-12
203	1.25057e-12	6.87813e-12	1.25057e-12				203	3.12642e-12	4.37699e-12	4.37699e-12
204	1.25057e-12	5.62756e-12	1.87585e-12				204	3.12642e-12	6.25285e-12	4.37699e-12
205	1.25057e-12	5.00228e-12	4.37699e-12				205	1.87585e-12	5.00228e-12	3.12642e-12
206	3.12642e-12	3.75171e-12	5.62756e-12				206	1.25057e-12	5.00228e-12	4.37699e-12
207	1.25057e-12	4.37699e-12	5.00228e-12				207	-6.25285e-13	5.00228e-12	2.50114e-12
208	6.25285e-13	6.87813e-12	1.25057e-12				208	-6.25285e-13	3.75171e-12	1.25057e-12
209	-1.25057e-12	8.1287e-12	3.12642e-12				209	6.25285e-13	2.50114e-12	1.87585e-12
210	0	8.1287e-12	5.00228e-12				210	2.50114e-12	3.12642e-12	4.37699e-12
211	3.12642e-12	4.37699e-12	2.50114e-12				211	3.12642e-12	5.62756e-12	4.37699e-12
212	3.75171e-12	3.12642e-12	1.25057e-12				212	4.37699e-12	5.62756e-12	3.75171e-12
213	6.25285e-12	2.50114e-12	1.87585e-12				213	4.37699e-12	5.62756e-12	6.25285e-13
214	5.62756e-12	2.50114e-12	4.37699e-12				214	3.75171e-12	4.37699e-12	-6.25285e-13
215	2.50114e-12	4.37699e-12	2.50114e-12				215	0	3.12642e-12	2.50114e-12
216	1.87585e-12	3.75171e-12	6.25285e-13				216	-1.25057e-12	1.87585e-12	5.62756e-12
217	1.87585e-12	5.62756e-12	1.25057e-12				217	-1.87585e-12	-6.25285e-13	4.37699e-12
218	2.50114e-12	7.50342e-12	6.25285e-12				218	-6.25285e-13	1.25057e-12	1.87585e-12
219	0	9.37927e-12	7.50342e-12				219	6.25285e-13	0	1.87585e-12
220	1.25057e-12	6.25285e-12	5.00228e-12				220	0	-6.25285e-13	1.25057e-12
221	2.50114e-12	5.00228e-12	3.75171e-12				221	1.87585e-12	5.00228e-12	-1.87585e-12
222	3.75171e-12	1.87585e-12	5.00228e-12				222	2.50114e-12	5.00228e-12	0
223	5.00228e-12	3.75171e-12	4.37699e-12				223	2.50114e-12	3.75171e-12	1.87585e-12
224	2.50114e-12	6.25285e-12	4.37699e-12				224	2.50114e-12	5.00228e-12	5.00228e-12
225	1.87585e-12	7.50342e-12	1.87585e-12				225	1.87585e-12	2.50114e-12	5.00228e-12
226	1.25057e-12	5.00228e-12	3.12642e-12				226	4.37699e-12	1.25057e-12	2.50114e-12
227	6.25285e-13	2.50114e-12	4.37699e-12				227	2.50114e-12	2.50114e-12	-6.25285e-13
228	-6.25285e-13	6.25285e-13	2.50114e-12				228	6.25285e-13	4.37699e-12	1.25057e-12
229	-6.25285e-13	0	1.25057e-12				229	1.25057e-12	1.87585e-12	1.87585e-12
230	1.25057e-12	2.50114e-12	3.12642e-12				230	1.25057e-12	6.25285e-13	1.87585e-12
231	5.00228e-12	6.25285e-12	3.75171e-12				231	6.25285e-13	1.87585e-12	6.25285e-13
232	5.00228e-12	7.50342e-12	5.62756e-12				232	-6.25285e-13	0	1.87585e-12
233	2.50114e-12	6.25285e-12	6.87813e-12				233	-6.25285e-13	1.25057e-12	2.50114e-12
234	-6.25285e-13	5.62756e-12	7.50342e-12				234	2.50114e-12	3.75171e-12	2.50114e-12
235	-6.25285e-13	5.00228e-12	6.25285e-12				235	2.50114e-12	5.00228e-12	1.87585e-12
236	0	7.50342e-12	3.75171e-12				236	1.87585e-12	4.37699e-12	2.50114e-12
237	2.50114e-12	3.75171e-12	6.25285e-13				237	-6.25285e-13	1.87585e-12	4.37699e-12
238	5.62756e-12	6.25285e-13	1.25057e-12				238	1.87585e-12	2.50114e-12	3.75171e-12
239	6.25285e-12	2.50114e-12	4.37699e-12				239	2.50114e-12	2.50114e-12	3.75171e-12
240	3.75171e-12	5.62756e-12	5.00228e-12				240	3.12642e-12	3.75171e-12	3.12642e-12
241	6.25285e-13	1.00046e-11	3.75171e-12				241	1.25057e-12	5.62756e-12	2.50114e-12
242	6.25285e-13	5.00228e-12	2.50114e-12				242	1.25057e-12	6.25285e-12	2.50114e-12
243	3.12642e-12	2.50114e-12	2.50114e-12				243	1.25057e-12	4.37699e-12	3.75171e-12
244	5.62756e-12	1.87585e-12	2.50114e-12				244	3.75171e-12	4.37699e-12	3.12642e-12
245	4.37699e-12	2.50114e-12	0				245	4.37699e-12	3.75171e-12	-1.25057e-12
246	3.75171e-12	3.75171e-12	2.50114e-12				246	2.50114e-12	3.75171e-12	-1.25057e-12
247	1.25057e-12	5.00228e-12	3.75171e-12				247	-6.25285e-13	3.75171e-12	1.87585e-12
248	-6.25285e-13	5.00228e-12	4.37699e-12				248	-1.87585e-12	3.75171e-12	3.75171e-12
249	-1.25057e-12	5.00228e-12	4.37699e-12				249	0	6.25285e-13	5.62756e-12
250	1.25057e-12	5.00228e-12	1.25057e-12				250	3.12642e-12	6.25285e-13	5.00228e-12
251	4.37699e-12	5.00228e-12	2.50114e-12				251	2.50114e-12	2.50114e-12	6.25285e-13
252	3.75171e-12	8.1287e-12	2.50114e-12				252	2.50114e-12	5.62756e-12	1.87585e-12
253	1.87585e-12	8.1287e-12	6.25285e-13				253	1.87585e-12	5.62756e-12	1.87585e-12
254	1.25057e-12	3.12642e-12	2.50114e-12				254	4.37699e-12	5.62756e-12	2.50114e-12
255	-6.25285e-13	2.50114e-12	2.50114e-12				255	1.87585e-12	3.75171e-12	1.25057e-12
256	1.87585e-12	4.37699e-12	3.75171e-12				256	6.25285e-13	1.25057e-12	1.25057e-12
257	1.87585e-12	7.50342e-12	1.87585e-12				257	0	3.12642e-12	3.75171e-12
258	6.25285e-13	8.1287e-12	1.25057e-12				258	1.25057e-12	3.75171e-12	3.75171e-12
259	2.50114e-12	6.87813e-12	3.75171e-12				259	3.12642e-12	3.75171e-12	5.00228e-12
260	6.25285e-13	5.62756e-12	6.87813e-12				260	3.75171e-12	3.75171e-12	6.25285e-13
261	1.25057e-12	5.00228e-12	5.00228e-12				261	1.25057e-12	3.75171e-12	6.25285e-13
262	0	2.50114e-12	3.75171e-12				262	0	3.12642e-12	1.25057e-12
263	1.87585e-12	1.87585e-12	1.87585e-12				263	-6.25285e-13	2.50114e-12	2.50114e-12
264	4.37699e-12	2.50114e-12	3.75171e-12				264	5.00228e-12	5.00228e-12	1.87585e-12
265	3.75171e-12	5.00228e-12	2.50114e-12				265	8.1287e-12	4.37699e-12	-1.25057e-12
266	4.37699e-12	4.37699e-12	1.87585e-12				266	6.87813e-12	6.25285e-13	6.25285e-13
267	2.50114e-12	3.75171e-12	2.50114e-12				267	3.12642e-12	0	2.50114e-12
268	1.25057e-12	6.87813e-12	2.50114e-12				268	-1.87585e-12	2.50114e-12	3.75171e-12
269	6.25285e-13	8.1287e-12	1.25057e-12				269	6.25285e-13	3.12642e-12	3.12642e-12
270	1.25057e-12	6.25285e-12	1.25057e-12				270	2.50114e-12	-6.25285e-13	2.50114e-12
271	3.75171e-12	4.37699e-12	3.12642e-12				271	1.25057e-12	0	3.12642e-12
272	1.87585e-12	3.75171e-12	5.62756e-12				272	1.25057e-12	3.75171e-12	3.75171e-12
273	6.25285e-13	4.37699e-12	6.25285e-12				273	1.25057e-12	4.37699e-12	3.75171e-12
274	1.25057e-12	6.87813e-12	7.50342e-12				274	3.12642e-12	5.62756e-12	4.37699e-12
275	3.12642e-12	5.62756e-12	5.62756e-12				275	2.50114e-12	3.75171e-12	4.37699e-12
276	3.12642e-12	2.50114e-12	4.37699e-12				276	3.12642e-12	6.25285e-13	8.1287e-12
277	0	3.75171e-12	3.75171e-12				277	3.12642e-12	-1.87585e-12	5.62756e-12
278	-6.25285e-13	6.25285e-12	1.25057e-12				278	4.37699e-12	0	3.12642e-12
279	-1.25057e-12	3.12642e-12	1.87585e-12				279	1.87585e-12	5.62756e-12	2.50114e-12
280	-1.25057e-12	1.25057e-12	2.50114e-12				280	1.25057e-12	6.25285e-12	5.00228e-12
281	-6.25285e-13	3.12642e-12	5.00228e-12				281	6.25285e-13	3.75171e-12	7.50342e-12
282	2.50114e-12	4.37699e-12	6.25285e-12				282	2.50114e-12	2.50114e-12	5.62756e-12
283	3.75171e-12	5.00228e-12	3.75171e-12				283	3.12642e-12	0	1.87585e-12
284	1.87585e-12	6.25285e-12	1.87585e-12				284	4.37699e-12	6.25285e-13	-6.25285e-13
285	1.87585e-12	6.25285e-12	-1.25057e-12				285	3.75171e-12	-6.25285e-13	6.25285e-13
286	2.50114e-12	6.87813e-12	1.25057e-12				286	2.50114e-12	6.25285e-13	1.25057e-12
287	1.87585e-12	7.50342e-12	2.50114e-12				287	1.25057e-12	5.00228e-12	6.25285e-13
288	3.75171e-12	5.62756e-12	5.00228e-12				288	1.87585e-12	2.50114e-12	1.87585e-12
289	3.75171e-12	5.00228e-12	5.62756e-12				289	2.50114e-12	1.87585e-12	3.12642e-12
290	6.25285e-13	6.25285e-12	4.37699e-12				290	3.12642e-12	2.50114e-12	1.87585e-12
291	1.87585e-12	6.87813e-12	1.25057e-12				291	6.25285e-13	5.62756e-12	3.12642e-12
292	2.50114e-12	5.62756e-12	1.25057e-12				292	-1.87585e-12	6.25285e-12	3.12642e-12
293	4.37699e-12	4.37699e-12	6.25285e-13				293	-1.25057e-12	5.00228e-12	5.00228e-12
294	6.25285e-13	5.62756e-12	2.50114e-12				294	-6.25285e-13	1.25057e-12	3.75171e-12
295	1.25057e-12	7.50342e-12	5.00228e-12				295	6.25285e-13	0	6.25285e-13
296	1.25057e-12	7.50342e-12	3.75171e-12				296	1.87585e-12	2.50114e-12	-1.87585e-12
297	2.50114e-12	5.00228e-12	5.62756e-12				297	5.62756e-12	6.25285e-13	6.25285e-13
298	1.25057e-12	3.12642e-12	2.50114e-12				298	1.25057e-12	1.87585e-12	3.75171e-12
299	1.87585e-12	5.62756e-12	0				299	1.25057e-12	0	4.37699e-12
300	1.87585e-12	5.62756e-12	-6.25285e-13				300	1.25057e-12	-6.25285e-13	5.62756e-12
301	3.12642e-12	3.75171e-12	2.50114e-12				301	3.12642e-12	6.25285e-13	4.37699e-12
302	2.50114e-12	4.37699e-12	3.75171e-12				302	2.50114e-12	4.37699e-12	5.00228e-12
303	1.25057e-12	5.00228e-12	5.00228e-12				303	4.37699e-12	5.00228e-12	5.00228e-12
304	2.50114e-12	5.00228e-12	5.00228e-12				304	1.25057e-12	3.12642e-12	4.37699e-12
305	1.25057e-12	6.25285e-12	5.00228e-12				305	3.75171e-12	2.50114e-12	2.50114e-12
306	6.25285e-13	5.00228e-12	4.37699e-12				306	-6.25285e-13	6.25285e-13	1.25057e-12
307	1.87585e-12	7.50342e-12	2.50114e-12				307	-2.50114e-12	1.87585e-12	4.37699e-12
308	3.75171e-12	8.75399e-12	3.75171e-12				308	-2.50114e-12	6.25285e-13	5.00228e-12
309	5.00228e-12	6.87813e-12	4.37699e-12				309	1.87585e-12	6.25285e-13	3.75171e-12
310	3.75171e-12	5.00228e-12	4.37699e-12				310	5.00228e-12	3.12642e-12	3.12642e-12
311	6.25285e-13	3.75171e-12	3.12642e-12				311	2.50114e-12	5.00228e-12	4.37699e-12
312	3.75171e-12	3.12642e-12	6.25285e-13				312	2.50114e-12	5.62756e-12	1.87585e-12
313	1.87585e-12	4.37699e-12	0				313	2.50114e-12	5.62756e-12	3.75171e-12
314	6.25285e-13	5.62756e-12	6.25285e-13				314	-6.25285e-13	5.00228e-12	4.37699e-12
315	2.50114e-12	4.37699e-12	1.87585e-12				315	6.25285e-13	4.37699e-12	6.25285e-12
316	4.37699e-12	4.37699e-12	4.37699e-12				316	1.25057e-12	1.25057e-12	3.75171e-12
317	5.62756e-12	8.75399e-12	6.25285e-12				317	2.50114e-12	3.12642e-12	1.25057e-12
318	5.62756e-12	1.12551e-11	6.25285e-12				318	5.00228e-12	4.37699e-12	1.25057e-12
319	5.00228e-12	1.00046e-11	5.00228e-12				319	6.25285e-12	5.62756e-12	3.75171e-12
320	3.75171e-12	5.00228e-12	3.75171e-12				320	5.62756e-12	5.62756e-12	6.25285e-12
321	1.87585e-12	3.12642e-12	6.25285e-13				321	2.50114e-12	5.00228e-12	6.25285e-12
322	3.12642e-12	1.25057e-12	6.25285e-13				322	1.25057e-12	1.87585e-12	4.37699e-12
323	2.50114e-12	1.87585e-12	3.12642e-12				323	1.87585e-12	1.87585e-12	-6.25285e-13
324	3.75171e-12	4.37699e-12	6.25285e-12				324	2.50114e-12	3.75171e-12	2.50114e-12
325	1.87585e-12	6.25285e-12	8.75399e-12				325	1.25057e-12	2.50114e-12	6.25285e-12
326	6.25285e-13	4.37699e-12	6.87813e-12				326	-6.25285e-13	6.25285e-13	6.25285e-12
327	-1.25057e-12	1.87585e-12	5.00228e-12				327	1.25057e-12	6.25285e-13	7.50342e-12
328	1.25057e-12	4.37699e-12	3.12642e-12				328	5.00228e-12	1.87585e-12	4.37699e-12
329	5.00228e-12	5.62756e-12	3.12642e-12				329	3.12642e-12	5.00228e-12	1.25057e-12
330	3.12642e-12	5.62756e-12	3.75171e-12				330	-1.87585e-12	5.62756e-12	1.87585e-12
331	2.50114e-12	5.62756e-12	2.50114e-12				331	-6.25285e-13	5.00228e-12	4.37699e-12
332	-1.25057e-12	6.25285e-12	1.25057e-12				332	1.25057e-12	8.1287e-12	6.25285e-12
333	-1.87585e-12	6.25285e-12	1.25057e-12				333	1.87585e-12	3.75171e-12	5.62756e-12
334	-1.25057e-12	7.50342e-12	1.87585e-12				334	6.25285e-13	6.25285e-13	4.37699e-12
335	1.25057e-12	5.62756e-12	4.37699e-12				335	1.25057e-12	1.25057e-12	2.50114e-12
336	3.12642e-12	5.00228e-12	5.62756e-12				336	1.87585e-12	2.50114e-12	1.25057e-12
337	2.50114e-12	4.37699e-12	5.62756e-12				337	2.50114e-12	0	6.25285e-13
338	2.50114e-12	3.75171e-12	1.25057e-12				338	3.12642e-12	-6.25285e-13	3.12642e-12
339	1.25057e-12	3.75171e-12	1.25057e-12				339	3.12642e-12	1.25057e-12	1.25057e-12
340	6.25285e-13	4.37699e-12	1.25057e-12				340	3.75171e-12	3.75171e-12	1.25057e-12
341	5.00228e-12	5.62756e-12	1.25057e-12				341	3.75171e-12	2.50114e-12	3.12642e-12
342	4.37699e-12	8.75399e-12	1.25057e-12				342	2.50114e-12	2.50114e-12	3.75171e-12
343	4.37699e-12	8.1287e-12	1.25057e-12				343	0	3.12642e-12	3.75171e-12
344	3.75171e-12	5.62756e-12	5.62756e-12				344	-6.25285e-13	6.25285e-13	1.87585e-12
345	3.12642e-12	3.75171e-12	7.50342e-12				345	-2.50114e-12	6.25285e-13	5.62756e-12
346	3.12642e-12	4.37699e-12	4.37699e-12				346	-6.25285e-13	3.75171e-12	6.87813e-12
347	3.75171e-12	6.25285e-12	3.75171e-12				347	2.50114e-12	3.75171e-12	3.75171e-12
348	5.00228e-12	6.25285e-12	2.50114e-12				348	4.37699e-12	1.87585e-12	3.75171e-12
349	5.00228e-12	5.62756e-12	6.25285e-13				349	5.00228e-12	-6.25285e-13	2.50114e-12
350	3.75171e-12	3.12642e-12	3.12642e-12				350	3.12642e-12	1.87585e-12	3.75171e-12
351	3.75171e-12	3.12642e-12	5.00228e-12				351	3.75171e-12	5.62756e-12	3.12642e-12
352	2.50114e-12	5.00228e-12	3.75171e-12				352	2.50114e-12	5.62756e-12	2.50114e-12
353	1.87585e-12	7.50342e-12	5.00228e-12				353	2.50114e-12	3.75171e-12	2.50114e-12
354	1.87585e-12	7.50342e-12	4.37699e-12				354	2.50114e-12	2.50114e-12	1.87585e-12
355	2.50114e-12	6.87813e-12	5.62756e-12				355	3.12642e-12	2.50114e-12	2.50114e-12
356	1.87585e-12	5.62756e-12	4.37699e-12				356	1.87585e-12	2.50114e-12	2.50114e-12
357	1.87585e-12	5.00228e-12	3.75171e-12				357	4.37699e-12	2.50114e-12	1.87585e-12
358	3.12642e-12	6.25285e-12	3.12642e-12				358	5.00228e-12	6.25285e-13	1.87585e-12
359	1.25057e-12	9.37927e-12	6.25285e-13				359	2.50114e-12	3.75171e-12	3.12642e-12
360	6.25285e-13	1.00046e-11	2.50114e-12				360	1.87585e-12	4.37699e-12	5.62756e-12
361	2.50114e-12	7.50342e-12	4.37699e-12				361	1.25057e-12	1.87585e-12	5.62756e-12
362	5.00228e-12	6.25285e-12	3.75171e-12				362	1.25057e-12	3.12642e-12	3.75171e-12
363	2.50114e-12	7.50342e-12	2.50114e-12				363	0	1.25057e-12	2.50114e-12
364	1.25057e-12	6.25285e-12	1.87585e-12				364	6.25285e-13	2.50114e-12	1.87585e-12
365	1.87585e-12	3.12642e-12	2.50114e-12				365	3.12642e-12	3.75171e-12	1.87585e-12
366	6.25285e-13	3.12642e-12	4.37699e-12				366	3.12642e-12	3.75171e-12	0
367	3.12642e-12	3.12642e-12	3.12642e-12				367	1.87585e-12	3.12642e-12	-6.25285e-13
368	5.00228e-12	3.75171e-12	3.75171e-12				368	6.25285e-13	4.37699e-12	6.25285e-13
369	5.00228e-12	6.87813e-12	4.37699e-12				369	6.25285e-13	3.12642e-12	3.12642e-12
370	3.12642e-12	8.1287e-12	3.75171e-12				370	3.75171e-12	4.37699e-12	4.37699e-12
371	2.50114e-12	6.87813e-12	5.00228e-12				371	3.75171e-12	2.50114e-12	4.37699e-12
372	1.87585e-12	4.37699e-12	5.62756e-12				372	1.25057e-12	-1.25057e-12	2.50114e-12
373	3.12642e-12	1.25057e-12	3.12642e-12				373	0	-1.87585e-12	2.50114e-12
374	1.87585e-12	3.12642e-12	3.75171e-12				374	3.75171e-12	6.25285e-13	1.25057e-12
375	6.25285e-13	5.62756e-12	2.50114e-12				375	4.37699e-12	2.50114e-12	1.25057e-12
376	6.25285e-13	5.62756e-12	0				376	5.00228e-12	-1.25057e-12	5.00228e-12
377	2.50114e-12	6.87813e-12	1.87585e-12				377	3.75171e-12	6.25285e-13	5.00228e-12
378	5.00228e-12	6.25285e-12	3.75171e-12				378	3.12642e-12	0	4.37699e-12
379	1.87585e-12	8.75399e-12	6.25285e-12				379	2.50114e-12	1.87585e-12	4.37699e-12
380	2.50114e-12	6.87813e-12	6.25285e-12				380	1.87585e-12	1.87585e-12	3.12642e-12
381	4.37699e-12	4.37699e-12	3.75171e-12				381	3.12642e-12	2.50114e-12	6.25285e-13
382	4.37699e-12	2.50114e-12	2.50114e-12				382	1.87585e-12	3.75171e-12	3.12642e-12
383	1.25057e-12	3.12642e-12	1.25057e-12				383	2.50114e-12	6.25285e-12	5.00228e-12
384	0	4.37699e-12	3.12642e-12				384	2.50114e-12	5.00228e-12	2.50114e-12
385	1.25057e-12	5.62756e-12	4.37699e-12				385	2.50114e-12	1.87585e-12	0
386	1.25057e-12	5.62756e-12	2.50114e-12				386	1.87585e-12	0	-1.25057e-12
387	2.50114e-12	6.25285e-12	6.25285e-13				387	1.87585e-12	1.87585e-12	6.25285e-13
388	1.87585e-12	5.62756e-12	-1.87585e-12				388	0	3.75171e-12	1.25057e-12
389	1.25057e-12	5.00228e-12	0				389	0	5.00228e-12	1.25057e-12
390	0	5.00228e-12	1.87585e-12				390	-1.87585e-12	5.00228e-12	3.12642e-12
391	-6.25285e-13	6.25285e-12	3.12642e-12				391	2.50114e-12	2.50114e-12	5.00228e-12
392	6.25285e-13	5.62756e-12	4.37699e-12				392	3.75171e-12	-6.25285e-13	6.25285e-12
393	3.75171e-12	8.75399e-12	3.12642e-12				393	1.25057e-12	-4.37699e-12	5.62756e-12
394	5.00228e-12	9.37927e-12	6.25285e-13				394	6.25285e-13	0	2.50114e-12
395	5.62756e-12	7.50342e-12	6.25285e-13				395	-6.25285e-13	1.25057e-12	0
396	3.12642e-12	7.50342e-12	-6.25285e-13				396	1.25057e-12	1.25057e-12	1.87585e-12
397	1.87585e-12	4.37699e-12	1.87585e-12				397	3.75171e-12	6.25285e-13	4.37699e-12
398	6.25285e-13	3.12642e-12	2.50114e-12				398	4.37699e-12	2.50114e-12	3.12642e-12
399	1.25057e-12	2.50114e-12	5.00228e-12				399	2.50114e-12	3.75171e-12	1.87585e-12
400	1.87585e-12	3.75171e-12	5.00228e-12				400	-6.25285e-13	3.75171e-12	3.75171e-12
401	2.50114e-12	5.00228e-12	3.75171e-12				401	-1.25057e-12	2.50114e-12	3.75171e-12
402	1.25057e-12	7.50342e-12	5.00228e-12				402	1.25057e-12	4.37699e-12	-6.25285e-13
403	6.25285e-13	7.50342e-12	4.37699e-12				403	5.00228e-12	3.75171e-12	-2.50114e-12
404	1.25057e-12	6.87813e-12	1.25057e-12				404	3.12642e-12	6.25285e-13	6.25285e-13
405	1.87585e-12	8.1287e-12	-1.25057e-12				405	-6.25285e-13	1.25057e-12	2.50114e-12
406	3.75171e-12	6.25285e-12	1.25057e-12				406	1.25057e-12	1.25057e-12	2.50114e-12
407	1.87585e-12	4.37699e-12	1.25057e-12				407	3.12642e-12	2.50114e-12	1.25057e-12
408	3.12642e-12	6.87813e-12	4.37699e-12				408	1.87585e-12	1.87585e-12	1.25057e-12
409	3.12642e-12	6.25285e-12	5.62756e-12				409	1.25057e-12	3.12642e-12	1.25057e-12
410	3.75171e-12	5.00228e-12	6.25285e-12				410	6.25285e-13	1.25057e-12	2.50114e-12
411	3.12642e-12	3.12642e-12	4.37699e-12				411	0	0	3.75171e-12
412	2.50114e-12	4.37699e-12	2.50114e-12				412	-6.25285e-13	6.25285e-13	5.00228e-12
413	5.00228e-12	5.00228e-12	1.25057e-12				413	1.87585e-12	0	1.87585e-12
414	3.12642e-12	5.62756e-12	1.25057e-12				414	4.37699e-12	3.75171e-12	6.25285e-13
415	3.12642e-12	3.12642e-12	1.87585e-12				415	7.50342e-12	4.37699e-12	2.50114e-12
416	1.87585e-12	4.37699e-12	1.25057e-12				416	6.25285e-12	2.50114e-12	2.50114e-12
417	1.87585e-12	6.25285e-12	1.87585e-12				417	8.1287e-12	1.87585e-12	3.12642e-12
418	1.25057e-12	3.75171e-12	4.37699e-12				418	5.00228e-12	2.50114e-12	3.75171e-12
419	3.12642e-12	5.00228e-12	5.00228e-12				419	5.00228e-12	3.12642e-12	1.87585e-12
420	2.50114e-12	7.50342e-12	4.37699e-12				420	3.75171e-12	2.50114e-12	3.12642e-12
421	6.25285e-13	7.50342e-12	3.75171e-12				421	2.50114e-12	3.75171e-12	3.12642e-12
422	1.87585e-12	8.1287e-12	6.25285e-13				422	3.75171e-12	4.37699e-12	3.12642e-12
423	1.25057e-12	7.50342e-12	-1.25057e-12				423	1.25057e-12	2.50114e-12	-6.25285e-13
424	0	5.00228e-12	1.87585e-12				424	-1.25057e-12	3.75171e-12	1.25057e-12
425	-6.25285e-13	5.00228e-12	4.37699e-12				425	-1.25057e-12	3.12642e-12	1.87585e-12
426	2.50114e-12	4.37699e-12	5.00228e-12				426	1.25057e-12	5.00228e-12	3.12642e-12
427	1.87585e-12	5.62756e-12	4.37699e-12				427	3.12642e-12	5.62756e-12	2.50114e-12
428	1.25057e-12	6.25285e-12	1.87585e-12				428	1.87585e-12	4.37699e-12	3.75171e-12
429	3.12642e-12	6.25285e-12	6.25285e-13				429	5.62756e-12	1.87585e-12	3.12642e-12
430	3.12642e-12	4.37699e-12	1.87585e-12				430	5.62756e-12	1.87585e-12	2.50114e-12
431	2.50114e-12	6.87813e-12	1.87585e-12				431	3.75171e-12	3.75171e-12	1.87585e-12
432	1.25057e-12	1.12551e-11	1.87585e-12				432	3.12642e-12	5.00228e-12	1.25057e-12
433	0	8.75399e-12	3.75171e-12				433	2.50114e-12	3.75171e-12	1.87585e-12
434	0	5.00228e-12	3.75171e-12				434	1.87585e-12	1.25057e-12	6.25285e-13
435	0	6.25285e-12	3.75171e-12				435	1.87585e-12	-2.50114e-12	1.25057e-12
436	1.87585e-12	5.00228e-12	5.62756e-12				436	4.37699e-12	-1.87585e-12	1.87585e-12
437	1.87585e-12	2.50114e-12	2.50114e-12				437	3.75171e-12	-1.87585e-12	1.87585e-12
438	1.87585e-12	2.50114e-12	1.87585e-12				438	1.87585e-12	1.87585e-12	3.75171e-12
439	1.87585e-12	4.37699e-12	4.37699e-12				439	2.50114e-12	5.62756e-12	3.12642e-12
440	-1.25057e-12	3.75171e-12	2.50114e-12				440	6.25285e-13	6.87813e-12	-6.25285e-13
441	6.25285e-13	4.37699e-12	6.25285e-13				441	1.25057e-12	3.75171e-12	1.25057e-12
442	1.25057e-12	4.37699e-12	2.50114e-12				442	5.00228e-12	-1.25057e-12	3.12642e-12
443	2.50114e-12	5.00228e-12	3.75171e-12				443	4.37699e-12	6.25285e-13	4.37699e-12
444	1.25057e-12	8.1287e-12	1.87585e-12				444	3.12642e-12	3.75171e-12	3.12642e-12
445	-1.87585e-12	5.62756e-12	3.12642e-12				445	2.50114e-12	4.37699e-12	3.12642e-12
446	-1.25057e-12	4.37699e-12	3.75171e-12				446	3.75171e-12	5.00228e-12	1.25057e-12
447	1.87585e-12	5.62756e-12	-6.25285e-13				447	4.37699e-12	3.12642e-12	1.87585e-12
448	3.75171e-12	5.62756e-12	0				448	1.87585e-12	3.75171e-12	5.00228e-12
449	1.87585e-12	5.00228e-12	1.25057e-12				449	2.50114e-12	4.37699e-12	5.62756e-12
450	6.25285e-13	6.25285e-12	3.12642e-12				450	3.75171e-12	4.37699e-12	5.00228e-12
451	1.87585e-12	4.37699e-12	3.75171e-12				451	2.50114e-12	2.50114e-12	3.75171e-12
452	3.75171e-12	6.25285e-12	4.37699e-12				452	2.50114e-12	3.12642e-12	1.87585e-12
453	3.12642e-12	8.1287e-12	5.00228e-12				453	6.25285e-13	1.25057e-12	1.87585e-12
454	1.87585e-12	9.37927e-12	5.00228e-12				454	1.25057e-12	-1.25057e-12	2.50114e-12
455	-6.25285e-13	8.1287e-12	5.00228e-12				455	3.12642e-12	-1.87585e-12	1.25057e-12
456	6.25285e-13	6.87813e-12	5.00228e-12				456	5.62756e-12	0	6.25285e-13
457	5.00228e-12	5.00228e-12	2.50114e-12				457	4.37699e-12	6.25285e-13	2.50114e-12
458	6.25285e-12	7.50342e-12	4.37699e-12				458	3.12642e-12	2.50114e-12	4.37699e-12
459	3.75171e-12	5.62756e-12	2.50114e-12				459	1.87585e-12	3.75171e-12	3.12642e-12
460	2.50114e-12	3.75171e-12	1.87585e-12				460	1.25057e-12	1.25057e-12	1.87585e-12
461	1.87585e-12	1.25057e-12	1.25057e-12				461	1.25057e-12	-1.25057e-12	1.87585e-12
462	1.25057e-12	4.37699e-12	3.12642e-12				462	5.00228e-12	6.25285e-13	1.87585e-12
463	3.75171e-12	6.25285e-12	4.37699e-12				463	3.75171e-12	3.75171e-12	1.25057e-12
464	1.87585e-12	8.1287e-12	3.75171e-12				464	5.00228e-12	5.00228e-12	2.50114e-12
465	0	5.00228e-12	3.12642e-12				465	4.37699e-12	5.62756e-12	1.87585e-12
466	6.25285e-13	1.25057e-12	3.12642e-12				466	2.50114e-12	5.62756e-12	1.25057e-12
467	3.75171e-12	1.87585e-12	2.50114e-12				467	-6.25285e-13	5.62756e-12	3.12642e-12
468	4.37699e-12	6.25285e-12	1.25057e-12				468	-6.25285e-13	4.37699e-12	4.37699e-12
469	3.12642e-12	5.62756e-12	6.25285e-13				469	2.50114e-12	1.25057e-12	3.75171e-12
470	3.12642e-12	5.62756e-12	3.75171e-12				470	4.37699e-12	1.25057e-12	5.00228e-12
471	3.75171e-12	6.87813e-12	6.25285e-12				471	1.87585e-12	2.50114e-12	8.1287e-12
472	3.12642e-12	8.75399e-12	2.50114e-12				472	-6.25285e-13	3.12642e-12	5.62756e-12
473	1.87585e-12	4.37699e-12	6.25285e-13				473	1.25057e-12	5.00228e-12	1.87585e-12
474	2.50114e-12	2.50114e-12	0				474	2.50114e-12	4.37699e-12	-1.25057e-12
475	3.75171e-12	2.50114e-12	-6.25285e-13				475	3.75171e-12	6.25285e-12	-6.25285e-13
476	3.12642e-12	5.00228e-12	6.25285e-13				476	5.62756e-12	4.37699e-12	3.12642e-12
477	1.25057e-12	3.75171e-12	4.37699e-12				477	4.37699e-12	1.87585e-12	5.00228e-12
478	0	3.75171e-12	5.00228e-12				478	6.25285e-13	-6.25285e-13	1.87585e-12
479	0	7.50342e-12	5.62756e-12				479	1.25057e-12	-6.25285e-13	6.25285e-13
480	1.87585e-12	5.62756e-12	4.37699e-12				480	1.87585e-12	6.25285e-13	-6.25285e-13
481	3.75171e-12	4.37699e-12	3.75171e-12				481	3.12642e-12	1.87585e-12	6.25285e-13
482	4.37699e-12	5.62756e-12	6.25285e-13				482	5.00228e-12	3.12642e-12	-6.25285e-13
483	1.87585e-12	5.62756e-12	0				483	5.00228e-12	4.37699e-12	-6.25285e-13
484	6.25285e-13	6.25285e-12	1.25057e-12				484	5.00228e-12	5.00228e-12	1.87585e-12
485	2.50114e-12	6.25285e-12	5.00228e-12				485	5.00228e-12	3.75171e-12	3.12642e-12
486	3.75171e-12	5.62756e-12	6.87813e-12				486	3.12642e-12	6.25285e-13	2.50114e-12
487	4.37699e-12	6.25285e-12	8.1287e-12				487	6.25285e-13	6.25285e-13	1.87585e-12
488	4.37699e-12	8.75399e-12	6.25285e-12				488	6.25285e-13	1.87585e-12	2.50114e-12
489	2.50114e-12	9.37927e-12	4.37699e-12				489	4.37699e-12	1.87585e-12	1.87585e-12
490	-6.25285e-13	6.25285e-12	1.87585e-12				490	5.00228e-12	1.87585e-12	1.25057e-12
491	1.25057e-12	1.87585e-12	1.25057e-12				491	1.25057e-12	1.87585e-12	4.37699e-12
492	1.87585e-12	1.25057e-12	5.00228e-12				492	-1.25057e-12	1.87585e-12	5.00228e-12
493	1.87585e-12	1.25057e-12	7.50342e-12				493	6.25285e-13	1.87585e-12	3.75171e-12
494	2.50114e-12	5.00228e-12	8.1287e-12				494	1.87585e-12	1.87585e-12	1.87585e-12
495	1.87585e-12	7.50342e-12	5.00228e-12				495	2.50114e-12	1.25057e-12	1.25057e-12
496	1.87585e-12	6.25285e-12	6.25285e-13				496	3.75171e-12	1.25057e-12	-6.25285e-13
497	1.25057e-12	4.37699e-12	0				497	0	4.37699e-12	-6.25285e-13
498	6.25285e-13	5.00228e-12	1.25057e-12				498	2.50114e-12	6.25285e-12	0
499	1.25057e-12	6.25285e-12	1.25057e-12				499	4.37699e-12	3.12642e-12	-1.87585e-12
500	2.50114e-12	5.00228e-12	3.75171e-12				500	3.12642e-12	3.12642e-12	1.25057e-12
501	1.87585e-12	4.37699e-12	4.37699e-12				501	1.25057e-12	2.50114e-12	3.12642e-12
502	3.75171e-12	5.00228e-12	3.75171e-12				502	2.50114e-12	2.50114e-12	1.87585e-12
503	2.50114e-12	6.25285e-12	2.50114e-12				503	3.75171e-12	-1.87585e-12	2.50114e-12
504	-6.25285e-13	7.50342e-12	3.12642e-12				504	3.75171e-12	0	2.50114e-12
505	1.87585e-12	4.37699e-12	1.87585e-12				505	2.50114e-12	6.25285e-13	4.37699e-12
506	3.12642e-12	5.62756e-12	2.50114e-12				506	6.25285e-13	3.12642e-12	5.00228e-12
507	3.75171e-12	6.87813e-12	3.12642e-12				507	6.25285e-13	5.00228e-12	5.62756e-12
508	1.25057e-12	6.25285e-12	4.37699e-12				508	6.25285e-13	6.87813e-12	4.37699e-12
509	0	5.62756e-12	5.00228e-12				509	1.87585e-12	1.87585e-12	1.25057e-12
510	1.25057e-12	4.37699e-12	6.87813e-12				510	2.50114e-12	1.25057e-12	-6.25285e-13
511	0	5.00228e-12	6.87813e-12				511	1.25057e-12	2.50114e-12	0
512	-6.25285e-13	3.12642e-12	3.75171e-12				512	1.87585e-12	3.75171e-12	1.25057e-12
513	6.25285e-13	2.50114e-12	0				513	5.00228e-12	4.37699e-12	6.25285e-13
514	2.50114e-12	3.75171e-12	-1.87585e-12				514	3.75171e-12	1.87585e-12	-1.25057e-12
515	2.50114e-12	6.25285e-12	6.25285e-13				515	3.75171e-12	3.12642e-12	6.25285e-13
516	2.50114e-12	5.00228e-12	1.87585e-12				516	4.37699e-12	5.00228e-12	4.37699e-12
517	3.12642e-12	1.87585e-12	3.12642e-12				517	5.00228e-12	1.87585e-12	3.75171e-12
518	3.12642e-12	1.87585e-12	4.37699e-12				518	5.00228e-12	1.25057e-12	2.50114e-12
519	2.50114e-12	5.62756e-12	6.25285e-12				519	2.50114e-12	-1.25057e-12	6.25285e-13
520	6.25285e-13	5.00228e-12	6.25285e-12				520	1.87585e-12	0	1.25057e-12
521	0	4.37699e-12	7.50342e-12				521	3.75171e-12	0	2.50114e-12
522	0	5.00228e-12	5.00228e-12				522	2.50114e-12	6.25285e-13	1.87585e-12
523	2.50114e-12	7.50342e-12	0				523	6.25285e-13	1.87585e-12	3.12642e-12
524	2.50114e-12	6.87813e-12	0				524	6.25285e-13	6.25285e-13	2.50114e-12
525	2.50114e-12	6.25285e-12	1.25057e-12				525	6.25285e-13	-6.25285e-13	2.50114e-12
526	1.87585e-12	6.25285e-12	1.87585e-12				526	1.25057e-12	3.75171e-12	1.25057e-12
527	1.87585e-12	6.25285e-12	3.12642e-12				527	1.25057e-12	4.37699e-12	6.25285e-13
528	1.25057e-12	8.1287e-12	4.37699e-12				528	3.12642e-12	3.75171e-12	6.25285e-13
529	6.25285e-13	6.25285e-12	6.25285e-12				529	5.00228e-12	1.87585e-12	6.25285e-13
530	-1.25057e-12	4.37699e-12	5.62756e-12				530	1.87585e-12	1.87585e-12	1.87585e-12
531	-6.25285e-13	5.00228e-12	5.00228e-12				531	6.25285e-13	1.25057e-12	6.25285e-13
532	1.25057e-12	3.12642e-12	3.12642e-12				532	-1.25057e-12	1.87585e-12	-1.25057e-12
533	6.25285e-13	2.50114e-12	2.50114e-12				533	2.50114e-12	1.87585e-12	0
534	1.25057e-12	3.75171e-12	1.25057e-12				534	3.75171e-12	5.62756e-12	1.25057e-12
535	3.75171e-12	8.75399e-12	1.25057e-12				535	3.12642e-12	3.75171e-12	3.75171e-12
536	4.37699e-12	8.75399e-12	1.25057e-12				536	-6.25285e-13	3.75171e-12	4.37699e-12
537	1.25057e-12	9.37927e-12	3.12642e-12				537	-1.25057e-12	3.12642e-12	4.37699e-12
538	-6.25285e-13	6.87813e-12	4.37699e-12				538	-6.25285e-13	3.75171e-12	1.87585e-12
539	6.25285e-13	4.37699e-12	5.00228e-12				539	2.50114e-12	4.37699e-12	1.25057e-12
540	3.12642e-12	6.25285e-12	4.37699e-12				540	5.00228e-12	2.50114e-12	-6.25285e-13
541	3.12642e-12	5.62756e-12	3.75171e-12				541	8.1287e-12	1.87585e-12	1.87585e-12
542	-1.87585e-12	4.37699e-12	6.25285e-13				542	7.50342e-12	6.87813e-12	3.12642e-12
543	-6.25285e-13	2.50114e-12	0				543	3.12642e-12	6.87813e-12	6.25285e-13
544	0	2.50114e-12	6.25285e-13				544	-6.25285e-13	4.37699e-12	-1.25057e-12
545	6.25285e-13	3.75171e-12	3.12642e-12				545	-6.25285e-13	6.25285e-13	-6.25285e-13
546	-2.50114e-12	4.37699e-12	3.12642e-12				546	2.50114e-12	-1.87585e-12	6.25285e-13
547	6.25285e-13	4.37699e-12	3.12642e-12				547	4.37699e-12	-6.25285e-13	-6.25285e-13
548	3.12642e-12	3.75171e-12	3.12642e-12				548	3.75171e-12	-6.25285e-13	1.25057e-12
549	3.75171e-12	7.50342e-12	1.25057e-12				549	3.12642e-12	-6.25285e-13	2.50114e-12
550	4.37699e-12	7.50342e-12	1.87585e-12				550	6.25285e-13	6.25285e-13	2.50114e-12
551	3.12642e-12	6.25285e-12	3.75171e-12				551	1.25057e-12	2.50114e-12	3.75171e-12
552	-6.25285e-13	3.12642e-12	3.12642e-12				552	1.87585e-12	3.75171e-12	5.62756e-12
553	-1.25057e-12	3.12642e-12	1.87585e-12				553	3.12642e-12	5.00228e-12	5.62756e-12
554	-1.25057e-12	6.25285e-12	1.25057e-12				554	2.50114e-12	3.12642e-12	5.62756e-12
555	-6.25285e-13	7.50342e-12	2.50114e-12				555	6.25285e-13	1.87585e-12	4.37699e-12
556	6.25285e-13	5.00228e-12	4.37699e-12				556	6.25285e-13	6.25285e-13	6.25285e-13
557	1.25057e-12	3.75171e-12	2.50114e-12				557	6.25285e-13	6.25285e-13	1.25057e-12
558	6.25285e-13	5.00228e-12	3.12642e-12				558	2.50114e-12	1.25057e-12	2.50114e-12
559	-6.25285e-13	7.50342e-12	4.37699e-12				559	3.12642e-12	6.25285e-13	2.50114e-12
560	1.25057e-12	1.00046e-11	6.25285e-12				560	3.75171e-12	2.50114e-12	2.50114e-12
561	2.50114e-12	6.25285e-12	3.75171e-12				561	1.87585e-12	1.87585e-12	2.50114e-12
562	1.87585e-12	5.00228e-12	1.87585e-12				562	1.25057e-12	3.75171e-12	3.12642e-12
563	6.25285e-13	4.37699e-12	2.50114e-12				563	6.25285e-13	3.75171e-12	1.25057e-12
564	-2.50114e-12	4.37699e-12	2.50114e-12				564	2.50114e-12	3.12642e-12	-1.87585e-12
565	-1.87585e-12	4.37699e-12	6.25285e-12				565	3.12642e-12	3.75171e-12	-1.25057e-12
566	3.12642e-12	4.37699e-12	7.50342e-12				566	3.12642e-12	3.12642e-12	3.12642e-12
567	5.62756e-12	4.37699e-12	1.87585e-12				567	2.50114e-12	2.50114e-12	1.87585e-12
568	5.00228e-12	4.37699e-12	0				568	2.50114e-12	6.25285e-13	6.25285e-13
569	2.50114e-12	7.50342e-12	-6.25285e-13				569	2.50114e-12	6.25285e-13	3.12642e-12
570	1.25057e-12	1.00046e-11	3.75171e-12				570	3.75171e-12	1.25057e-12	5.00228e-12
571	-1.87585e-12	7.50342e-12	6.25285e-12				571	2.50114e-12	5.00228e-12	6.25285e-12
572	0	3.12642e-12	7.50342e-12				572	3.75171e-12	7.50342e-12	5.62756e-12
573	1.87585e-12	3.12642e-12	5.00228e-12				573	4.37699e-12	6.25285e-12	7.50342e-12
574	1.87585e-12	4.37699e-12	3.75171e-12				574	2.50114e-12	5.00228e-12	6.25285e-12
575	3.12642e-12	5.62756e-12	3.12642e-12				575	1.25057e-12	3.75171e-12	4.37699e-12
576	4.37699e-12	5.00228e-12	1.87585e-12				576	1.87585e-12	1.87585e-12	1.87585e-12
577	4.37699e-12	4.37699e-12	4.37699e-12				577	1.25057e-12	1.25057e-12	1.25057e-12
578	3.75171e-12	3.12642e-12	5.00228e-12				578	0	3.12642e-12	3.12642e-12
579	3.75171e-12	6.87813e-12	2.50114e-12				579	1.87585e-12	3.12642e-12	3.75171e-12
580	2.50114e-12	1.06298e-11	3.75171e-12				580	2.50114e-12	3.75171e-12	6.25285e-13
581	1.25057e-12	6.25285e-12	4.37699e-12				581	2.50114e-12	1.87585e-12	0
582	3.12642e-12	3.75171e-12	3.75171e-12				582	1.87585e-12	4.37699e-12	1.25057e-12
583	1.87585e-12	1.87585e-12	4.37699e-12				583	2.50114e-12	1.87585e-12	3.75171e-12
584	1.25057e-12	1.87585e-12	2.50114e-12				584	2.50114e-12	1.87585e-12	4.37699e-12
585	6.25285e-13	3.75171e-12	6.25285e-12				585	2.50114e-12	4.37699e-12	5.00228e-12
586	6.25285e-13	5.62756e-12	5.00228e-12				586	1.87585e-12	4.37699e-12	5.62756e-12
587	1.87585e-12	6.25285e-12	3.12642e-12				587	5.00228e-12	3.12642e-12	7.50342e-12
588	1.87585e-12	5.00228e-12	3.12642e-12				588	3.75171e-12	1.87585e-12	3.75171e-12
589	6.25285e-13	5.62756e-12	2.50114e-12				589	1.87585e-12	3.75171e-12	0
590	6.25285e-13	4.37699e-12	1.87585e-12				590	3.75171e-12	3.75171e-12	-6.25285e-13
591	2.50114e-12	6.25285e-13	3.12642e-12				591	3.75171e-12	5.00228e-12	6.25285e-13
592	6.25285e-13	3.12642e-12	3.75171e-12				592	1.25057e-12	3.12642e-12	1.87585e-12
593	1.25057e-12	5.62756e-12	5.62756e-12				593	2.50114e-12	3.75171e-12	6.25285e-13
594	1.87585e-12	8.1287e-12	5.62756e-12				594	3.75171e-12	3.75171e-12	2.50114e-12
595	3.75171e-12	8.1287e-12	3.75171e-12				595	3.12642e-12	5.00228e-12	3.75171e-12
596	4.37699e-12	5.62756e-12	3.75171e-12				596	0	3.75171e-12	5.00228e-12
597	5.00228e-12	8.1287e-12	1.25057e-12				597	6.25285e-13	3.75171e-12	3.12642e-12
598	1.25057e-12	6.87813e-12	3.75171e-12				598	1.25057e-12	2.50114e-12	2.50114e-12
599	-1.87585e-12	3.75171e-12	3.75171e-12				599	3.12642e-12	2.50114e-12	6.25285e-13
600	0	1.87585e-12	1.87585e-12				600	-1.25057e-12	3.75171e-12	1.25057e-12
601	1.87585e-12	3.12642e-12	1.25057e-12				601	6.25285e-13	3.12642e-12	0
602	1.25057e-12	6.25285e-13	2.50114e-12				602	3.12642e-12	3.12642e-12	1.25057e-12
603	6.25285e-13	6.25285e-13	3.12642e-12				603	3.75171e-12	2.50114e-12	1.87585e-12
604	-1.25057e-12	3.75171e-12	3.75171e-12				604	2.50114e-12	1.87585e-12	1.87585e-12
605	0	5.00228e-12	1.25057e-12				605	2.50114e-12	5.62756e-12	6.25285e-13
606	1.87585e-12	6.25285e-12	1.87585e-12				606	2.50114e-12	3.75171e-12	1.25057e-12
607	3.12642e-12	5.62756e-12	5.62756e-12				607	3.75171e-12	3.12642e-12	1.87585e-12
608	3.12642e-12	5.00228e-12	5.62756e-12				608	5.62756e-12	2.50114e-12	3.12642e-12
609	2.50114e-12	6.25285e-12	5.62756e-12				609	3.12642e-12	1.87585e-12	5.62756e-12
610	3.12642e-12	6.25285e-12	7.50342e-12				610	2.50114e-12	3.12642e-12	6.87813e-12
611	2.50114e-12	6.25285e-12	7.50342e-12				611	1.25057e-12	3.12642e-12	4.37699e-12
612	1.25057e-12	5.00228e-12	5.62756e-12				612	1.87585e-12	3.12642e-12	1.87585e-12
613	1.87585e-12	5.00228e-12	3.75171e-12				613	1.25057e-12	5.00228e-12	1.25057e-12
614	2.50114e-12	6.87813e-12	3.12642e-12				614	-6.25285e-13	3.12642e-12	6.25285e-13
615	1.87585e-12	7.50342e-12	3.12642e-12				615	-3.12642e-12	3.75171e-12	-6.25285e-13
616	1.87585e-12	6.87813e-12	5.00228e-12				616	2.50114e-12	3.12642e-12	1.87585e-12
617	3.12642e-12	4.37699e-12	4.37699e-12				617	4.37699e-12	3.12642e-12	5.00228e-12
618	2.50114e-12	4.37699e-12	1.87585e-12				618	2.50114e-12	1.25057e-12	5.00228e-12
619	1.25057e-12	4.37699e-12	1.87585e-12				619	6.25285e-13	6.25285e-13	5.00228e-12
620	1.87585e-12	6.25285e-12	2.50114e-12				620	-6.25285e-13	1.25057e-12	4.37699e-12
621	2.50114e-12	3.12642e-12	1.25057e-12				621	1.25057e-12	2.50114e-12	1.87585e-12
622	4.37699e-12	5.00228e-12	3.75171e-12				622	-6.25285e-13	3.12642e-12	-1.25057e-12
623	6.25285e-12	4.37699e-12	6.25285e-12				623	-6.25285e-13	3.12642e-12	-6.25285e-13
624	3.75171e-12	4.37699e-12	6.25285e-12				624	2.50114e-12	4.37699e-12	1.25057e-12
625	1.87585e-12	4.37699e-12	5.00228e-12				625	3.12642e-12	3.75171e-12	3.12642e-12
626	1.87585e-12	4.37699e-12	1.87585e-12				626	2.50114e-12	1.25057e-12	2.50114e-12
627	2.50114e-12	5.62756e-12	3.12642e-12				627	1.87585e-12	2.50114e-12	6.25285e-13
628	3.12642e-12	7.50342e-12	5.00228e-12				628	6.25285e-13	2.50114e-12	-1.25057e-12
629	5.62756e-12	5.62756e-12	3.12642e-12				629	-6.25285e-13	3.12642e-12	-6.25285e-13
630	5.00228e-12	2.50114e-12	2.50114e-12				630	6.25285e-13	3.12642e-12	1.87585e-12
631	3.12642e-12	3.12642e-12	1.25057e-12				631	1.87585e-12	3.12642e-12	3.75171e-12
632	1.25057e-12	6.25285e-12	-6.25285e-13				632	2.50114e-12	1.87585e-12	6.25285e-13
633	-6.25285e-13	8.75399e-12	-1.25057e-12				633	-6.25285e-13	1.87585e-12	6.25285e-13
634	1.87585e-12	6.25285e-12	1.87585e-12				634	1.87585e-12	1.87585e-12	1.87585e-12
635	3.12642e-12	5.00228e-12	3.12642e-12				635	2.50114e-12	2.50114e-12	5.00228e-12
636	3.75171e-12	3.75171e-12	4.37699e-12				636	2.50114e-12	3.12642e-12	5.62756e-12
637	3.12642e-12	4.37699e-12	3.75171e-12				637	1.25057e-12	3.75171e-12	4.37699e-12
638	2.50114e-12	2.50114e-12	3.75171e-12				638	1.87585e-12	1.87585e-12	1.87585e-12
639	1.25057e-12	3.12642e-12	3.12642e-12				639	1.25057e-12	3.12642e-12	6.25285e-13
640	6.25285e-13	7.50342e-12	4.37699e-12				640	4.37699e-12	4.37699e-12	-1.25057e-12
641	3.12642e-12	8.75399e-12	3.75171e-12				641	4.37699e-12	3.75171e-12	-2.50114e-12
642	3.75171e-12	8.75399e-12	5.00228e-12				642	3.12642e-12	2.50114e-12	0
643	6.25285e-13	1.00046e-11	4.37699e-12				643	3.75171e-12	1.25057e-12	3.12642e-12
644	0	7.50342e-12	4.37699e-12				644	4.37699e-12	2.50114e-12	3.12642e-12
645	1.25057e-12	3.75171e-12	3.75171e-12				645	3.12642e-12	3.12642e-12	2.50114e-12
646	2.50114e-12	5.00228e-12	3.75171e-12				646	1.87585e-12	1.87585e-12	1.87585e-12
647	3.75171e-12	5.62756e-12	5.00228e-12				647	0	2.50114e-12	3.12642e-12
648	1.87585e-12	5.62756e-12	4.37699e-12				648	-1.25057e-12	1.87585e-12	3.75171e-12
649	0	4.37699e-12	4.37699e-12				649	0	1.25057e-12	2.50114e-12
650	0	4.37699e-12	3.75171e-12				650	1.87585e-12	1.25057e-12	1.25057e-12
651	1.25057e-12	5.00228e-12	6.25285e-13				651	3.75171e-12	6.25285e-13	0
652	1.25057e-12	5.62756e-12	-1.25057e-12				652	1.87585e-12	-6.25285e-13	1.87585e-12
653	1.25057e-12	4.37699e-12	2.50114e-12				653	-6.25285e-13	1.87585e-12	3.12642e-12
654	-6.25285e-13	3.12642e-12	3.75171e-12				654	0	6.25285e-12	3.75171e-12
655	-6.25285e-13	6.87813e-12	4.37699e-12				655	1.25057e-12	5.62756e-12	3.75171e-12
656	0	6.87813e-12	3.75171e-12				656	2.50114e-12	2.50114e-12	3.12642e-12
657	6.25285e-13	5.62756e-12	2.50114e-12				657	1.25057e-12	2.50114e-12	3.12642e-12
658	0	4.37699e-12	0				658	0	1.87585e-12	6.25285e-13
659	2.50114e-12	5.00228e-12	2.50114e-12				659	1.25057e-12	2.50114e-12	3.12642e-12
660	5.62756e-12	4.37699e-12	5.62756e-12				660	3.12642e-12	1.25057e-12	3.75171e-12
661	8.75399e-12	4.37699e-12	7.50342e-12				661	5.62756e-12	3.75171e-12	4.37699e-12
662	4.37699e-12	5.62756e-12	3.75171e-12				662	5.00228e-12	5.62756e-12	3.12642e-12
663	6.25285e-13	6.25285e-12	-1.25057e-12				663	4.37699e-12	6.87813e-12	2.50114e-12
664	3.12642e-12	5.62756e-12	6.25285e-13				664	2.50114e-12	3.75171e-12	3.75171e-12
665	2.50114e-12	4.37699e-12	5.00228e-12				665	1.25057e-12	2.50114e-12	5.00228e-12
666	1.87585e-12	3.12642e-12	6.25285e-12				666	0	1.25057e-12	5.00228e-12
667	2.50114e-12	5.62756e-12	5.62756e-12				667	0	1.87585e-12	3.12642e-12
668	2.50114e-12	5.62756e-12	5.00228e-12				668	3.12642e-12	2.50114e-12	3.12642e-12
669	1.25057e-12	5.00228e-12	3.12642e-12				669	4.37699e-12	4.37699e-12	1.87585e-12
670	2.50114e-12	5.00228e-12	3.75171e-12				670	5.62756e-12	2.50114e-12	5.00228e-12
671	1.87585e-12	3.75171e-12	5.62756e-12				671	2.50114e-12	1.87585e-12	5.62756e-12
672	6.25285e-12	4.37699e-12	5.62756e-12				672	2.50114e-12	3.12642e-12	3.75171e-12
673	5.62756e-12	4.37699e-12	3.12642e-12				673	1.25057e-12	5.00228e-12	4.37699e-12
674	3.12642e-12	5.62756e-12	1.25057e-12				674	2.50114e-12	5.00228e-12	6.25285e-12
675	0	5.00228e-12	1.25057e-12				675	2.50114e-12	3.75171e-12	8.1287e-12
676	1.25057e-12	5.62756e-12	5.00228e-12				676	-6.25285e-13	2.50114e-12	7.50342e-12
677	6.25285e-13	6.25285e-12	5.00228e-12				677	-6.25285e-13	1.25057e-12	3.75171e-12
678	-6.25285e-13	7.50342e-12	3.12642e-12				678	1.87585e-12	3.75171e-12	1.25057e-12
679	-6.25285e-13	5.62756e-12	3.75171e-12				679	4.37699e-12	5.00228e-12	-6.25285e-13
680	1.87585e-12	5.62756e-12	5.62756e-12				680	6.25285e-12	3.75171e-12	3.75171e-12
681	1.25057e-12	3.12642e-12	5.00228e-12				681	3.75171e-12	3.75171e-12	5.62756e-12
682	1.25057e-12	3.75171e-12	5.00228e-12				682	3.12642e-12	4.37699e-12	3.12642e-12
683	1.25057e-12	6.25285e-12	5.00228e-12				683	1.25057e-12	4.37699e-12	3.75171e-12
684	2.50114e-12	6.25285e-12	4.37699e-12				684	1.25057e-12	6.25285e-13	5.00228e-12
685	4.37699e-12	5.62756e-12	4.37699e-12				685	1.25057e-12	0	4.37699e-12
686	3.12642e-12	5.00228e-12	2.50114e-12				686	1.87585e-12	1.25057e-12	3.75171e-12
687	2.50114e-12	2.50114e-12	0				687	2.50114e-12	3.12642e-12	5.00228e-12
688	2.50114e-12	1.87585e-12	1.87585e-12				688	2.50114e-12	1.87585e-12	6.87813e-12
689	3.75171e-12	2.50114e-12	3.75171e-12				689	1.87585e-12	3.12642e-12	6.25285e-12
690	5.62756e-12	3.12642e-12	2.50114e-12				690	3.75171e-12	1.87585e-12	4.37699e-12
691	3.75171e-12	3.12642e-12	-6.25285e-13				691	3.75171e-12	1.87585e-12	3.75171e-12
692	3.12642e-12	5.62756e-12	1.25057e-12				692	1.25057e-12	6.25285e-13	3.12642e-12
693	1.25057e-12	1.06298e-11	4.37699e-12				693	1.87585e-12	1.25057e-12	1.87585e-12
694	-6.25285e-13	6.25285e-12	3.75171e-12				694	2.50114e-12	1.87585e-12	3.12642e-12
695	6.25285e-13	5.62756e-12	-6.25285e-13				695	3.12642e-12	2.50114e-12	5.62756e-12
696	0	5.00228e-12	1.25057e-12				696	2.50114e-12	6.25285e-13	1.87585e-12
697	1.25057e-12	5.62756e-12	5.00228e-12				697	0	2.50114e-12	1.87585e-12
698	3.12642e-12	3.75171e-12	3.75171e-12				698	-2.50114e-12	3.75171e-12	2.50114e-12
699	3.12642e-12	5.00228e-12	4.37699e-12				699	-6.25285e-13	7.50342e-12	1.87585e-12
700	3.12642e-12	7.50342e-12	4.37699e-12				700	6.25285e-13	5.62756e-12	3.12642e-12
701	3.12642e-12	8.75399e-12	3.12642e-12				701	1.87585e-12	4.37699e-12	5.00228e-12
702	3.75171e-12	8.1287e-12	5.00228e-12				702	3.12642e-12	2.50114e-12	4.37699e-12
703	3.75171e-12	3.75171e-12	5.62756e-12				703	4.37699e-12	1.25057e-12	4.37699e-12
704	1.87585e-12	1.87585e-12	3.12642e-12				704	1.87585e-12	1.87585e-12	1.87585e-12
705	6.25285e-13	2.50114e-12	2.50114e-12				705	6.25285e-13	5.62756e-12	1.25057e-12
706	1.25057e-12	5.62756e-12	1.25057e-12				706	0	5.62756e-12	3.12642e-12
707	6.25285e-13	8.75399e-12	6.25285e-13				707	-1.87585e-12	5.00228e-12	4.37699e-12
708	2.50114e-12	6.25285e-12	1.87585e-12				708	0	3.75171e-12	2.50114e-12
709	1.25057e-12	3.12642e-12	3.12642e-12				709	3.12642e-12	6.25285e-13	3.75171e-12
710	3.12642e-12	5.00228e-12	4.37699e-12				710	4.37699e-12	-1.87585e-12	1.87585e-12
711	2.50114e-12	5.62756e-12	3.75171e-12				711	3.75171e-12	1.25057e-12	4.37699e-12
712	1.25057e-12	3.12642e-12	3.75171e-12				712	-6.25285e-13	6.25285e-13	6.25285e-12
713	2.50114e-12	3.75171e-12	-6.25285e-13				713	0	3.75171e-12	6.25285e-12
714	3.75171e-12	5.00228e-12	0				714	2.50114e-12	5.00228e-12	2.50114e-12
715	2.50114e-12	5.62756e-12	2.50114e-12				715	5.00228e-12	4.37699e-12	2.50114e-12
716	3.12642e-12	6.25285e-12	4.37699e-12				716	3.12642e-12	4.37699e-12	3.75171e-12
717	4.37699e-12	6.25285e-12	5.00228e-12				717	-6.25285e-13	5.62756e-12	5.00228e-12
718	4.37699e-12	5.00228e-12	5.62756e-12				718	-6.25285e-13	6.25285e-12	6.25285e-12
719	4.37699e-12	3.75171e-12	4.37699e-12				719	1.87585e-12	4.37699e-12	3.12642e-12
720	6.25285e-12	4.37699e-12	3.75171e-12				720	3.75171e-12	3.75171e-12	1.25057e-12
721	5.00228e-12	5.00228e-12	3.12642e-12				721	5.62756e-12	3.12642e-12	1.87585e-12
722	1.25057e-12	5.00228e-12	2.50114e-12				722	2.50114e-12	2.50114e-12	3.12642e-12
723	-1.25057e-12	8.1287e-12	3.12642e-12				723	-6.25285e-13	4.37699e-12	1.87585e-12
724	2.50114e-12	9.37927e-12	1.87585e-12				724	6.25285e-13	5.62756e-12	1.25057e-12
725	3.75171e-12	6.87813e-12	1.25057e-12				725	1.87585e-12	5.62756e-12	6.25285e-13
726	4.37699e-12	6.25285e-12	1.25057e-12				726	3.12642e-12	3.75171e-12	3.12642e-12
727	3.75171e-12	6.87813e-12	3.12642e-12				727	4.37699e-12	-6.25285e-13	6.25285e-13
728	1.25057e-12	8.1287e-12	3.12642e-12				728	5.00228e-12	-6.25285e-13	6.25285e-13
729	-1.25057e-12	8.75399e-12	3.12642e-12				729	3.75171e-12	4.37699e-12	1.25057e-12
730	0	4.37699e-12	1.87585e-12				730	1.87585e-12	4.37699e-12	2.50114e-12
731	1.87585e-12	3.12642e-12	2.50114e-12				731	1.25057e-12	1.25057e-12	1.25057e-12
732	3.75171e-12	1.87585e-12	4.37699e-12				732	6.25285e-13	1.25057e-12	6.25285e-13
733	4.37699e-12	5.00228e-12	6.87813e-12				733	1.25057e-12	1.25057e-12	1.25057e-12
734	5.00228e-12	5.62756e-12	3.75171e-12				734	3.75171e-12	6.25285e-13	1.87585e-12
735	3.12642e-12	5.62756e-12	3.12642e-12				735	1.25057e-12	-1.87585e-12	1.25057e-12
736	1.25057e-12	8.1287e-12	2.50114e-12				736	-6.25285e-13	-2.50114e-12	6.25285e-13
737	3.12642e-12	6.87813e-12	3.12642e-12				737	0	6.25285e-13	6.25285e-13
738	1.25057e-12	5.00228e-12	2.50114e-12				738	1.25057e-12	3.12642e-12	-6.25285e-13
739	-1.25057e-12	5.62756e-12	6.25285e-13				739	3.75171e-12	4.37699e-12	3.75171e-12
740	6.25285e-13	6.25285e-12	2.50114e-12				740	4.37699e-12	4.37699e-12	4.37699e-12
741	3.75171e-12	8.1287e-12	3.75171e-12				741	4.37699e-12	3.75171e-12	5.00228e-12
742	3.12642e-12	5.00228e-12	5.00228e-12				742	2.50114e-12	3.75171e-12	1.87585e-12
743	4.37699e-12	3.12642e-12	4.37699e-12				743	3.12642e-12	3.12642e-12	1.25057e-12
744	2.50114e-12	5.62756e-12	5.62756e-12				744	4.37699e-12	5.00228e-12	-6.25285e-13
745	1.87585e-12	4.37699e-12	5.00228e-12				745	-6.25285e-13	5.00228e-12	1.25057e-12
746	2.50114e-12	5.00228e-12	6.25285e-12				746	-1.25057e-12	5.00228e-12	2.50114e-12
747	1.87585e-12	5.62756e-12	5.62756e-12				747	1.25057e-12	1.25057e-12	2.50114e-12
748	2.50114e-12	8.75399e-12	3.75171e-12				748	0	1.87585e-12	5.00228e-12
749	1.87585e-12	7.50342e-12	-6.25285e-13				749	2.50114e-12	2.50114e-12	3.75171e-12
750	2.50114e-12	5.62756e-12	1.25057e-12				750	4.37699e-12	3.12642e-12	0
751	3.75171e-12	3.12642e-12	4.37699e-12				751	4.37699e-12	3.12642e-12	-6.25285e-13
752	5.62756e-12	4.37699e-12	6.25285e-12				752	1.25057e-12	3.75171e-12	1.87585e-12
753	6.87813e-12	7.50342e-12	5.62756e-12				753	1.25057e-12	3.12642e-12	3.75171e-12
754	5.00228e-12	5.00228e-12	3.12642e-12				754	1.87585e-12	-1.25057e-12	5.00228e-12
755	1.25057e-12	3.12642e-12	1.87585e-12				755	1.25057e-12	1.25057e-12	2.50114e-12
756	6.25285e-13	2.50114e-12	1.87585e-12				756	1.25057e-12	3.12642e-12	3.12642e-12
757	6.25285e-13	4.37699e-12	1.87585e-12				757	1.87585e-12	5.62756e-12	4.37699e-12
758	3.12642e-12	7.50342e-12	4.37699e-12				758	2.50114e-12	5.62756e-12	5.62756e-12
759	4.37699e-12	6.87813e-12	3.12642e-12				759	4.37699e-12	3.75171e-12	5.00228e-12
760	3.75171e-12	6.25285e-12	6.25285e-13				760	3.75171e-12	3.75171e-12	2.50114e-12
761	2.50114e-12	5.62756e-12	1.87585e-12				761	4.37699e-12	1.87585e-12	0
762	1.25057e-12	5.62756e-12	5.00228e-12				762	3.12642e-12	2.50114e-12	3.12642e-12
763	6.25285e-13	3.12642e-12	4.37699e-12				763	2.50114e-12	1.25057e-12	4.37699e-12
764	6.25285e-13	4.37699e-12	1.87585e-12				764	1.87585e-12	2.50114e-12	5.00228e-12
765	2.50114e-12	5.00228e-12	-6.25285e-13				765	2.50114e-12	4.37699e-12	3.75171e-12
766	3.75171e-12	5.00228e-12	-6.25285e-13				766	1.25057e-12	4.37699e-12	3.12642e-12
767	3.75171e-12	3.12642e-12	3.12642e-12				767	0	1.87585e-12	3.12642e-12
768	3.75171e-12	4.37699e-12	3.75171e-12				768	6.25285e-13	2.50114e-12	3.75171e-12
769	4.37699e-12	5.00228e-12	4.37699e-12				769	0	2.50114e-12	3.12642e-12
770	4.37699e-12	5.62756e-12	1.87585e-12				770	-6.25285e-13	2.50114e-12	1.87585e-12
771	3.75171e-12	6.25285e-12	2.50114e-12				771	1.25057e-12	1.25057e-12	-1.87585e-12
772	2.50114e-12	5.62756e-12	1.25057e-12				772	1.87585e-12	-6.25285e-13	6.25285e-13
773	1.25057e-12	5.00228e-12	1.25057e-12				773	3.75171e-12	-2.50114e-12	1.25057e-12
774	6.25285e-13	5.00228e-12	1.25057e-12				774	3.75171e-12	-1.25057e-12	0
775	1.25057e-12	8.1287e-12	1.87585e-12				775	3.12642e-12	1.87585e-12	0
776	6.25285e-13	8.1287e-12	3.75171e-12				776	2.50114e-12	1.87585e-12	2.50114e-12
777	-1.25057e-12	8.1287e-12	4.37699e-12				777	1.87585e-12	1.87585e-12	3.12642e-12
778	1.87585e-12	5.62756e-12	1.87585e-12				778	3.75171e-12	3.75171e-12	3.12642e-12
779	1.87585e-12	5.00228e-12	1.25057e-12				779	1.87585e-12	2.50114e-12	3.12642e-12
780	6.25285e-13	1.87585e-12	2.50114e-12				780	1.87585e-12	1.25057e-12	3.12642e-12
781	1.87585e-12	2.50114e-12	2.50114e-12				781	1.87585e-12	1.25057e-12	2.50114e-12
782	2.50114e-12	6.87813e-12	3.12642e-12				782	1.25057e-12	1.87585e-12	6.25285e-13
783	1.25057e-12	8.1287e-12	-6.25285e-13				783	6.25285e-13	2.50114e-12	-6.25285e-13
784	3.12642e-12	6.87813e-12	2.50114e-12				784	4.37699e-12	6.25285e-13	-6.25285e-13
785	3.12642e-12	4.37699e-12	5.00228e-12				785	5.62756e-12	-1.87585e-12	1.25057e-12
786	3.12642e-12	6.25285e-12	5.00228e-12				786	4.37699e-12	0	1.87585e-12
787	1.25057e-12	8.75399e-12	1.25057e-12				787	2.50114e-12	3.12642e-12	1.25057e-12
788	1.25057e-12	8.1287e-12	-6.25285e-13				788	-1.87585e-12	3.12642e-12	2.50114e-12
789	3.75171e-12	6.25285e-12	6.25285e-13				789	-1.87585e-12	1.87585e-12	5.00228e-12
790	4.37699e-12	3.12642e-12	3.75171e-12				790	0	3.12642e-12	5.00228e-12
791	5.62756e-12	5.00228e-12	3.12642e-12				791	1.25057e-12	1.87585e-12	3.75171e-12
792	3.75171e-12	5.62756e-12	3.75171e-12				792	6.25285e-13	2.50114e-12	2.50114e-12
793	4.37699e-12	3.75171e-12	3.75171e-12				793	6.25285e-13	2.50114e-12	3.75171e-12
794	5.00228e-12	4.37699e-12	3.12642e-12				794	1.87585e-12	3.12642e-12	1.25057e-12
795	4.37699e-12	6.87813e-12	1.87585e-12				795	2.50114e-12	4.37699e-12	3.75171e-12
796	3.75171e-12	7.50342e-12	0				796	2.50114e-12	3.12642e-12	2.50114e-12
797	1.87585e-12	7.50342e-12	0				797	4.37699e-12	2.50114e-12	2.50114e-12
798	3.12642e-12	8.1287e-12	6.25285e-13				798	4.37699e-12	1.25057e-12	3.12642e-12
799	2.50114e-12	6.25285e-12	1.25057e-12				799	2.50114e-12	3.75171e-12	1.87585e-12
800	2.50114e-12	5.62756e-12	1.87585e-12				800	0	4.37699e-12	5.62756e-12
801	1.87585e-12	6.25285e-12	3.75171e-12				801	-6.25285e-13	1.87585e-12	6.87813e-12
802	6.25285e-13	5.00228e-12	4.37699e-12				802	2.50114e-12	3.12642e-12	4.37699e-12
803	0	6.25285e-12	3.75171e-12				803	3.12642e-12	6.25285e-12	3.12642e-12
804	-1.87585e-12	6.25285e-12	3.12642e-12				804	4.37699e-12	6.25285e-12	1.25057e-12
805	-1.25057e-12	8.1287e-12	3.75171e-12				805	3.75171e-12	1.25057e-12	1.87585e-12
806	1.87585e-12	8.1287e-12	5.00228e-12				806	3.12642e-12	-6.25285e-13	1.87585e-12
807	4.37699e-12	8.1287e-12	4.37699e-12				807	3.12642e-12	1.25057e-12	1.87585e-12
808	3.12642e-12	4.37699e-12	3.12642e-12				808	5.00228e-12	1.87585e-12	6.25285e-13
809	1.87585e-12	2.50114e-12	4.37699e-12				809	1.87585e-12	1.25057e-12	-6.25285e-13
810	3.75171e-12	3.12642e-12	1.25057e-12				810	-6.25285e-13	-6.25285e-13	6.25285e-13
811	5.00228e-12	7.50342e-12	0				811	-2.50114e-12	0	-6.25285e-13
812	3.75171e-12	6.25285e-12	1.87585e-12				812	0	3.12642e-12	2.50114e-12
813	1.25057e-12	5.00228e-12	5.62756e-12				813	3.75171e-12	1.87585e-12	4.37699e-12
814	3.12642e-12	3.12642e-12	5.00228e-12				814	5.00228e-12	2.50114e-12	3.12642e-12
815	3.75171e-12	5.00228e-12	6.25285e-13				815	4.37699e-12	3.12642e-12	2.50114e-12
816	3.75171e-12	5.62756e-12	0				816	3.12642e-12	3.75171e-12	1.25057e-12
817	2.50114e-12	5.00228e-12	-6.25285e-13				817	3.12642e-12	3.12642e-12	0
818	1.87585e-12	5.00228e-12	1.87585e-12				818	4.37699e-12	5.00228e-12	3.75171e-12
819	6.25285e-13	3.75171e-12	3.12642e-12				819	3.75171e-12	3.75171e-12	5.62756e-12
820	6.25285e-13	5.00228e-12	3.75171e-12				820	1.87585e-12	1.87585e-12	3.75171e-12
821	3.12642e-12	6.87813e-12	3.12642e-12				821	-6.25285e-13	2.50114e-12	1.87585e-12
822	6.25285e-13	8.1287e-12	1.25057e-12				822	0	1.25057e-12	6.25285e-13
823	-3.75171e-12	5.00228e-12	1.25057e-12				823	4.37699e-12	6.25285e-13	3.75171e-12
824	-1.87585e-12	7.50342e-12	2.50114e-12				824	6.25285e-12	0	3.75171e-12
825	-2.50114e-12	7.50342e-12	5.00228e-12				825	5.00228e-12	6.25285e-13	2.50114e-12
826	1.25057e-12	5.00228e-12	5.00228e-12				826	1.25057e-12	3.75171e-12	3.12642e-12
827	3.75171e-12	5.62756e-12	5.00228e-12				827	0	2.50114e-12	3.12642e-12
828	3.12642e-12	6.87813e-12	4.37699e-12				828	6.25285e-13	3.75171e-12	1.87585e-12
829	1.87585e-12	4.37699e-12	4.37699e-12				829	3.12642e-12	5.00228e-12	-1.25057e-12
830	2.50114e-12	5.00228e-12	4.37699e-12				830	2.50114e-12	4.37699e-12	0
831	4.37699e-12	5.62756e-12	1.87585e-12				831	4.37699e-12	1.25057e-12	1.87585e-12
832	1.87585e-12	6.25285e-12	-6.25285e-13				832	5.00228e-12	0	3.75171e-12
833	1.87585e-12	6.25285e-12	6.25285e-13				833	4.37699e-12	1.25057e-12	6.25285e-12
834	1.25057e-12	5.62756e-12	1.87585e-12				834	3.12642e-12	3.75171e-12	5.00228e-12
835	-6.25285e-13	5.00228e-12	3.75171e-12				835	2.50114e-12	1.87585e-12	4.37699e-12
836	2.50114e-12	6.87813e-12	5.62756e-12				836	2.50114e-12	3.75171e-12	3.75171e-12
837	3.75171e-12	5.62756e-12	6.87813e-12				837	4.37699e-12	3.75171e-12	3.12642e-12
838	3.12642e-12	5.00228e-12	5.00228e-12				838	5.00228e-12	-6.25285e-13	1.87585e-12
839	2.50114e-12	4.37699e-12	4.37699e-12				839	4.37699e-12	0	6.25285e-13
840	5.00228e-12	5.00228e-12	3.75171e-12				840	1.87585e-12	1.25057e-12	1.87585e-12
841	4.37699e-12	5.00228e-12	1.25057e-12				841	1.87585e-12	1.25057e-12	4.37699e-12
842	5.00228e-12	7.50342e-12	2.50114e-12				842	2.50114e-12	2.50114e-12	1.87585e-12
843	3.75171e-12	9.37927e-12	2.50114e-12				843	2.50114e-12	2.50114e-12	5.00228e-12
844	3.75171e-12	8.75399e-12	3.12642e-12				844	6.25285e-13	6.25285e-13	5.62756e-12
845	2.50114e-12	5.00228e-12	3.12642e-12				845	-1.25057e-12	-6.25285e-13	3.12642e-12
846	2.50114e-12	5.00228e-12	5.00228e-12				846	6.25285e-13	-1.87585e-12	1.25057e-12
847	2.50114e-12	2.50114e-12	1.87585e-12				847	1.87585e-12	1.25057e-12	1.87585e-12
848	4.37699e-12	5.00228e-12	6.25285e-13				848	4.37699e-12	3.12642e-12	2.50114e-12
849	4.37699e-12	7.50342e-12	1.87585e-12				849	4.37699e-12	4.37699e-12	3.75171e-12
850	1.87585e-12	5.62756e-12	3.75171e-12				850	3.12642e-12	2.50114e-12	6.25285e-12
851	1.87585e-12	5.62756e-12	1.87585e-12				851	2.50114e-12	2.50114e-12	4.37699e-12
852	-6.25285e-13	6.25285e-12	1.87585e-12				852	1.87585e-12	3.75171e-12	2.50114e-12
853	6.25285e-13	7.50342e-12	5.00228e-12				853	4.37699e-12	4.37699e-12	1.25057e-12
854	3.12642e-12	6.25285e-12	4.37699e-12				854	6.25285e-12	5.00228e-12	4.37699e-12
855	5.62756e-12	3.75171e-12	1.87585e-12				855	6.25285e-12	3.75171e-12	2.50114e-12
856	4.37699e-12	2.50114e-12	0				856	4.37699e-12	2.50114e-12	2.50114e-12
857	6.25285e-13	3.12642e-12	2.50114e-12				857	1.87585e-12	6.25285e-13	3.12642e-12
858	6.25285e-13	3.75171e-12	3.12642e-12				858	2.50114e-12	-6.25285e-13	1.87585e-12
859	3.75171e-12	5.00228e-12	2.50114e-12				859	1.87585e-12	0	1.87585e-12
860	2.50114e-12	5.62756e-12	6.25285e-12				860	1.87585e-12	3.12642e-12	0
861	-6.25285e-13	7.50342e-12	5.62756e-12				861	-6.25285e-13	5.62756e-12	0
862	-1.87585e-12	8.75399e-12	3.75171e-12				862	-2.50114e-12	4.37699e-12	2.50114e-12
863	-1.25057e-12	8.1287e-12	6.25285e-13				863	-1.25057e-12	1.87585e-12	1.87585e-12
864	6.25285e-13	6.25285e-12	1.25057e-12				864	6.25285e-13	1.25057e-12	6.25285e-13
865	4.37699e-12	5.62756e-12	5.00228e-12				865	1.87585e-12	1.87585e-12	-1.25057e-12
866	5.62756e-12	6.25285e-13	6.25285e-12				866	4.37699e-12	3.12642e-12	6.25285e-13
867	4.37699e-12	3.12642e-12	3.75171e-12				867	5.00228e-12	5.00228e-12	2.50114e-12
868	5.00228e-12	8.1287e-12	3.12642e-12				868	6.25285e-12	3.75171e-12	3.75171e-12
869	3.12642e-12	7.50342e-12	4.37699e-12				869	4.37699e-12	3.12642e-12	3.12642e-12
870	3.12642e-12	4.37699e-12	5.00228e-12				870	5.00228e-12	3.75171e-12	5.00228e-12
871	4.37699e-12	5.62756e-12	3.75171e-12				871	1.87585e-12	5.62756e-12	4.37699e-12
872	6.25285e-13	6.25285e-12	3.12642e-12				872	2.50114e-12	5.62756e-12	0
873	-6.25285e-13	7.50342e-12	5.00228e-12				873	3.75171e-12	1.87585e-12	-4.37699e-12
874	3.75171e-12	7.50342e-12	3.12642e-12				874	3.12642e-12	6.25285e-13	-2.50114e-12
875	5.62756e-12	5.00228e-12	-1.87585e-12				875	1.25057e-12	1.87585e-12	0
876	5.62756e-12	5.00228e-12	-3.12642e-12				876	0	2.50114e-12	2.50114e-12
877	3.12642e-12	5.62756e-12	-6.25285e-13				877	1.25057e-12	6.25285e-13	1.25057e-12
878	1.87585e-12	4.37699e-12	3.12642e-12				878	4.37699e-12	1.87585e-12	2.50114e-12
879	4.37699e-12	2.50114e-12	3.75171e-12				879	5.62756e-12	1.25057e-12	1.87585e-12
880	1.87585e-12	1.87585e-12	3.12642e-12				880	3.75171e-12	3.12642e-12	1.25057e-12
881	2.50114e-12	3.75171e-12	3.12642e-12				881	1.87585e-12	2.50114e-12	3.75171e-12
882	3.12642e-12	2.50114e-12	5.00228e-12				882	1.87585e-12	-1.25057e-12	3.12642e-12
883	0	4.37699e-12	5.62756e-12				883	1.25057e-12	-6.25285e-13	5.00228e-12
884	-1.87585e-12	6.87813e-12	4.37699e-12				884	2.50114e-12	1.87585e-12	4.37699e-12
885	-6.25285e-13	6.25285e-12	3.12642e-12				885	4.37699e-12	3.75171e-12	2.50114e-12
886	1.87585e-12	4.37699e-12	1.87585e-12				886	3.75171e-12	5.00228e-12	3.12642e-12
887	1.25057e-12	5.62756e-12	6.25285e-13				887	3.12642e-12	3.75171e-12	3.75171e-12
888	6.25285e-13	5.62756e-12	3.75171e-12				888	2.50114e-12	1.87585e-12	1.87585e-12
889	3.12642e-12	5.62756e-12	5.00228e-12				889	1.87585e-12	6.25285e-13	-6.25285e-13
890	1.87585e-12	7.50342e-12	5.00228e-12				890	1.25057e-12	4.37699e-12	1.25057e-12
891	6.25285e-13	7.50342e-12	2.50114e-12				891	6.25285e-13	3.12642e-12	3.12642e-12
892	1.87585e-12	8.75399e-12	3.12642e-12				892	1.25057e-12	2.50114e-12	4.37699e-12
893	2.50114e-12	6.87813e-12	3.12642e-12				893	3.12642e-12	-1.87585e-12	5.00228e-12
894	3.12642e-12	5.00228e-12	1.25057e-12				894	4.37699e-12	0	2.50114e-12
895	2.50114e-12	4.37699e-12	1.25057e-12				895	3.12642e-12	3.75171e-12	1.87585e-12
896	2.50114e-12	5.62756e-12	3.75171e-12				896	3.12642e-12	5.62756e-12	-6.25285e-13
897	3.75171e-12	7.50342e-12	6.87813e-12				897	3.75171e-12	3.75171e-12	1.25057e-12
898	4.37699e-12	7.50342e-12	5.62756e-12				898	4.37699e-12	3.12642e-12	2.50114e-12
899	3.12642e-12	5.62756e-12	3.12642e-12				899	4.37699e-12	1.25057e-12	1.25057e-12
900	2.50114e-12	8.1287e-12	2.50114e-12				900	2.50114e-12	1.25057e-12	0
901	-6.25285e-13	8.1287e-12	4.37699e-12				901	1.87585e-12	1.25057e-12	1.87585e-12
902	-1.25057e-12	9.37927e-12	3.75171e-12				902	1.25057e-12	3.75171e-12	5.00228e-12
903	1.25057e-12	6.25285e-12	1.87585e-12				903	0	1.87585e-12	5.62756e-12
904	2.50114e-12	5.00228e-12	1.87585e-12				904	4.37699e-12	2.50114e-12	5.00228e-12
905	1.87585e-12	5.00228e-12	1.25057e-12				905	6.25285e-12	6.25285e-13	3.12642e-12
906	0	2.50114e-12	3.75171e-12				906	3.12642e-12	1.87585e-12	6.25285e-13
907	-6.25285e-13	5.00228e-12	4.37699e-12				907	6.25285e-13	3.12642e-12	-2.50114e-12
908	6.25285e-13	3.75171e-12	6.25285e-12				908	0	3.12642e-12	-1.25057e-12
909	2.50114e-12	3.75171e-12	5.62756e-12				909	1.25057e-12	1.87585e-12	0
910	1.25057e-12	3.75171e-12	3.12642e-12				910	3.12642e-12	1.87585e-12	6.25285e-13
911	6.25285e-13	4.37699e-12	5.00228e-12				911	6.25285e-13	3.75171e-12	1.25057e-12
912	-6.25285e-13	6.25285e-12	5.00228e-12				912	1.87585e-12	3.75171e-12	3.12642e-12
913	-1.87585e-12	5.00228e-12	3.12642e-12				913	4.37699e-12	3.75171e-12	2.50114e-12
914	6.25285e-13	4.37699e-12	1.25057e-12				914	6.25285e-12	1.87585e-12	1.25057e-12
915	1.25057e-12	4.37699e-12	1.87585e-12				915	1.25057e-12	1.87585e-12	1.25057e-12
916	-2.50114e-12	5.62756e-12	1.87585e-12				916	-1.87585e-12	6.25285e-13	1.25057e-12
917	-4.37699e-12	3.12642e-12	1.87585e-12				917	-1.87585e-12	6.25285e-13	-1.25057e-12
918	-2.50114e-12	4.37699e-12	1.87585e-12				918	1.25057e-12	6.25285e-13	-1.25057e-12
919	6.25285e-13	7.50342e-12	2.50114e-12				919	2.50114e-12	1.87585e-12	3.75171e-12
920	3.75171e-12	5.62756e-12	3.75171e-12				920	2.50114e-12	6.25285e-13	3.75171e-12
921	3.12642e-12	1.87585e-12	6.25285e-12				921	1.87585e-12	0	1.25057e-12
922	2.50114e-12	2.50114e-12	5.00228e-12				922	1.87585e-12	2.50114e-12	6.25285e-13
923	6.25285e-13	7.50342e-12	2.50114e-12				923	3.12642e-12	3.75171e-12	0
924	2.50114e-12	5.62756e-12	6.25285e-13				924	4.37699e-12	4.37699e-12	0
925	5.62756e-12	5.00228e-12	1.87585e-12				925	2.50114e-12	6.25285e-13	1.87585e-12
926	8.1287e-12	2.50114e-12	4.37699e-12				926	1.25057e-12	1.25057e-12	3.12642e-12
927	3.75171e-12	6.25285e-12	2.50114e-12				927	6.25285e-13	2.50114e-12	2.50114e-12
928	2.50114e-12	6.87813e-12	6.25285e-13				928	1.87585e-12	3.75171e-12	3.12642e-12
929	2.50114e-12	7.50342e-12	-6.25285e-13				929	2.50114e-12	4.37699e-12	4.37699e-12
930	5.00228e-12	4.37699e-12	6.25285e-13				930	1.25057e-12	1.87585e-12	6.87813e-12
931	5.62756e-12	3.12642e-12	5.00228e-12				931	1.25057e-12	2.50114e-12	8.1287e-12
932	3.12642e-12	3.12642e-12	5.62756e-12				932	3.12642e-12	4.37699e-12	3.75171e-12
933	0	5.00228e-12	6.87813e-12				933	2.50114e-12	4.37699e-12	5.00228e-12
934	-2.50114e-12	5.62756e-12	1.87585e-12				934	5.62756e-12	6.25285e-12	5.00228e-12
935	-1.25057e-12	5.00228e-12	1.87585e-12				935	5.62756e-12	4.37699e-12	4.37699e-12
936	-6.25285e-13	5.62756e-12	3.12642e-12				936	3.75171e-12	2.50114e-12	1.25057e-12
937	0	5.62756e-12	5.00228e-12				937	2.50114e-12	0	0
938	1.25057e-12	6.25285e-12	4.37699e-12				938	1.25057e-12	1.25057e-12	6.25285e-13
939	1.25057e-12	5.62756e-12	1.87585e-12				939	0	1.25057e-12	2.50114e-12
940	-6.25285e-13	8.1287e-12	1.25057e-12				940	0	1.25057e-12	4.37699e-12
941	1.25057e-12	6.87813e-12	0				941	3.12642e-12	1.25057e-12	6.25285e-12
942	2.50114e-12	6.25285e-12	2.50114e-12				942	5.00228e-12	-1.87585e-12	4.37699e-12
943	6.25285e-13	1.87585e-12	6.25285e-12				943	3.75171e-12	-6.25285e-13	3.12642e-12
944	0	3.75171e-12	7.50342e-12				944	6.25285e-13	1.25057e-12	3.12642e-12
945	1.87585e-12	4.37699e-12	4.37699e-12				945	3.12642e-12	3.75171e-12	3.75171e-12
946	1.87585e-12	3.12642e-12	4.37699e-12				946	4.37699e-12	3.75171e-12	6.25285e-13
947	2.50114e-12	3.12642e-12	5.00228e-12				947	4.37699e-12	6.25285e-12	-6.25285e-13
948	1.87585e-12	5.00228e-12	2.50114e-12				948	1.25057e-12	4.37699e-12	1.87585e-12
949	1.87585e-12	5.62756e-12	1.87585e-12				949	-2.50114e-12	3.12642e-12	3.12642e-12
950	2.50114e-12	4.37699e-12	2.50114e-12				950	0	6.25285e-13	1.87585e-12
951	1.25057e-12	6.25285e-12	3.75171e-12				951	0	-6.25285e-13	1.25057e-12
952	1.25057e-12	1.06298e-11	2.50114e-12				952	1.25057e-12	-6.25285e-13	6.25285e-13
953	4.37699e-12	1.00046e-11	2.50114e-12				953	6.25285e-13	2.50114e-12	1.25057e-12
954	3.75171e-12	3.12642e-12	3.12642e-12				954	2.50114e-12	3.12642e-12	1.25057e-12
955	3.75171e-12	5.00228e-12	5.00228e-12				955	4.37699e-12	4.37699e-12	6.25285e-13
956	1.87585e-12	5.62756e-12	3.75171e-12				956	3.12642e-12	5.00228e-12	0
957	0	7.50342e-12	5.00228e-12				957	3.75171e-12	1.87585e-12	0
958	6.25285e-13	6.87813e-12	3.75171e-12				958	2.50114e-12	1.25057e-12	2.50114e-12
959	1.25057e-12	5.62756e-12	1.25057e-12				959	3.12642e-12	1.87585e-12	1.25057e-12
960	3.12642e-12	3.12642e-12	3.12642e-12				960	2.50114e-12	4.37699e-12	-6.25285e-13
961	5.62756e-12	1.87585e-12	2.50114e-12				961	3.12642e-12	4.37699e-12	-6.25285e-13
962	4.37699e-12	2.50114e-12	1.25057e-12				962	6.25285e-12	3.75171e-12	6.25285e-13
963	0	5.00228e-12	1.25057e-12				963	3.75171e-12	4.37699e-12	1.87585e-12
964	6.25285e-13	6.87813e-12	3.75171e-12				964	2.50114e-12	1.25057e-12	3.12642e-12
965	6.25285e-13	7.50342e-12	6.25285e-12				965	0	-3.75171e-12	3.12642e-12
966	2.50114e-12	6.25285e-12	5.62756e-12				966	1.25057e-12	0	1.87585e-12
967	4.37699e-12	5.62756e-12	5.00228e-12				967	3.12642e-12	3.75171e-12	6.25285e-13
968	3.75171e-12	7.50342e-12	1.87585e-12				968	4.37699e-12	2.50114e-12	-1.25057e-12
969	3.75171e-12	5.00228e-12	4.37699e-12				969	2.50114e-12	6.25285e-13	-6.25285e-13
970	2.50114e-12	4.37699e-12	3.12642e-12				970	1.87585e-12	2.50114e-12	3.12642e-12
971	2.50114e-12	7.50342e-12	1.25057e-12				971	3.75171e-12	6.25285e-12	5.00228e-12
972	6.25285e-13	5.00228e-12	0				972	5.00228e-12	6.87813e-12	3.75171e-12
973	3.12642e-12	5.00228e-12	2.50114e-12				973	4.37699e-12	3.75171e-12	1.25057e-12
974	3.75171e-12	6.87813e-12	3.75171e-12				974	4.37699e-12	6.25285e-13	6.25285e-13
975	-6.25285e-13	5.00228e-12	3.12642e-12				975	1.87585e-12	0	1.25057e-12
976	-1.87585e-12	3.12642e-12	4.37699e-12				976	-1.87585e-12	6.25285e-13	4.37699e-12
977	-1.25057e-12	3.12642e-12	4.37699e-12				977	-1.25057e-12	1.25057e-12	5.00228e-12
978	-6.25285e-13	5.00228e-12	3.12642e-12				978	-6.25285e-13	2.50114e-12	3.12642e-12
979	1.25057e-12	7.50342e-12	6.25285e-12				979	-6.25285e-13	5.62756e-12	6.25285e-13
980	3.75171e-12	8.75399e-12	5.00228e-12				980	1.87585e-12	6.25285e-12	2.50114e-12
981	6.25285e-13	6.87813e-12	4.37699e-12				981	1.87585e-12	4.37699e-12	2.50114e-12
982	6.25285e-13	4.37699e-12	3.12642e-12				982	6.25285e-13	5.62756e-12	1.87585e-12
983	3.12642e-12	6.25285e-12	3.12642e-12				983	3.12642e-12	5.00228e-12	1.87585e-12
984	3.75171e-12	7.50342e-12	3.75171e-12				984	2.50114e-12	3.75171e-12	3.75171e-12
985	1.87585e-12	5.00228e-12	4.37699e-12				985	1.87585e-12	3.75171e-12	6.87813e-12
986	3.75171e-12	3.75171e-12	3.12642e-12				986	-6.25285e-13	4.37699e-12	6.25285e-12
987	5.62756e-12	3.12642e-12	6.25285e-13				987	-2.50114e-12	4.37699e-12	4.37699e-12
988	5.00228e-12	5.00228e-12	1.87585e-12				988	6.25285e-13	3.12642e-12	3.75171e-12
989	3.12642e-12	5.00228e-12	1.25057e-12				989	5.00228e-12	1.25057e-12	4.37699e-12
990	5.00228e-12	5.00228e-12	3.75171e-12				990	3.75171e-12	0	5.00228e-12
991	1.25057e-12	3.75171e-12	3.12642e-12				991	1.87585e-12	2.50114e-12	1.25057e-12
992	1.87585e-12	3.75171e-12	1.87585e-12				992	6.25285e-13	5.62756e-12	1.25057e-12
993	1.87585e-12	3.12642e-12	1.87585e-12				993	1.25057e-12	3.75171e-12	6.25285e-13
994	3.12642e-12	3.12642e-12	3.75171e-12				994	3.12642e-12	3.12642e-12	0
995	-6.25285e-13	5.62756e-12	5.00228e-12				995	5.00228e-12	3.75171e-12	6.25285e-13
996	0	6.25285e-12	7.50342e-12				996	3.12642e-12	3.12642e-12	1.87585e-12
997	1.87585e-12	5.62756e-12	7.50342e-12				997	6.25285e-13	1.87585e-12	1.25057e-12
998	2.50114e-12	5.62756e-12	5.00228e-12				998	0	5.00228e-12	3.12642e-12
999	1.87585e-12	6.25285e-12	2.50114e-12				999	2.50114e-12	5.00228e-12	4.37699e-12
1000	2.50114e-12	3.75171e-12	1.25057e-12				1000	1.87585e-12	4.37699e-12	5.00228e-12
1001	3.12642e-12	3.12642e-12	5.00228e-12				1001	4.37699e-12	3.12642e-12	4.37699e-12
1002	2.50114e-12	3.75171e-12	9.37927e-12				1002	4.37699e-12	2.50114e-12	1.87585e-12
1003	3.75171e-12	3.75171e-12	7.50342e-12				1003	6.25285e-13	3.12642e-12	1.87585e-12
1004	3.12642e-12	3.75171e-12	5.00228e-12				1004	-1.25057e-12	3.75171e-12	-6.25285e-13
1005	1.87585e-12	4.37699e-12	3.12642e-12				1005	1.87585e-12	3.12642e-12	1.25057e-12
1006	1.87585e-12	5.00228e-12	1.25057e-12				1006	5.62756e-12	2.50114e-12	3.12642e-12
1007	1.87585e-12	7.50342e-12	6.25285e-13				1007	6.87813e-12	1.87585e-12	1.87585e-12
1008	6.25285e-13	6.87813e-12	0				1008	7.50342e-12	1.87585e-12	-6.25285e-13
1009	6.25285e-13	5.62756e-12	3.12642e-12				1009	3.75171e-12	5.00228e-12	3.75171e-12
1010	1.87585e-12	5.62756e-12	1.87585e-12				1010	-6.25285e-13	5.00228e-12	3.75171e-12
1011	2.50114e-12	3.75171e-12	1.25057e-12				1011	-6.25285e-13	5.00228e-12	3.12642e-12
1012	1.87585e-12	4.37699e-12	1.87585e-12				1012	1.25057e-12	3.12642e-12	6.25285e-13
1013	2.50114e-12	5.00228e-12	3.12642e-12				1013	6.25285e-13	2.50114e-12	-6.25285e-13
1014	2.50114e-12	5.62756e-12	4.37699e-12				1014	-6.25285e-13	2.50114e-12	-6.25285e-13
1015	3.12642e-12	3.12642e-12	5.62756e-12				1015	-1.25057e-12	1.25057e-12	2.50114e-12
1016	3.12642e-12	1.87585e-12	4.37699e-12				1016	1.87585e-12	1.87585e-12	3.12642e-12
1017	5.00228e-12	1.87585e-12	5.00228e-12				1017	5.00228e-12	6.25285e-13	3.12642e-12
1018	2.50114e-12	2.50114e-12	3.75171e-12				1018	5.00228e-12	1.25057e-12	6.25285e-13
1019	4.37699e-12	3.75171e-12	2.50114e-12				1019	1.87585e-12	2.50114e-12	-1.25057e-12
1020	3.75171e-12	4.37699e-12	1.87585e-12				1020	-2.50114e-12	1.87585e-12	2.50114e-12
1021	3.12642e-12	5.00228e-12	5.00228e-12				1021	-1.87585e-12	1.87585e-12	5.62756e-12
1022	1.25057e-12	6.87813e-12	5.62756e-12				1022	-6.25285e-13	2.50114e-12	5.00228e-12
1023	1.25057e-12	6.87813e-12	6.87813e-12				1023	2.50114e-12	3.12642e-12	1.87585e-12
1024	2.50114e-12	6.25285e-12	4.37699e-12				1024	2.50114e-12	2.50114e-12	1.87585e-12
1025	3.12642e-12	4.37699e-12	3.12642e-12				1025	2.50114e-12	2.50114e-12	1.87585e-12
1026	1.87585e-12	3.12642e-12	1.25057e-12				1026	1.87585e-12	5.00228e-12	2.50114e-12
1027	6.25285e-13	3.75171e-12	3.12642e-12				1027	1.25057e-12	3.75171e-12	4.37699e-12
1028	6.25285e-13	5.62756e-12	2.50114e-12				1028	-6.25285e-13	6.25285e-13	3.12642e-12
1029	1.87585e-12	1.00046e-11	3.12642e-12				1029	-2.50114e-12	3.75171e-12	3.75171e-12
1030	2.50114e-12	5.00228e-12	5.00228e-12				1030	0	5.62756e-12	3.12642e-12
1031	2.50114e-12	1.87585e-12	5.00228e-12				1031	2.50114e-12	4.37699e-12	6.25285e-13
1032	1.87585e-12	2.50114e-12	5.62756e-12				1032	3.12642e-12	3.75171e-12	3.12642e-12
1033	3.12642e-12	3.75171e-12	4.37699e-12				1033	1.87585e-12	3.12642e-12	-6.25285e-13
1034	4.37699e-12	3.75171e-12	4.37699e-12				1034	6.25285e-13	3.75171e-12	-6.25285e-13
1035	3.12642e-12	7.50342e-12	2.50114e-12				1035	2.50114e-12	2.50114e-12	1.25057e-12
1036	1.87585e-12	5.00228e-12	1.25057e-12				1036	6.87813e-12	0	6.25285e-12
1037	3.12642e-12	3.75171e-12	-6.25285e-13				1037	5.62756e-12	1.87585e-12	8.75399e-12
1038	2.50114e-12	3.75171e-12	0				1038	3.12642e-12	3.75171e-12	6.87813e-12
1039	3.12642e-12	1.25057e-12	1.87585e-12				1039	-1.25057e-12	2.50114e-12	5.00228e-12
1040	1.25057e-12	5.62756e-12	1.25057e-12				1040	-2.50114e-12	1.25057e-12	5.00228e-12
1041	0	8.1287e-12	2.50114e-12				1041	-1.25057e-12	4.37699e-12	3.75171e-12
1042	1.87585e-12	5.00228e-12	4.37699e-12				1042	-2.50114e-12	4.37699e-12	-6.25285e-13
1043	1.87585e-12	3.12642e-12	6.87813e-12				1043	1.87585e-12	5.62756e-12	-1.87585e-12
1044	1.25057e-12	3.75171e-12	5.00228e-12				1044	1.25057e-12	5.00228e-12	1.25057e-12
1045	1.25057e-12	4.37699e-12	4.37699e-12				1045	6.25285e-13	2.50114e-12	4.37699e-12
1046	3.12642e-12	5.00228e-12	6.25285e-12				1046	6.25285e-13	2.50114e-12	5.00228e-12
1047	3.75171e-12	4.37699e-12	4.37699e-12				1047	3.12642e-12	6.25285e-13	3.12642e-12
1048	4.37699e-12	6.25285e-12	5.00228e-12				1048	2.50114e-12	1.25057e-12	2.50114e-12
1049	1.87585e-12	5.00228e-12	2.50114e-12				1049	1.25057e-12	4.37699e-12	6.25285e-13
1050	-1.25057e-12	6.87813e-12	1.87585e-12				1050	2.50114e-12	3.75171e-12	1.87585e-12
1051	1.25057e-12	6.25285e-12	3.12642e-12				1051	1.25057e-12	2.50114e-12	2.50114e-12
1052	1.87585e-12	5.62756e-12	4.37699e-12				1052	1.25057e-12	1.87585e-12	6.25285e-13
1053	1.87585e-12	7.50342e-12	6.25285e-12				1053	-1.25057e-12	0	0
1054	1.87585e-12	7.50342e-12	6.25285e-12				1054	1.87585e-12	2.50114e-12	1.25057e-12
1055	-6.25285e-13	6.25285e-12	2.50114e-12				1055	3.75171e-12	3.75171e-12	4.37699e-12
1056	3.12642e-12	8.1287e-12	-1.25057e-12				1056	2.50114e-12	5.62756e-12	3.75171e-12
1057	5.00228e-12	7.50342e-12	0				1057	1.25057e-12	3.75171e-12	1.25057e-12
1058	5.00228e-12	7.50342e-12	3.12642e-12				1058	6.25285e-13	3.12642e-12	-3.12642e-12
1059	1.87585e-12	2.50114e-12	5.00228e-12				1059	3.12642e-12	3.12642e-12	-2.50114e-12
1060	1.25057e-12	1.87585e-12	5.00228e-12				1060	6.25285e-13	3.12642e-12	0
1061	6.25285e-13	3.75171e-12	4.37699e-12				1061	-6.25285e-13	3.75171e-12	3.12642e-12
1062	6.25285e-13	4.37699e-12	2.50114e-12				1062	6.25285e-13	3.12642e-12	3.75171e-12
1063	1.87585e-12	4.37699e-12	3.75171e-12				1063	3.75171e-12	3.12642e-12	1.87585e-12
1064	2.50114e-12	5.00228e-12	1.87585e-12				1064	5.00228e-12	2.50114e-12	2.50114e-12
1065	4.37699e-12	6.25285e-12	3.75171e-12				1065	3.12642e-12	1.87585e-12	1.87585e-12
1066	6.25285e-12	6.25285e-12	3.12642e-12				1066	1.25057e-12	6.87813e-12	1.25057e-12
1067	5.62756e-12	6.25285e-12	3.12642e-12				1067	-1.87585e-12	4.37699e-12	1.25057e-12
1068	2.50114e-12	5.00228e-12	2.50114e-12				1068	-6.25285e-13	6.25285e-13	1.87585e-12
1069	-6.25285e-13	5.62756e-12	3.75171e-12				1069	1.25057e-12	6.25285e-13	6.25285e-13
1070	6.25285e-13	3.75171e-12	5.00228e-12				1070	3.75171e-12	3.12642e-12	6.25285e-13
1071	6.25285e-13	4.37699e-12	4.37699e-12				1071	6.87813e-12	3.12642e-12	1.25057e-12
1072	2.50114e-12	7.50342e-12	2.50114e-12				1072	5.62756e-12	1.25057e-12	2.50114e-12
1073	6.25285e-13	6.25285e-12	1.25057e-12				1073	5.00228e-12	2.50114e-12	3.12642e-12
1074	-1.87585e-12	6.87813e-12	6.25285e-13				1074	3.75171e-12	2.50114e-12	5.62756e-12
1075	0	8.1287e-12	-1.25057e-12				1075	1.87585e-12	0	8.75399e-12
1076	6.25285e-13	5.00228e-12	2.50114e-12				1076	1.25057e-12	1.25057e-12	7.50342e-12
1077	3.12642e-12	5.00228e-12	8.1287e-12				1077	0	1.87585e-12	5.00228e-12
1078	1.87585e-12	5.00228e-12	8.1287e-12				1078	-6.25285e-13	3.75171e-12	2.50114e-12
1079	3.75171e-12	3.12642e-12	5.00228e-12				1079	6.25285e-13	4.37699e-12	2.50114e-12
1080	3.75171e-12	4.37699e-12	3.75171e-12				1080	2.50114e-12	8.1287e-12	2.50114e-12
1081	2.50114e-12	5.00228e-12	3.12642e-12				1081	2.50114e-12	8.1287e-12	6.25285e-13
1082	-6.25285e-13	3.75171e-12	2.50114e-12				1082	2.50114e-12	8.75399e-12	1.25057e-12
1083	6.25285e-13	2.50114e-12	1.87585e-12				1083	6.25285e-13	1.87585e-12	3.12642e-12
1084	1.87585e-12	3.12642e-12	0				1084	6.25285e-13	6.25285e-13	4.37699e-12
1085	3.12642e-12	3.75171e-12	-6.25285e-13				1085	1.25057e-12	1.25057e-12	3.12642e-12
1086	1.87585e-12	3.75171e-12	-1.25057e-12				1086	2.50114e-12	2.50114e-12	1.25057e-12
1087	3.75171e-12	7.50342e-12	2.50114e-12				1087	3.75171e-12	3.12642e-12	-1.25057e-12
1088	6.25285e-12	6.87813e-12	4.37699e-12				1088	3.12642e-12	1.87585e-12	3.12642e-12
1089	2.50114e-12	3.75171e-12	5.62756e-12				1089	-1.25057e-12	4.37699e-12	8.1287e-12
1090	0	3.12642e-12	1.87585e-12				1090	-6.25285e-13	6.25285e-12	7.50342e-12
1091	-6.25285e-13	6.87813e-12	3.12642e-12				1091	1.25057e-12	5.62756e-12	4.37699e-12
1092	1.87585e-12	5.62756e-12	3.12642e-12				1092	3.12642e-12	3.75171e-12	1.25057e-12
1093	1.87585e-12	6.87813e-12	2.50114e-12				1093	4.37699e-12	1.25057e-12	1.87585e-12
1094	1.87585e-12	6.25285e-12	1.25057e-12				1094	2.50114e-12	-3.12642e-12	1.25057e-12
1095	5.62756e-12	4.37699e-12	3.75171e-12				1095	2.50114e-12	0	3.12642e-12
1096	5.62756e-12	3.12642e-12	5.62756e-12				1096	6.25285e-13	3.12642e-12	3.12642e-12
1097	1.87585e-12	3.75171e-12	5.62756e-12				1097	6.25285e-13	3.12642e-12	3.12642e-12
1098	6.25285e-13	4.37699e-12	3.75171e-12				1098	6.25285e-13	5.00228e-12	3.75171e-12
1099	-1.87585e-12	9.37927e-12	3.75171e-12				1099	6.25285e-13	4.37699e-12	3.12642e-12
1100	6.25285e-13	1.06298e-11	5.00228e-12				1100	2.50114e-12	3.12642e-12	5.00228e-12
1101	0	6.25285e-12	4.37699e-12				1101	3.75171e-12	3.75171e-12	5.62756e-12
1102	6.25285e-13	3.75171e-12	1.25057e-12				1102	6.25285e-13	3.12642e-12	3.75171e-12
1103	2.50114e-12	2.50114e-12	1.25057e-12				1103	6.25285e-13	1.87585e-12	3.75171e-12
1104	3.12642e-12	4.37699e-12	3.75171e-12				1104	-1.25057e-12	2.50114e-12	5.00228e-12
1105	3.12642e-12	5.00228e-12	3.12642e-12				1105	0	2.50114e-12	3.75171e-12
1106	3.75171e-12	5.62756e-12	2.50114e-12				1106	0	2.50114e-12	1.87585e-12
1107	2.50114e-12	5.62756e-12	2.50114e-12				1107	-6.25285e-13	1.87585e-12	2.50114e-12
1108	1.87585e-12	5.62756e-12	2.50114e-12				1108	6.25285e-13	1.25057e-12	3.12642e-12
1109	2.50114e-12	5.00228e-12	1.25057e-12				1109	1.87585e-12	1.87585e-12	3.75171e-12
1110	3.75171e-12	5.62756e-12	2.50114e-12				1110	3.12642e-12	1.25057e-12	3.75171e-12
1111	6.25285e-12	4.37699e-12	5.62756e-12				1111	1.87585e-12	1.25057e-12	4.37699e-12
1112	5.00228e-12	5.62756e-12	5.62756e-12				1112	-6.25285e-13	1.87585e-12	3.12642e-12
1113	0	6.87813e-12	3.12642e-12				1113	1.87585e-12	6.25285e-13	1.87585e-12
1114	-1.25057e-12	7.50342e-12	1.25057e-12				1114	6.25285e-13	1.25057e-12	1.25057e-12
1115	-1.25057e-12	5.62756e-12	3.75171e-12				1115	3.12642e-12	3.75171e-12	-6.25285e-13
1116	6.25285e-13	5.00228e-12	2.50114e-12				1116	4.37699e-12	7.50342e-12	0
1117	3.12642e-12	6.25285e-12	1.87585e-12				1117	5.00228e-12	6.25285e-12	0
1118	3.12642e-12	7.50342e-12	3.12642e-12				1118	1.87585e-12	4.37699e-12	2.50114e-12
1119	4.37699e-12	6.25285e-12	3.75171e-12				1119	1.87585e-12	1.25057e-12	3.75171e-12
1120	4.37699e-12	5.62756e-12	4.37699e-12				1120	2.50114e-12	3.12642e-12	7.50342e-12
1121	1.87585e-12	5.62756e-12	5.00228e-12				1121	3.12642e-12	3.75171e-12	6.25285e-12
1122	1.87585e-12	5.00228e-12	5.62756e-12				1122	1.87585e-12	5.00228e-12	3.75171e-12
1123	3.12642e-12	6.25285e-12	2.50114e-12				1123	0	3.12642e-12	3.12642e-12
1124	6.25285e-12	8.75399e-12	-1.25057e-12				1124	0	-6.25285e-13	1.25057e-12
1125	6.87813e-12	6.25285e-12	-6.25285e-13				1125	-1.25057e-12	6.25285e-13	1.87585e-12
1126	3.75171e-12	7.50342e-12	1.25057e-12				1126	1.87585e-12	3.75171e-12	3.75171e-12
1127	1.87585e-12	6.87813e-12	2.50114e-12				1127	2.50114e-12	5.00228e-12	3.75171e-12
1128	6.25285e-13	5.00228e-12	3.75171e-12				1128	3.12642e-12	4.37699e-12	3.12642e-12
1129	3.75171e-12	3.12642e-12	1.87585e-12				1129	3.12642e-12	3.12642e-12	1.25057e-12
1130	4.37699e-12	5.62756e-12	3.75171e-12				1130	4.37699e-12	4.37699e-12	2.50114e-12
1131	5.00228e-12	7.50342e-12	5.00228e-12				1131	5.62756e-12	4.37699e-12	3.12642e-12
1132	3.12642e-12	6.25285e-12	5.00228e-12				1132	5.00228e-12	1.87585e-12	3.12642e-12
1133	0	3.12642e-12	1.87585e-12				1133	3.75171e-12	-6.25285e-13	3.12642e-12
1134	1.87585e-12	3.12642e-12	-6.25285e-13				1134	1.25057e-12	6.25285e-13	3.12642e-12
1135	2.50114e-12	5.00228e-12	5.00228e-12				1135	-6.25285e-13	3.12642e-12	5.00228e-12
1136	4.37699e-12	5.00228e-12	3.75171e-12				1136	1.25057e-12	3.75171e-12	3.75171e-12
1137	4.37699e-12	3.12642e-12	2.50114e-12				1137	0	1.25057e-12	3.12642e-12
1138	4.37699e-12	1.25057e-12	2.50114e-12				1138	1.87585e-12	-6.25285e-13	3.75171e-12
1139	6.25285e-12	1.87585e-12	4.37699e-12				1139	3.12642e-12	1.87585e-12	5.00228e-12
1140	4.37699e-12	4.37699e-12	6.25285e-12				1140	2.50114e-12	3.75171e-12	5.00228e-12
1141	-6.25285e-13	6.87813e-12	6.25285e-13				1141	1.25057e-12	3.12642e-12	8.1287e-12
1142	1.25057e-12	7.50342e-12	1.25057e-12				1142	1.87585e-12	2.50114e-12	6.87813e-12
1143	3.75171e-12	6.25285e-12	6.25285e-13				1143	2.50114e-12	1.25057e-12	6.87813e-12
1144	1.87585e-12	3.12642e-12	3.12642e-12				1144	4.37699e-12	2.50114e-12	3.12642e-12
1145	1.25057e-12	5.62756e-12	5.00228e-12				1145	1.87585e-12	4.37699e-12	3.12642e-12
1146	3.75171e-12	6.87813e-12	4.37699e-12				1146	2.50114e-12	3.12642e-12	3.12642e-12
1147	1.25057e-12	7.50342e-12	1.87585e-12				1147	0	6.25285e-13	3.75171e-12
1148	0	6.25285e-12	5.00228e-12				1148	-1.25057e-12	1.87585e-12	2.50114e-12
1149	2.50114e-12	3.75171e-12	5.62756e-12				1149	1.25057e-12	1.87585e-12	-6.25285e-13
1150	3.12642e-12	5.00228e-12	6.87813e-12				1150	1.25057e-12	3.12642e-12	-1.87585e-12
1151	1.87585e-12	6.25285e-12	6.25285e-12				1151	6.25285e-13	5.00228e-12	0
1152	-1.25057e-12	5.62756e-12	4.37699e-12				1152	1.25057e-12	5.00228e-12	4.37699e-12
1153	1.87585e-12	4.37699e-12	4.37699e-12				1153	4.37699e-12	6.25285e-13	5.62756e-12
1154	4.37699e-12	3.75171e-12	1.87585e-12				1154	3.12642e-12	1.25057e-12	4.37699e-12
1155	3.75171e-12	3.75171e-12	3.12642e-12				1155	4.37699e-12	3.12642e-12	3.12642e-12
1156	2.50114e-12	5.00228e-12	2.50114e-12				1156	2.50114e-12	3.75171e-12	3.12642e-12
1157	2.50114e-12	6.25285e-12	1.87585e-12				1157	3.75171e-12	3.12642e-12	1.87585e-12
1158	3.75171e-12	5.62756e-12	1.87585e-12				1158	1.25057e-12	6.25285e-13	3.12642e-12
1159	3.75171e-12	4.37699e-12	3.75171e-12				1159	6.25285e-13	4.37699e-12	1.87585e-12
1160	5.00228e-12	4.37699e-12	5.00228e-12				1160	4.37699e-12	3.75171e-12	3.12642e-12
1161	6.25285e-12	6.25285e-12	4.37699e-12				1161	5.00228e-12	3.12642e-12	4.37699e-12
1162	4.37699e-12	6.25285e-12	3.12642e-12				1162	1.25057e-12	3.75171e-12	5.62756e-12
1163	1.87585e-12	7.50342e-12	5.00228e-12				1163	-2.50114e-12	2.50114e-12	5.00228e-12
1164	1.87585e-12	7.50342e-12	3.12642e-12				1164	-6.25285e-13	3.12642e-12	1.87585e-12
1165	3.12642e-12	3.75171e-12	1.87585e-12				1165	0	3.12642e-12	1.25057e-12
1166	3.12642e-12	1.87585e-12	-6.25285e-13				1166	2.50114e-12	3.12642e-12	3.12642e-12
1167	0	5.00228e-12	6.25285e-13				1167	3.12642e-12	3.75171e-12	3.12642e-12
1168	-1.25057e-12	6.25285e-12	3.75171e-12				1168	2.50114e-12	6.87813e-12	2.50114e-12
1169	6.25285e-13	5.62756e-12	2.50114e-12				1169	2.50114e-12	8.75399e-12	2.50114e-12
1170	3.12642e-12	6.87813e-12	3.75171e-12				1170	3.12642e-12	5.00228e-12	6.25285e-13
1171	4.37699e-12	6.25285e-12	3.12642e-12				1171	3.12642e-12	0	1.25057e-12
1172	3.12642e-12	7.50342e-12	3.12642e-12				1172	1.25057e-12	-2.50114e-12	6.25285e-13
1173	3.75171e-12	5.62756e-12	3.75171e-12				1173	1.87585e-12	-6.25285e-13	2.50114e-12
1174	0	3.75171e-12	1.25057e-12				1174	2.50114e-12	1.25057e-12	1.25057e-12
1175	0	3.12642e-12	1.87585e-12				1175	3.12642e-12	1.25057e-12	6.25285e-13
1176	1.87585e-12	5.00228e-12	3.75171e-12				1176	3.12642e-12	3.12642e-12	1.87585e-12
1177	1.87585e-12	5.00228e-12	4.37699e-12				1177	1.87585e-12	3.12642e-12	5.00228e-12
1178	1.25057e-12	4.37699e-12	5.00228e-12				1178	-6.25285e-13	1.87585e-12	5.00228e-12
1179	1.87585e-12	4.37699e-12	3.12642e-12				1179	0	1.25057e-12	3.75171e-12
1180	0	6.25285e-12	1.87585e-12				1180	1.25057e-12	1.25057e-12	1.25057e-12
1181	1.25057e-12	5.00228e-12	3.12642e-12				1181	1.87585e-12	0	0
1182	3.75171e-12	8.1287e-12	5.00228e-12				1182	5.62756e-12	2.50114e-12	1.25057e-12
1183	4.37699e-12	7.50342e-12	3.75171e-12				1183	6.87813e-12	1.87585e-12	2.50114e-12
1184	4.37699e-12	6.25285e-12	0				1184	3.12642e-12	6.25285e-13	1.25057e-12
1185	3.75171e-12	4.37699e-12	0				1185	1.87585e-12	1.87585e-12	1.25057e-12
1186	3.12642e-12	6.87813e-12	3.12642e-12				1186	0	1.87585e-12	-1.25057e-12
1187	6.25285e-13	7.50342e-12	5.62756e-12				1187	1.25057e-12	3.12642e-12	2.50114e-12
1188	1.25057e-12	6.25285e-12	3.12642e-12				1188	2.50114e-12	2.50114e-12	3.12642e-12
1189	6.25285e-13	6.25285e-12	2.50114e-12				1189	3.75171e-12	3.12642e-12	3.12642e-12
1190	3.75171e-12	5.62756e-12	2.50114e-12				1190	3.75171e-12	3.75171e-12	3.75171e-12
1191	1.87585e-12	3.12642e-12	6.25285e-13				1191	1.25057e-12	2.50114e-12	3.12642e-12
1192	6.25285e-13	1.87585e-12	0				1192	6.25285e-13	1.87585e-12	3.75171e-12
1193	1.87585e-12	5.00228e-12	3.75171e-12				1193	1.87585e-12	6.25285e-13	5.00228e-12
1194	6.25285e-12	8.75399e-12	3.12642e-12				1194	3.12642e-12	3.12642e-12	3.75171e-12
1195	4.37699e-12	5.62756e-12	5.00228e-12				1195	6.25285e-13	3.75171e-12	4.37699e-12
1196	4.37699e-12	6.25285e-12	3.12642e-12				1196	6.25285e-13	4.37699e-12	3.12642e-12
1197	4.37699e-12	6.87813e-12	1.87585e-12				1197	6.25285e-13	3.75171e-12	3.75171e-12
1198	3.12642e-12	7.50342e-12	2.50114e-12				1198	2.50114e-12	3.12642e-12	1.87585e-12
1199	1.87585e-12	7.50342e-12	2.50114e-12				1199	2.50114e-12	1.87585e-12	2.50114e-12
1200	0	6.87813e-12	2.50114e-12				1200	1.25057e-12	-6.25285e-13	2.50114e-12
1201	-6.25285e-13	5.00228e-12	6.25285e-13				1201	0	-2.50114e-12	4.37699e-12
1202	6.25285e-13	3.12642e-12	1.25057e-12				1202	1.25057e-12	0	4.37699e-12
1203	1.25057e-12	3.12642e-12	2.50114e-12				1203	4.37699e-12	4.37699e-12	3.75171e-12
1204	3.12642e-12	3.75171e-12	3.12642e-12				1204	3.75171e-12	1.87585e-12	4.37699e-12
1205	3.12642e-12	3.75171e-12	-1.25057e-12				1205	6.25285e-13	2.50114e-12	4.37699e-12
1206	1.25057e-12	4.37699e-12	0				1206	1.87585e-12	1.25057e-12	5.62756e-12
1207	3.12642e-12	6.87813e-12	6.25285e-13				1207	3.12642e-12	6.25285e-13	5.62756e-12
1208	3.12642e-12	8.1287e-12	2.50114e-12				1208	5.62756e-12	2.50114e-12	2.50114e-12
1209	3.12642e-12	5.00228e-12	2.50114e-12				1209	3.12642e-12	1.25057e-12	-6.25285e-13
1210	2.50114e-12	2.50114e-12	1.25057e-12				1210	1.25057e-12	1.87585e-12	1.25057e-12
1211	1.25057e-12	4.37699e-12	1.25057e-12				1211	0	2.50114e-12	6.25285e-13
1212	-1.87585e-12	6.87813e-12	3.75171e-12				1212	-1.87585e-12	4.37699e-12	-6.25285e-13
1213	-1.25057e-12	1.06298e-11	3.75171e-12				1213	1.87585e-12	3.12642e-12	-6.25285e-13
1214	6.25285e-13	7.50342e-12	4.37699e-12				1214	5.00228e-12	3.12642e-12	1.25057e-12
1215	1.87585e-12	5.62756e-12	4.37699e-12				1215	6.25285e-12	3.75171e-12	1.25057e-12
1216	1.87585e-12	5.62756e-12	5.00228e-12				1216	3.75171e-12	2.50114e-12	4.37699e-12
1217	2.50114e-12	3.75171e-12	4.37699e-12				1217	3.12642e-12	3.12642e-12	5.62756e-12
1218	1.25057e-12	5.62756e-12	5.00228e-12				1218	2.50114e-12	2.50114e-12	5.62756e-12
1219	1.25057e-12	6.25285e-12	5.62756e-12				1219	3.75171e-12	4.37699e-12	5.00228e-12
1220	3.12642e-12	7.50342e-12	4.37699e-12				1220	6.25285e-12	3.12642e-12	5.00228e-12
1221	3.12642e-12	6.87813e-12	3.12642e-12				1221	6.87813e-12	6.25285e-13	3.12642e-12
1222	-1.25057e-12	6.25285e-12	1.87585e-12				1222	6.25285e-12	-1.87585e-12	2.50114e-12
1223	-3.12642e-12	5.62756e-12	6.25285e-13				1223	1.87585e-12	-6.25285e-13	1.87585e-12
1224	6.25285e-13	6.87813e-12	-1.25057e-12				1224	1.87585e-12	2.50114e-12	5.62756e-12
1225	3.75171e-12	6.87813e-12	1.87585e-12				1225	3.12642e-12	2.50114e-12	4.37699e-12
1226	3.12642e-12	5.00228e-12	0				1226	3.12642e-12	6.25285e-13	3.12642e-12
1227	3.12642e-12	5.62756e-12	1.25057e-12				1227	2.50114e-12	1.25057e-12	1.87585e-12
1228	2.50114e-12	1.87585e-12	3.12642e-12				1228	6.25285e-13	1.25057e-12	3.75171e-12
1229	3.12642e-12	3.75171e-12	3.75171e-12				1229	0	2.50114e-12	1.87585e-12
1230	5.62756e-12	6.25285e-12	2.50114e-12				1230	6.25285e-13	3.75171e-12	2.50114e-12
1231	4.37699e-12	8.75399e-12	3.12642e-12				1231	1.25057e-12	3.12642e-12	5.00228e-12
1232	1.25057e-12	5.62756e-12	3.75171e-12				1232	3.12642e-12	1.25057e-12	4.37699e-12
1233	-3.12642e-12	3.12642e-12	3.75171e-12				1233	5.62756e-12	6.25285e-13	2.50114e-12
1234	-2.50114e-12	3.12642e-12	1.87585e-12				1234	5.00228e-12	2.50114e-12	2.50114e-12
1235	-2.50114e-12	5.62756e-12	1.25057e-12				1235	2.50114e-12	3.12642e-12	3.75171e-12
1236	0	6.87813e-12	1.25057e-12				1236	2.50114e-12	5.00228e-12	3.12642e-12
1237	0	6.25285e-12	1.87585e-12				1237	5.00228e-12	4.37699e-12	2.50114e-12
1238	-6.25285e-13	1.00046e-11	6.25285e-13				1238	4.37699e-12	4.37699e-12	3.75171e-12
1239	-3.12642e-12	6.25285e-12	3.12642e-12				1239	3.12642e-12	2.50114e-12	1.87585e-12
1240	-2.50114e-12	2.50114e-12	5.62756e-12				1240	3.75171e-12	2.50114e-12	1.87585e-12
1241	1.25057e-12	5.62756e-12	4.37699e-12				1241	5.00228e-12	2.50114e-12	1.87585e-12
1242	7.50342e-12	8.75399e-12	3.75171e-12				1242	4.37699e-12	0	1.25057e-12
1243	6.87813e-12	5.00228e-12	4.37699e-12				1243	5.00228e-12	0	1.87585e-12
1244	6.87813e-12	6.25285e-12	6.25285e-12				1244	3.12642e-12	1.87585e-12	3.75171e-12
1245	4.37699e-12	8.75399e-12	2.50114e-12				1245	0	2.50114e-12	5.00228e-12
1246	1.87585e-12	8.75399e-12	1.25057e-12				1246	-1.87585e-12	1.25057e-12	3.12642e-12
1247	3.12642e-12	6.25285e-12	3.75171e-12				1247	-1.87585e-12	2.50114e-12	3.75171e-12
1248	2.50114e-12	7.50342e-12	4.37699e-12				1248	1.25057e-12	3.75171e-12	2.50114e-12
1249	2.50114e-12	3.75171e-12	5.62756e-12				1249	3.75171e-12	1.87585e-12	6.25285e-13
1250	2.50114e-12	3.12642e-12	5.62756e-12				1250	4.37699e-12	1.25057e-12	6.25285e-13
1251	3.12642e-12	5.62756e-12	2.50114e-12				1251	5.62756e-12	2.50114e-12	-6.25285e-13
1252	2.50114e-12	7.50342e-12	3.12642e-12				1252	3.75171e-12	4.37699e-12	6.25285e-13
1253	3.12642e-12	6.25285e-12	3.75171e-12				1253	2.50114e-12	3.75171e-12	6.25285e-13
1254	2.50114e-12	5.62756e-12	3.75171e-12				1254	3.12642e-12	0	1.25057e-12
1255	6.25285e-13	6.25285e-12	2.50114e-12				1255	4.37699e-12	6.25285e-13	3.12642e-12
1256	-1.87585e-12	6.87813e-12	3.75171e-12				1256	3.75171e-12	-6.25285e-13	3.12642e-12
1257	-2.50114e-12	8.75399e-12	3.75171e-12				1257	3.75171e-12	2.50114e-12	3.12642e-12
1258	2.50114e-12	6.25285e-12	2.50114e-12				1258	3.12642e-12	5.62756e-12	3.75171e-12
1259	4.37699e-12	6.25285e-12	1.87585e-12				1259	6.25285e-13	5.00228e-12	3.12642e-12
1260	2.50114e-12	3.75171e-12	3.75171e-12				1260	2.50114e-12	5.62756e-12	5.00228e-12
1261	3.12642e-12	1.87585e-12	1.87585e-12				1261	2.50114e-12	6.25285e-13	3.75171e-12
1262	4.37699e-12	3.12642e-12	1.87585e-12				1262	3.12642e-12	-1.87585e-12	3.75171e-12
1263	3.75171e-12	5.62756e-12	5.00228e-12				1263	3.75171e-12	6.25285e-13	1.87585e-12
1264	3.12642e-12	8.75399e-12	5.62756e-12				1264	3.75171e-12	2.50114e-12	1.25057e-12
1265	3.75171e-12	9.37927e-12	5.00228e-12				1265	3.12642e-12	3.75171e-12	3.12642e-12
1266	2.50114e-12	5.62756e-12	2.50114e-12				1266	6.25285e-13	1.87585e-12	2.50114e-12
1267	1.25057e-12	6.25285e-12	1.87585e-12				1267	-1.25057e-12	4.37699e-12	1.87585e-12
1268	3.12642e-12	5.00228e-12	1.25057e-12				1268	1.25057e-12	3.12642e-12	5.00228e-12
1269	1.87585e-12	4.37699e-12	0				1269	1.25057e-12	3.12642e-12	6.87813e-12
1270	3.12642e-12	5.62756e-12	3.12642e-12				1270	1.87585e-12	3.75171e-12	5.62756e-12
1271	2.50114e-12	3.75171e-12	3.75171e-12				1271	4.37699e-12	1.87585e-12	3.75171e-12
1272	2.50114e-12	6.25285e-12	3.12642e-12				1272	3.75171e-12	6.25285e-13	0
1273	2.50114e-12	5.62756e-12	1.25057e-12				1273	3.12642e-12	-6.25285e-13	-2.50114e-12
1274	3.12642e-12	6.25285e-12	-6.25285e-13				1274	6.25285e-13	-1.25057e-12	-2.50114e-12
1275	1.87585e-12	6.25285e-12	6.25285e-13				1275	-1.87585e-12	1.25057e-12	-1.87585e-12
1276	1.87585e-12	3.75171e-12	3.12642e-12				1276	-1.25057e-12	5.00228e-12	6.25285e-13
1277	1.25057e-12	3.12642e-12	5.00228e-12				1277	3.12642e-12	5.00228e-12	3.12642e-12
1278	6.25285e-13	2.50114e-12	5.62756e-12				1278	5.00228e-12	1.25057e-12	2.50114e-12
1279	6.25285e-13	5.00228e-12	3.75171e-12				1279	5.00228e-12	0	1.87585e-12
1280	2.50114e-12	4.37699e-12	3.12642e-12				1280	3.12642e-12	4.37699e-12	1.25057e-12
1281	3.75171e-12	4.37699e-12	3.75171e-12				1281	1.87585e-12	5.62756e-12	-1.87585e-12
1282	4.37699e-12	5.62756e-12	2.50114e-12				1282	-6.25285e-13	3.75171e-12	-6.25285e-13
1283	2.50114e-12	8.1287e-12	1.25057e-12				1283	1.87585e-12	2.50114e-12	1.25057e-12
1284	1.87585e-12	3.75171e-12	6.25285e-13				1284	2.50114e-12	2.50114e-12	6.25285e-13
1285	1.87585e-12	2.50114e-12	2.50114e-12				1285	5.00228e-12	6.25285e-13	1.87585e-12
1286	3.12642e-12	5.00228e-12	4.37699e-12				1286	4.37699e-12	0	3.12642e-12
1287	3.12642e-12	7.50342e-12	1.87585e-12				1287	2.50114e-12	6.25285e-13	5.00228e-12
1288	1.87585e-12	7.50342e-12	1.25057e-12				1288	1.87585e-12	1.87585e-12	6.25285e-12
1289	2.50114e-12	8.1287e-12	1.25057e-12				1289	5.00228e-12	1.87585e-12	1.87585e-12
1290	1.87585e-12	7.50342e-12	1.87585e-12				1290	3.12642e-12	3.75171e-12	-1.87585e-12
1291	-1.25057e-12	7.50342e-12	5.00228e-12				1291	2.50114e-12	3.75171e-12	6.25285e-13
1292	-6.25285e-13	6.25285e-12	5.00228e-12				1292	1.87585e-12	1.87585e-12	3.75171e-12
1293	6.25285e-13	8.75399e-12	5.62756e-12				1293	1.87585e-12	1.25057e-12	5.00228e-12
1294	6.25285e-13	8.75399e-12	3.12642e-12				1294	6.25285e-13	1.25057e-12	2.50114e-12
1295	2.50114e-12	5.62756e-12	6.25285e-13				1295	6.25285e-13	1.87585e-12	2.50114e-12
1296	6.25285e-13	3.12642e-12	2.50114e-12				1296	1.25057e-12	3.75171e-12	3.12642e-12
1297	6.25285e-13	2.50114e-12	5.00228e-12				1297	1.87585e-12	2.50114e-12	2.50114e-12
1298	3.75171e-12	4.37699e-12	5.62756e-12				1298	1.87585e-12	6.25285e-13	1.25057e-12
1299	2.50114e-12	7.50342e-12	3.75171e-12				1299	2.50114e-12	2.50114e-12	1.25057e-12
1300	3.12642e-12	8.1287e-12	1.87585e-12				1300	3.12642e-12	3.12642e-12	1.25057e-12
1301	3.12642e-12	8.75399e-12	3.12642e-12				1301	3.75171e-12	1.87585e-12	1.87585e-12
1302	4.37699e-12	6.87813e-12	3.75171e-12				1302	3.75171e-12	1.25057e-12	1.87585e-12
1303	3.12642e-12	6.25285e-12	4.37699e-12				1303	1.25057e-12	2.50114e-12	1.87585e-12
1304	1.25057e-12	8.1287e-12	5.00228e-12				1304	-6.25285e-13	3.75171e-12	3.12642e-12
1305	-6.25285e-13	6.25285e-12	5.00228e-12				1305	2.50114e-12	2.50114e-12	3.12642e-12
1306	-1.25057e-12	3.75171e-12	1.87585e-12				1306	3.12642e-12	1.25057e-12	4.37699e-12
1307	-6.25285e-13	0	0				1307	3.12642e-12	1.87585e-12	3.12642e-12
1308	2.50114e-12	6.25285e-13	1.87585e-12				1308	3.75171e-12	5.00228e-12	2.50114e-12
1309	0	7.50342e-12	3.75171e-12				1309	4.37699e-12	5.00228e-12	0
1310	0	1.00046e-11	3.75171e-12				1310	5.62756e-12	3.75171e-12	0
1311	2.50114e-12	8.75399e-12	4.37699e-12				1311	3.75171e-12	2.50114e-12	-6.25285e-13
1312	3.75171e-12	4.37699e-12	3.75171e-12				1312	1.87585e-12	1.25057e-12	0
1313	6.25285e-13	1.87585e-12	5.62756e-12				1313	1.87585e-12	-6.25285e-13	1.25057e-12
1314	6.25285e-13	2.50114e-12	3.75171e-12				1314	0	1.25057e-12	-1.87585e-12
1315	6.25285e-13	2.50114e-12	6.25285e-13				1315	1.87585e-12	2.50114e-12	-1.25057e-12
1316	1.87585e-12	3.75171e-12	-1.25057e-12				1316	1.87585e-12	3.12642e-12	6.25285e-13
1317	2.50114e-12	5.00228e-12	2.50114e-12				1317	1.25057e-12	3.75171e-12	3.12642e-12
1318	2.50114e-12	5.00228e-12	4.37699e-12				1318	-6.25285e-13	5.00228e-12	3.12642e-12
1319	1.87585e-12	5.00228e-12	3.75171e-12				1319	6.25285e-13	3.12642e-12	3.12642e-12
1320	4.37699e-12	7.50342e-12	3.12642e-12				1320	6.25285e-13	-3.75171e-12	1.25057e-12
1321	2.50114e-12	1.06298e-11	5.62756e-12				1321	2.50114e-12	-5.62756e-12	1.25057e-12
1322	2.50114e-12	5.62756e-12	3.12642e-12				1322	2.50114e-12	3.75171e-12	6.25285e-13
1323	6.25285e-13	2.50114e-12	1.87585e-12				1323	5.00228e-12	1.00046e-11	3.12642e-12
1324	1.87585e-12	2.50114e-12	4.37699e-12				1324	5.62756e-12	9.37927e-12	1.87585e-12
1325	0	4.37699e-12	4.37699e-12				1325	3.75171e-12	4.37699e-12	2.50114e-12
1326	1.87585e-12	5.00228e-12	1.25057e-12				1326	6.25285e-13	-6.25285e-13	2.50114e-12
1327	2.50114e-12	6.25285e-12	1.87585e-12				1327	6.25285e-13	1.25057e-12	3.75171e-12
1328	1.25057e-12	5.00228e-12	3.12642e-12				1328	1.25057e-12	1.87585e-12	3.12642e-12
1329	2.50114e-12	3.75171e-12	3.12642e-12				1329	2.50114e-12	4.37699e-12	1.87585e-12
1330	1.87585e-12	5.00228e-12	3.75171e-12				1330	0	5.00228e-12	4.37699e-12
1331	1.87585e-12	7.50342e-12	4.37699e-12				1331	0	2.50114e-12	3.12642e-12
1332	2.50114e-12	9.37927e-12	3.12642e-12				1332	3.75171e-12	2.50114e-12	4.37699e-12
1333	2.50114e-12	1.06298e-11	3.75171e-12				1333	5.62756e-12	3.12642e-12	5.62756e-12
1334	1.87585e-12	7.50342e-12	5.00228e-12				1334	3.12642e-12	3.75171e-12	5.00228e-12
1335	3.12642e-12	5.62756e-12	4.37699e-12				1335	1.87585e-12	4.37699e-12	2.50114e-12
1336	0	4.37699e-12	3.12642e-12				1336	1.25057e-12	5.00228e-12	6.25285e-13
1337	6.25285e-13	4.37699e-12	3.12642e-12				1337	1.25057e-12	5.00228e-12	-6.25285e-13
1338	0	6.87813e-12	2.50114e-12				1338	-1.87585e-12	5.00228e-12	-1.25057e-12
1339	0	5.62756e-12	1.25057e-12				1339	6.25285e-13	3.75171e-12	1.25057e-12
1340	6.25285e-13	2.50114e-12	6.25285e-13				1340	6.25285e-13	5.00228e-12	4.37699e-12
1341	2.50114e-12	1.25057e-12	0				1341	3.75171e-12	3.12642e-12	5.62756e-12
1342	1.87585e-12	2.50114e-12	1.25057e-12				1342	2.50114e-12	1.25057e-12	4.37699e-12
1343	1.87585e-12	5.00228e-12	3.12642e-12				1343	4.37699e-12	1.87585e-12	4.37699e-12
1344	2.50114e-12	6.25285e-12	5.00228e-12				1344	5.00228e-12	1.25057e-12	6.25285e-13
1345	3.75171e-12	6.25285e-12	3.75171e-12				1345	3.75171e-12	6.25285e-13	-6.25285e-13
1346	3.12642e-12	5.62756e-12	4.37699e-12				1346	1.25057e-12	-1.25057e-12	1.25057e-12
1347	2.50114e-12	4.37699e-12	1.87585e-12				1347	-6.25285e-13	-1.87585e-12	3.12642e-12
1348	3.12642e-12	6.25285e-12	2.50114e-12				1348	0	6.25285e-13	4.37699e-12
1349	3.12642e-12	6.87813e-12	4.37699e-12				1349	4.37699e-12	3.12642e-12	3.75171e-12
1350	2.50114e-12	7.50342e-12	3.75171e-12				1350	4.37699e-12	3.75171e-12	3.12642e-12
1351	-1.25057e-12	7.50342e-12	2.50114e-12				1351	1.25057e-12	1.87585e-12	3.12642e-12
1352	-1.87585e-12	5.62756e-12	6.25285e-13				1352	6.25285e-13	6.25285e-13	1.25057e-12
1353	6.25285e-13	3.75171e-12	-6.25285e-13				1353	1.25057e-12	1.25057e-12	-6.25285e-13
1354	2.50114e-12	2.50114e-12	1.87585e-12				1354	3.12642e-12	1.25057e-12	0
1355	1.25057e-12	4.37699e-12	3.75171e-12				1355	4.37699e-12	1.87585e-12	1.87585e-12
1356	6.25285e-13	8.75399e-12	5.00228e-12				1356	2.50114e-12	2.50114e-12	5.62756e-12
1357	1.87585e-12	8.1287e-12	3.75171e-12				1357	-1.25057e-12	1.87585e-12	7.50342e-12
1358	6.25285e-13	6.25285e-12	3.12642e-12				1358	1.87585e-12	6.25285e-13	3.75171e-12
1359	-1.25057e-12	3.12642e-12	3.75171e-12				1359	2.50114e-12	6.25285e-13	1.87585e-12
1360	6.25285e-13	4.37699e-12	2.50114e-12				1360	2.50114e-12	0	6.25285e-13
1361	3.12642e-12	5.00228e-12	2.50114e-12				1361	6.25285e-13	1.25057e-12	1.87585e-12
1362	2.50114e-12	5.00228e-12	3.12642e-12				1362	3.12642e-12	3.75171e-12	1.25057e-12
1363	2.50114e-12	4.37699e-12	1.25057e-12				1363	3.12642e-12	4.37699e-12	-6.25285e-13
1364	6.25285e-13	5.62756e-12	1.87585e-12				1364	1.25057e-12	3.75171e-12	6.25285e-13
1365	3.75171e-12	6.25285e-12	4.37699e-12				1365	1.25057e-12	2.50114e-12	2.50114e-12
1366	3.75171e-12	7.50342e-12	3.75171e-12				1366	2.50114e-12	0	5.00228e-12
1367	3.12642e-12	5.00228e-12	3.12642e-12				1367	1.87585e-12	1.25057e-12	2.50114e-12
1368	1.87585e-12	4.37699e-12	3.12642e-12				1368	1.87585e-12	3.12642e-12	3.12642e-12
1369	1.25057e-12	4.37699e-12	4.37699e-12				1369	2.50114e-12	3.75171e-12	1.87585e-12
1370	2.50114e-12	5.00228e-12	4.37699e-12				1370	3.12642e-12	3.12642e-12	1.25057e-12
1371	2.50114e-12	6.25285e-12	3.12642e-12				1371	3.12642e-12	1.87585e-12	-1.87585e-12
1372	0	8.1287e-12	5.00228e-12				1372	4.37699e-12	5.00228e-12	6.25285e-13
1373	-2.50114e-12	5.00228e-12	5.62756e-12				1373	3.12642e-12	7.50342e-12	3.12642e-12
1374	-1.25057e-12	6.25285e-12	4.37699e-12				1374	2.50114e-12	3.75171e-12	6.25285e-12
1375	1.87585e-12	5.62756e-12	3.12642e-12				1375	3.12642e-12	3.12642e-12	5.62756e-12
1376	4.37699e-12	5.62756e-12	2.50114e-12				1376	1.25057e-12	1.87585e-12	2.50114e-12
1377	3.75171e-12	6.25285e-12	3.12642e-12				1377	1.25057e-12	1.25057e-12	-6.25285e-13
1378	6.25285e-13	5.00228e-12	3.75171e-12				1378	2.50114e-12	1.87585e-12	-1.25057e-12
1379	-1.25057e-12	5.62756e-12	5.00228e-12				1379	4.37699e-12	1.25057e-12	-6.25285e-13
1380	2.50114e-12	6.87813e-12	5.00228e-12				1380	4.37699e-12	1.25057e-12	1.87585e-12
1381	4.37699e-12	3.75171e-12	3.12642e-12				1381	-6.25285e-13	1.25057e-12	2.50114e-12
1382	3.75171e-12	3.75171e-12	3.75171e-12				1382	-1.87585e-12	3.75171e-12	2.50114e-12
1383	6.25285e-13	5.00228e-12	0				1383	-1.25057e-12	7.50342e-12	1.87585e-12
1384	2.50114e-12	4.37699e-12	-6.25285e-13				1384	-1.25057e-12	3.75171e-12	2.50114e-12
1385	4.37699e-12	1.87585e-12	2.50114e-12				1385	-6.25285e-13	0	5.00228e-12
1386	5.00228e-12	3.12642e-12	1.87585e-12				1386	-1.25057e-12	1.87585e-12	4.37699e-12
1387	6.25285e-12	4.37699e-12	1.87585e-12				1387	6.25285e-13	3.12642e-12	4.37699e-12
1388	3.75171e-12	7.50342e-12	4.37699e-12				1388	4.37699e-12	5.62756e-12	1.87585e-12
1389	6.25285e-13	6.25285e-12	5.00228e-12				1389	3.75171e-12	5.00228e-12	1.87585e-12
1390	-6.25285e-13	4.37699e-12	5.00228e-12				1390	3.75171e-12	1.87585e-12	1.87585e-12
1391	1.25057e-12	4.37699e-12	3.75171e-12				1391	3.12642e-12	4.37699e-12	1.25057e-12
1392	1.87585e-12	6.25285e-12	3.12642e-12				1392	5.62756e-12	6.25285e-12	0
1393	1.87585e-12	8.75399e-12	2.50114e-12				1393	5.62756e-12	3.12642e-12	1.25057e-12
1394	1.25057e-12	3.75171e-12	2.50114e-12				1394	5.62756e-12	1.87585e-12	4.37699e-12
1395	5.00228e-12	3.75171e-12	2.50114e-12				1395	6.25285e-12	2.50114e-12	5.00228e-12
1396	6.25285e-12	6.25285e-12	2.50114e-12				1396	5.62756e-12	2.50114e-12	6.25285e-12
1397	5.00228e-12	5.00228e-12	3.75171e-12				1397	5.00228e-12	3.12642e-12	2.50114e-12
1398	1.87585e-12	3.12642e-12	1.87585e-12				1398	6.25285e-13	3.75171e-12	2.50114e-12
1399	6.25285e-13	5.00228e-12	2.50114e-12				1399	-3.75171e-12	3.12642e-12	6.25285e-13
1400	1.25057e-12	8.1287e-12	3.12642e-12				1400	-1.87585e-12	4.37699e-12	0
1401	-1.25057e-12	6.25285e-12	4.37699e-12				1401	1.25057e-12	3.12642e-12	0
1402	-6.25285e-13	4.37699e-12	4.37699e-12				1402	1.87585e-12	2.50114e-12	2.50114e-12
1403	3.12642e-12	4.37699e-12	1.87585e-12				1403	5.62756e-12	-6.25285e-13	2.50114e-12
1404	5.00228e-12	3.75171e-12	4.37699e-12				1404	4.37699e-12	6.25285e-13	1.25057e-12
1405	2.50114e-12	3.12642e-12	7.50342e-12				1405	2.50114e-12	3.12642e-12	-6.25285e-13
1406	0	3.75171e-12	7.50342e-12				1406	0	3.12642e-12	6.25285e-13
1407	-2.50114e-12	4.37699e-12	6.87813e-12				1407	-6.25285e-13	3.75171e-12	3.12642e-12
1408	-1.25057e-12	6.87813e-12	3.12642e-12				1408	0	4.37699e-12	5.00228e-12
1409	1.25057e-12	7.50342e-12	1.25057e-12				1409	1.25057e-12	4.37699e-12	3.75171e-12
1410	3.12642e-12	5.62756e-12	0				1410	5.00228e-12	3.12642e-12	2.50114e-12
1411	2.50114e-12	5.00228e-12	-1.87585e-12				1411	5.62756e-12	1.87585e-12	2.50114e-12
1412	3.12642e-12	2.50114e-12	1.25057e-12				1412	1.87585e-12	3.75171e-12	3.12642e-12
1413	0	4.37699e-12	1.25057e-12				1413	1.25057e-12	3.75171e-12	3.75171e-12
1414	1.87585e-12	3.75171e-12	3.75171e-12				1414	1.25057e-12	1.25057e-12	3.75171e-12
1415	6.25285e-13	5.62756e-12	5.62756e-12				1415	-1.25057e-12	1.25057e-12	3.12642e-12
1416	3.75171e-12	6.87813e-12	5.62756e-12				1416	-6.25285e-13	2.50114e-12	1.25057e-12
1417	5.00228e-12	6.25285e-12	2.50114e-12				1417	1.87585e-12	5.00228e-12	1.25057e-12
1418	3.75171e-12	4.37699e-12	1.87585e-12				1418	3.12642e-12	3.12642e-12	3.12642e-12
1419	3.12642e-12	3.75171e-12	4.37699e-12				1419	1.25057e-12	5.00228e-12	2.50114e-12
1420	3.12642e-12	2.50114e-12	2.50114e-12				1420	1.25057e-12	7.50342e-12	1.25057e-12
1421	2.50114e-12	5.00228e-12	3.12642e-12				1421	1.25057e-12	3.75171e-12	2.50114e-12
1422	3.75171e-12	6.25285e-12	4.37699e-12				1422	-6.25285e-13	1.25057e-12	3.12642e-12
1423	6.87813e-12	8.75399e-12	6.25285e-12				1423	-1.25057e-12	1.25057e-12	1.25057e-12
1424	3.75171e-12	8.75399e-12	6.25285e-12				1424	6.25285e-13	6.25285e-13	0
1425	0	4.37699e-12	6.25285e-12				1425	3.12642e-12	1.87585e-12	-6.25285e-13
1426	0	3.75171e-12	5.00228e-12				1426	4.37699e-12	5.00228e-12	-1.25057e-12
1427	1.25057e-12	3.75171e-12	1.87585e-12				1427	1.25057e-12	2.50114e-12	1.87585e-12
1428	2.50114e-12	2.50114e-12	2.50114e-12				1428	1.25057e-12	2.50114e-12	1.87585e-12
1429	-6.25285e-13	5.00228e-12	1.25057e-12				1429	1.87585e-12	3.12642e-12	3.12642e-12
1430	1.87585e-12	2.50114e-12	3.12642e-12				1430	2.50114e-12	1.87585e-12	5.62756e-12
1431	4.37699e-12	3.12642e-12	3.75171e-12				1431	1.87585e-12	2.50114e-12	2.50114e-12
1432	5.62756e-12	4.37699e-12	5.00228e-12				1432	1.25057e-12	2.50114e-12	4.37699e-12
1433	3.12642e-12	5.00228e-12	3.75171e-12				1433	2.50114e-12	1.87585e-12	1.87585e-12
1434	1.25057e-12	3.75171e-12	3.75171e-12				1434	5.00228e-12	2.50114e-12	6.25285e-13
1435	-6.25285e-13	3.12642e-12	2.50114e-12				1435	3.12642e-12	3.75171e-12	1.25057e-12
1436	0	6.25285e-12	1.87585e-12				1436	5.00228e-12	4.37699e-12	5.62756e-12
1437	-6.25285e-13	5.62756e-12	3.75171e-12				1437	3.75171e-12	5.00228e-12	6.87813e-12
1438	0	6.25285e-13	5.00228e-12				1438	-3.12642e-12	3.12642e-12	3.12642e-12
1439	1.25057e-12	2.50114e-12	3.75171e-12				1439	-3.12642e-12	3.12642e-12	1.87585e-12
1440	1.87585e-12	5.62756e-12	3.75171e-12				1440	1.25057e-12	3.12642e-12	1.25057e-12
1441	6.25285e-13	8.1287e-12	3.12642e-12				1441	3.75171e-12	3.75171e-12	3.12642e-12
1442	3.75171e-12	7.50342e-12	3.75171e-12				1442	1.25057e-12	2.50114e-12	4.37699e-12
1443	3.75171e-12	6.87813e-12	3.12642e-12				1443	6.25285e-13	1.25057e-12	5.00228e-12
1444	1.25057e-12	7.50342e-12	1.87585e-12				1444	1.87585e-12	2.50114e-12	2.50114e-12
1445	1.25057e-12	6.25285e-12	1.87585e-12				1445	3.75171e-12	1.87585e-12	0
1446	3.12642e-12	3.75171e-12	6.25285e-13				1446	1.87585e-12	1.87585e-12	6.25285e-13
1447	3.75171e-12	1.87585e-12	1.87585e-12				1447	-6.25285e-13	0	4.37699e-12
1448	3.75171e-12	3.75171e-12	3.12642e-12				1448	1.25057e-12	0	6.25285e-12
1449	2.50114e-12	6.87813e-12	3.12642e-12				1449	1.87585e-12	2.50114e-12	3.12642e-12
1450	1.25057e-12	6.25285e-12	6.25285e-13				1450	1.87585e-12	4.37699e-12	2.50114e-12
1451	6.25285e-13	8.75399e-12	6.25285e-13				1451	1.87585e-12	3.12642e-12	5.00228e-12
1452	1.87585e-12	7.50342e-12	2.50114e-12				1452	0	3.75171e-12	3.12642e-12
1453	1.87585e-12	5.00228e-12	4.37699e-12				1453	2.50114e-12	3.75171e-12	3.12642e-12
1454	4.37699e-12	4.37699e-12	6.25285e-12				1454	1.87585e-12	3.75171e-12	6.25285e-13
1455	4.37699e-12	1.87585e-12	1.87585e-12				1455	0	5.00228e-12	1.25057e-12
1456	2.50114e-12	6.25285e-13	1.87585e-12				1456	1.25057e-12	6.25285e-12	-6.25285e-13
1457	6.25285e-13	3.12642e-12	3.12642e-12				1457	1.87585e-12	5.00228e-12	-1.87585e-12
1458	-1.25057e-12	6.25285e-12	3.75171e-12				1458	2.50114e-12	2.50114e-12	-6.25285e-13
1459	-2.50114e-12	8.75399e-12	4.37699e-12				1459	3.75171e-12	3.12642e-12	1.87585e-12
1460	-1.87585e-12	1.06298e-11	3.75171e-12				1460	4.37699e-12	3.75171e-12	4.37699e-12
1461	6.25285e-13	8.1287e-12	3.75171e-12				1461	3.12642e-12	2.50114e-12	5.00228e-12
1462	3.75171e-12	4.37699e-12	3.75171e-12				1462	2.50114e-12	6.25285e-13	1.25057e-12
1463	5.00228e-12	2.50114e-12	5.00228e-12				1463	1.25057e-12	6.25285e-13	6.25285e-13
1464	3.75171e-12	4.37699e-12	3.75171e-12				1464	2.50114e-12	3.12642e-12	2.50114e-12
1465	3.12642e-12	4.37699e-12	4.37699e-12				1465	3.75171e-12	6.25285e-12	5.00228e-12
1466	2.50114e-12	4.37699e-12	3.12642e-12				1466	3.12642e-12	3.75171e-12	3.75171e-12
1467	5.00228e-12	5.62756e-12	2.50114e-12				1467	6.25285e-13	1.87585e-12	6.25285e-13
1468	5.00228e-12	5.00228e-12	1.25057e-12				1468	-1.25057e-12	0	1.25057e-12
1469	1.25057e-12	4.37699e-12	4.37699e-12				1469	-1.25057e-12	1.87585e-12	1.87585e-12
1470	-1.87585e-12	7.50342e-12	5.62756e-12				1470	1.25057e-12	4.37699e-12	-1.87585e-12
1471	-1.87585e-12	8.1287e-12	5.00228e-12				1471	4.37699e-12	3.12642e-12	-3.12642e-12
1472	-1.87585e-12	5.00228e-12	2.50114e-12				1472	5.00228e-12	6.25285e-13	6.25285e-13
1473	-6.25285e-13	4.37699e-12	2.50114e-12				1473	5.00228e-12	6.25285e-13	4.37699e-12
1474	2.50114e-12	4.37699e-12	1.87585e-12				1474	2.50114e-12	0	5.62756e-12
1475	2.50114e-12	4.37699e-12	3.12642e-12				1475	1.87585e-12	3.12642e-12	6.25285e-12
1476	1.25057e-12	5.00228e-12	3.75171e-12				1476	1.87585e-12	6.25285e-12	3.12642e-12
1477	-1.25057e-12	5.62756e-12	4.37699e-12				1477	6.25285e-13	6.25285e-12	3.12642e-12
1478	1.25057e-12	8.75399e-12	3.12642e-12				1478	6.25285e-13	3.12642e-12	3.12642e-12
1479	4.37699e-12	7.50342e-12	1.25057e-12				1479	6.25285e-13	3.12642e-12	2.50114e-12
1480	3.12642e-12	4.37699e-12	2.50114e-12				1480	-1.25057e-12	3.75171e-12	3.75171e-12
1481	3.75171e-12	5.62756e-12	5.62756e-12				1481	6.25285e-13	1.87585e-12	3.75171e-12
1482	3.12642e-12	6.87813e-12	4.37699e-12				1482	3.12642e-12	6.25285e-13	5.00228e-12
1483	3.75171e-12	8.1287e-12	3.75171e-12				1483	3.12642e-12	-6.25285e-13	3.12642e-12
1484	2.50114e-12	6.25285e-12	6.25285e-13				1484	2.50114e-12	-1.87585e-12	-1.25057e-12
1485	2.50114e-12	6.25285e-12	6.25285e-13				1485	1.25057e-12	-6.25285e-13	-1.25057e-12
1486	3.12642e-12	4.37699e-12	3.75171e-12				1486	0	4.37699e-12	1.87585e-12
1487	2.50114e-12	1.87585e-12	3.75171e-12				1487	1.25057e-12	4.37699e-12	5.00228e-12
1488	2.50114e-12	3.12642e-12	3.75171e-12				1488	1.87585e-12	3.75171e-12	4.37699e-12
1489	3.12642e-12	5.00228e-12	2.50114e-12				1489	6.25285e-13	5.00228e-12	4.37699e-12
1490	1.87585e-12	6.87813e-12	5.00228e-12				1490	1.87585e-12	3.75171e-12	5.62756e-12
1491	0	6.25285e-12	1.25057e-12				1491	4.37699e-12	2.50114e-12	3.75171e-12
1492	0	3.75171e-12	0				1492	2.50114e-12	-6.25285e-13	2.50114e-12
1493	1.87585e-12	3.12642e-12	0				1493	-1.25057e-12	1.25057e-12	6.25285e-13
1494	1.25057e-12	3.75171e-12	1.87585e-12				1494	-2.50114e-12	1.87585e-12	-6.25285e-13
1495	5.00228e-12	4.37699e-12	2.50114e-12				1495	1.25057e-12	1.87585e-12	6.25285e-13
1496	6.25285e-12	5.00228e-12	4.37699e-12				1496	5.00228e-12	3.75171e-12	3.12642e-12
1497	5.00228e-12	6.25285e-12	6.25285e-12				1497	3.75171e-12	5.62756e-12	5.00228e-12
1498	3.75171e-12	6.87813e-12	5.00228e-12				1498	2.50114e-12	4.37699e-12	4.37699e-12
1499	1.87585e-12	5.00228e-12	5.00228e-12				1499	1.25057e-12	0	3.75171e-12
1500	0	4.37699e-12	5.00228e-12				1500	0	6.25285e-13	3.12642e-12
1501	-6.25285e-13	5.62756e-12	1.25057e-12				1501	0	3.75171e-12	3.12642e-12
1502	1.87585e-12	5.62756e-12	0				1502	1.87585e-12	5.62756e-12	2.50114e-12
1503	2.50114e-12	5.00228e-12	3.12642e-12				1503	2.50114e-12	5.62756e-12	1.25057e-12
1504	2.50114e-12	3.75171e-12	3.75171e-12				1504	1.25057e-12	5.62756e-12	1.87585e-12
1505	1.25057e-12	1.87585e-12	5.00228e-12				1505	1.25057e-12	1.87585e-12	1.25057e-12
1506	6.25285e-13	3.75171e-12	3.12642e-12				1506	2.50114e-12	0	3.75171e-12
1507	2.50114e-12	3.75171e-12	2.50114e-12				1507	4.37699e-12	1.25057e-12	4.37699e-12
1508	1.87585e-12	6.87813e-12	3.75171e-12				1508	1.87585e-12	1.87585e-12	4.37699e-12
1509	6.25285e-13	8.1287e-12	4.37699e-12				1509	1.87585e-12	3.12642e-12	2.50114e-12
1510	-1.25057e-12	8.1287e-12	4.37699e-12				1510	1.25057e-12	3.75171e-12	2.50114e-12
1511	-6.25285e-13	3.75171e-12	3.12642e-12				1511	2.50114e-12	2.50114e-12	3.12642e-12
1512	-6.25285e-13	3.12642e-12	0				1512	2.50114e-12	5.00228e-12	3.12642e-12
1513	1.87585e-12	6.25285e-12	-6.25285e-13				1513	1.25057e-12	4.37699e-12	4.37699e-12
1514	3.75171e-12	8.1287e-12	2.50114e-12				1514	2.50114e-12	1.87585e-12	6.25285e-12
1515	5.00228e-12	4.37699e-12	1.87585e-12				1515	5.62756e-12	3.75171e-12	4.37699e-12
1516	5.00228e-12	4.37699e-12	1.87585e-12				1516	4.37699e-12	3.12642e-12	2.50114e-12
1517	3.75171e-12	6.25285e-12	2.50114e-12				1517	2.50114e-12	2.50114e-12	1.87585e-12
1518	2.50114e-12	6.25285e-12	1.87585e-12				1518	1.87585e-12	3.12642e-12	6.25285e-13
1519	5.00228e-12	6.25285e-12	5.00228e-12				1519	6.25285e-13	5.00228e-12	6.25285e-13
1520	5.00228e-12	5.00228e-12	6.25285e-12				1520	-6.25285e-13	5.00228e-12	1.87585e-12
1521	3.75171e-12	3.75171e-12	4.37699e-12				1521	-1.25057e-12	3.12642e-12	3.75171e-12
1522	3.12642e-12	2.50114e-12	3.75171e-12				1522	1.25057e-12	1.25057e-12	4.37699e-12
1523	5.00228e-12	-1.25057e-12	3.75171e-12				1523	1.87585e-12	1.87585e-12	2.50114e-12
1524	5.00228e-12	3.75171e-12	2.50114e-12				1524	6.25285e-13	1.87585e-12	6.25285e-13
1525	3.12642e-12	8.75399e-12	2.50114e-12				1525	0	1.87585e-12	6.25285e-13
1526	3.12642e-12	7.50342e-12	4.37699e-12				1526	1.25057e-12	1.87585e-12	6.25285e-13
1527	3.75171e-12	6.25285e-12	3.75171e-12				1527	4.37699e-12	4.37699e-12	1.25057e-12
1528	2.50114e-12	4.37699e-12	1.25057e-12				1528	5.62756e-12	4.37699e-12	1.87585e-12
1529	2.50114e-12	4.37699e-12	3.12642e-12				1529	4.37699e-12	1.87585e-12	3.75171e-12
1530	3.75171e-12	1.87585e-12	4.37699e-12				1530	3.12642e-12	6.25285e-13	3.75171e-12
1531	3.12642e-12	3.12642e-12	3.75171e-12				1531	2.50114e-12	1.87585e-12	6.25285e-12
1532	2.50114e-12	3.75171e-12	6.25285e-12				1532	0	6.25285e-13	3.12642e-12
1533	6.25285e-13	6.25285e-12	5.62756e-12				1533	-1.87585e-12	3.12642e-12	2.50114e-12
1534	6.25285e-13	6.25285e-12	1.87585e-12				1534	0	5.62756e-12	2.50114e-12
1535	1.87585e-12	6.25285e-12	1.25057e-12				1535	1.25057e-12	4.37699e-12	4.37699e-12
1536	1.87585e-12	6.25285e-12	3.12642e-12				1536	1.87585e-12	2.50114e-12	3.75171e-12
1537	1.87585e-12	3.75171e-12	3.75171e-12				1537	3.75171e-12	1.87585e-12	3.12642e-12
1538	6.25285e-13	3.12642e-12	5.62756e-12				1538	3.12642e-12	1.25057e-12	5.00228e-12
1539	2.50114e-12	4.37699e-12	5.00228e-12				1539	6.25285e-13	3.12642e-12	6.87813e-12
1540	1.87585e-12	2.50114e-12	5.00228e-12				1540	-1.25057e-12	4.37699e-12	6.25285e-12
1541	3.12642e-12	1.25057e-12	3.75171e-12				1541	6.25285e-13	3.12642e-12	3.12642e-12
1542	3.12642e-12	3.75171e-12	1.25057e-12				1542	2.50114e-12	3.75171e-12	6.25285e-13
1543	4.37699e-12	7.50342e-12	2.50114e-12				1543	3.75171e-12	1.25057e-12	6.25285e-13
1544	5.00228e-12	8.1287e-12	3.75171e-12				1544	3.75171e-12	1.25057e-12	2.50114e-12
1545	5.00228e-12	6.25285e-12	6.25285e-12				1545	1.25057e-12	2.50114e-12	2.50114e-12
1546	3.75171e-12	5.62756e-12	6.25285e-12				1546	1.87585e-12	1.87585e-12	3.75171e-12
1547	6.25285e-13	5.00228e-12	5.00228e-12				1547	1.25057e-12	4.37699e-12	3.12642e-12
1548	6.25285e-13	5.00228e-12	3.12642e-12				1548	5.00228e-12	5.00228e-12	3.12642e-12
1549	2.50114e-12	5.00228e-12	5.00228e-12				1549	6.25285e-12	4.37699e-12	6.25285e-13
1550	3.75171e-12	3.12642e-12	3.12642e-12				1550	3.75171e-12	0	0
1551	3.12642e-12	3.12642e-12	1.87585e-12				1551	3.75171e-12	-6.25285e-13	1.87585e-12
1552	1.25057e-12	5.00228e-12	1.87585e-12				1552	1.87585e-12	6.25285e-13	2.50114e-12
1553	2.50114e-12	5.62756e-12	-6.25285e-13				1553	6.25285e-13	1.87585e-12	2.50114e-12
1554	3.12642e-12	4.37699e-12	-6.25285e-13				1554	6.25285e-13	3.75171e-12	2.50114e-12
1555	3.12642e-12	3.75171e-12	1.25057e-12				1555	3.12642e-12	5.00228e-12	5.62756e-12
1556	6.25285e-13	5.00228e-12	6.25285e-13				1556	3.12642e-12	3.75171e-12	5.62756e-12
1557	1.25057e-12	4.37699e-12	2.50114e-12				1557	1.87585e-12	4.37699e-12	3.75171e-12
1558	3.75171e-12	6.25285e-12	6.25285e-12				1558	-6.25285e-13	5.00228e-12	3.12642e-12
1559	4.37699e-12	6.25285e-12	5.62756e-12				1559	-2.50114e-12	1.87585e-12	1.25057e-12
1560	0	6.25285e-12	2.50114e-12				1560	-1.25057e-12	1.87585e-12	0
1561	-1.25057e-12	8.75399e-12	2.50114e-12				1561	-6.25285e-13	3.12642e-12	6.25285e-13
1562	1.87585e-12	8.75399e-12	1.25057e-12				1562	-1.25057e-12	2.50114e-12	1.25057e-12
1563	2.50114e-12	6.25285e-12	1.87585e-12				1563	1.87585e-12	1.25057e-12	2.50114e-12
1564	3.75171e-12	3.75171e-12	5.00228e-12				1564	2.50114e-12	1.25057e-12	1.25057e-12
1565	3.12642e-12	3.75171e-12	3.12642e-12				1565	6.25285e-12	1.25057e-12	6.25285e-13
1566	3.12642e-12	3.12642e-12	5.00228e-12				1566	5.00228e-12	3.75171e-12	6.25285e-13
1567	3.12642e-12	3.75171e-12	3.75171e-12				1567	1.25057e-12	4.37699e-12	3.12642e-12
1568	3.75171e-12	2.50114e-12	1.87585e-12				1568	-2.50114e-12	3.12642e-12	4.37699e-12
1569	1.87585e-12	1.25057e-12	1.87585e-12				1569	-6.25285e-13	0	3.12642e-12
1570	1.25057e-12	2.50114e-12	1.25057e-12				1570	2.50114e-12	-1.87585e-12	1.25057e-12
1571	2.50114e-12	5.00228e-12	1.25057e-12				1571	1.25057e-12	-2.50114e-12	0
1572	3.75171e-12	6.25285e-12	6.25285e-13				1572	3.75171e-12	0	3.12642e-12
1573	2.50114e-12	5.62756e-12	3.12642e-12				1573	3.75171e-12	1.87585e-12	6.87813e-12
1574	1.25057e-12	4.37699e-12	3.12642e-12				1574	4.37699e-12	1.25057e-12	6.87813e-12
1575	3.75171e-12	5.62756e-12	1.25057e-12				1575	3.12642e-12	1.87585e-12	5.00228e-12
1576	5.00228e-12	1.00046e-11	3.12642e-12				1576	1.25057e-12	2.50114e-12	2.50114e-12
1577	4.37699e-12	8.75399e-12	3.12642e-12				1577	1.87585e-12	1.87585e-12	2.50114e-12
1578	1.87585e-12	5.00228e-12	5.62756e-12				1578	3.12642e-12	2.50114e-12	6.25285e-13
1579	-1.87585e-12	5.00228e-12	4.37699e-12				1579	4.37699e-12	3.12642e-12	0
1580	1.25057e-12	8.1287e-12	2.50114e-12				1580	4.37699e-12	1.87585e-12	-1.25057e-12
1581	1.25057e-12	7.50342e-12	2.50114e-12				1581	6.25285e-13	1.87585e-12	2.50114e-12
1582	1.25057e-12	5.62756e-12	4.37699e-12				1582	-1.25057e-12	6.25285e-13	2.50114e-12
1583	6.25285e-13	3.75171e-12	5.00228e-12				1583	2.50114e-12	-1.25057e-12	6.25285e-13
1584	6.25285e-13	4.37699e-12	2.50114e-12				1584	1.25057e-12	1.25057e-12	-6.25285e-13
1585	-1.87585e-12	4.37699e-12	2.50114e-12				1585	6.25285e-13	2.50114e-12	1.25057e-12
1586	3.12642e-12	3.75171e-12	2.50114e-12				1586	1.87585e-12	4.37699e-12	3.75171e-12
1587	6.25285e-12	5.00228e-12	1.87585e-12				1587	6.25285e-13	3.75171e-12	5.62756e-12
1588	5.62756e-12	5.00228e-12	1.87585e-12				1588	6.25285e-13	3.75171e-12	3.75171e-12
1589	4.37699e-12	3.75171e-12	-6.25285e-13				1589	6.25285e-13	6.25285e-12	1.87585e-12
1590	1.87585e-12	3.75171e-12	6.25285e-13				1590	3.75171e-12	6.25285e-12	2.50114e-12
1591	1.25057e-12	3.75171e-12	1.87585e-12				1591	3.75171e-12	3.12642e-12	1.87585e-12
1592	-6.25285e-13	5.00228e-12	3.75171e-12				1592	5.00228e-12	2.50114e-12	3.75171e-12
1593	0	3.75171e-12	4.37699e-12				1593	3.75171e-12	1.87585e-12	3.75171e-12
1594	-6.25285e-13	3.12642e-12	3.75171e-12				1594	1.87585e-12	1.25057e-12	3.75171e-12
1595	2.50114e-12	5.00228e-12	1.25057e-12				1595	0	2.50114e-12	4.37699e-12
1596	4.37699e-12	7.50342e-12	6.25285e-13				1596	6.25285e-13	6.25285e-13	3.12642e-12
1597	6.25285e-13	4.37699e-12	3.12642e-12				1597	1.87585e-12	-6.25285e-13	1.25057e-12
1598	-6.25285e-13	5.00228e-12	-6.25285e-13				1598	1.25057e-12	-6.25285e-13	2.50114e-12
1599	1.25057e-12	7.50342e-12	-6.25285e-13				1599	1.25057e-12	-6.25285e-13	4.37699e-12
1600	3.12642e-12	1.00046e-11	0				1600	0	0	5.62756e-12
1601	4.37699e-12	1.12551e-11	3.12642e-12				1601	1.87585e-12	2.50114e-12	2.50114e-12
1602	3.12642e-12	1.06298e-11	3.75171e-12				1602	3.12642e-12	3.75171e-12	0
1603	2.50114e-12	7.50342e-12	3.75171e-12				1603	3.12642e-12	1.25057e-12	1.25057e-12
1604	1.87585e-12	6.25285e-12	3.12642e-12				1604	1.25057e-12	6.25285e-13	2.50114e-12
1605	6.25285e-13	3.75171e-12	2.50114e-12				1605	1.25057e-12	6.25285e-13	3.75171e-12
1606	0	3.75171e-12	2.50114e-12				1606	2.50114e-12	3.75171e-12	3.75171e-12
1607	-1.25057e-12	4.37699e-12	3.12642e-12				1607	4.37699e-12	1.25057e-12	2.50114e-12
1608	3.12642e-12	3.75171e-12	2.50114e-12				1608	1.25057e-12	-1.25057e-12	6.25285e-13
1609	5.62756e-12	3.75171e-12	5.00228e-12				1609	-1.25057e-12	-6.25285e-13	2.50114e-12
1610	3.75171e-12	4.37699e-12	4.37699e-12				1610	-2.50114e-12	2.50114e-12	5.00228e-12
1611	3.75171e-12	5.00228e-12	4.37699e-12				1611	-6.25285e-13	2.50114e-12	3.75171e-12
1612	4.37699e-12	5.00228e-12	3.12642e-12				1612	0	1.25057e-12	3.75171e-12
1613	1.87585e-12	5.00228e-12	2.50114e-12				1613	2.50114e-12	2.50114e-12	4.37699e-12
1614	-6.25285e-13	8.1287e-12	1.87585e-12				1614	4.37699e-12	4.37699e-12	3.75171e-12
1615	6.25285e-13	6.87813e-12	1.87585e-12				1615	8.1287e-12	3.75171e-12	2.50114e-12
1616	2.50114e-12	8.1287e-12	3.12642e-12				1616	7.50342e-12	2.50114e-12	3.75171e-12
1617	2.50114e-12	1.06298e-11	5.62756e-12				1617	5.62756e-12	6.25285e-13	3.75171e-12
1618	3.12642e-12	1.00046e-11	5.00228e-12				1618	5.62756e-12	3.12642e-12	1.25057e-12
1619	3.12642e-12	4.37699e-12	3.75171e-12				1619	3.12642e-12	1.87585e-12	1.87585e-12
1620	1.87585e-12	1.25057e-12	2.50114e-12				1620	3.12642e-12	1.25057e-12	1.87585e-12
1621	1.87585e-12	2.50114e-12	1.25057e-12				1621	3.75171e-12	1.87585e-12	3.75171e-12
1622	1.87585e-12	6.87813e-12	0				1622	2.50114e-12	3.12642e-12	5.00228e-12
1623	0	8.1287e-12	-1.25057e-12				1623	3.75171e-12	2.50114e-12	5.00228e-12
1624	0	6.25285e-12	-1.87585e-12				1624	4.37699e-12	3.12642e-12	1.87585e-12
1625	-3.12642e-12	2.50114e-12	1.87585e-12				1625	1.87585e-12	4.37699e-12	1.87585e-12
1626	-1.25057e-12	3.12642e-12	5.00228e-12				1626	-1.25057e-12	3.75171e-12	5.00228e-12
1627	0	6.87813e-12	6.87813e-12				1627	-1.87585e-12	3.75171e-12	4.37699e-12
1628	3.75171e-12	7.50342e-12	5.62756e-12				1628	0	3.75171e-12	3.75171e-12
1629	3.75171e-12	6.87813e-12	2.50114e-12				1629	1.25057e-12	3.12642e-12	2.50114e-12
1630	4.37699e-12	5.62756e-12	6.25285e-13				1630	1.87585e-12	1.25057e-12	3.75171e-12
1631	1.25057e-12	3.12642e-12	0				1631	1.87585e-12	1.87585e-12	4.37699e-12
1632	0	2.50114e-12	1.87585e-12				1632	3.12642e-12	3.75171e-12	6.25285e-12
1633	-6.25285e-13	3.75171e-12	4.37699e-12				1633	4.37699e-12	3.12642e-12	5.62756e-12
1634	-1.87585e-12	5.62756e-12	3.75171e-12				1634	3.75171e-12	6.25285e-13	6.25285e-13
1635	1.25057e-12	6.25285e-12	3.12642e-12				1635	2.50114e-12	1.87585e-12	-6.25285e-13
1636	4.37699e-12	6.87813e-12	3.12642e-12				1636	1.87585e-12	1.87585e-12	0
1637	5.62756e-12	6.25285e-12	3.75171e-12				1637	2.50114e-12	3.12642e-12	-6.25285e-13
1638	1.87585e-12	5.62756e-12	5.62756e-12				1638	3.75171e-12	1.25057e-12	1.25057e-12
1639	-6.25285e-13	4.37699e-12	4.37699e-12				1639	2.50114e-12	1.25057e-12	5.62756e-12
1640	-6.25285e-13	5.00228e-12	2.50114e-12				1640	1.87585e-12	3.12642e-12	6.25285e-12
1641	-1.25057e-12	5.62756e-12	1.87585e-12				1641	1.25057e-12	4.37699e-12	2.50114e-12
1642	1.25057e-12	7.50342e-12	6.25285e-13				1642	1.25057e-12	3.12642e-12	1.87585e-12
1643	3.75171e-12	6.87813e-12	0				1643	5.62756e-12	2.50114e-12	3.75171e-12
1644	4.37699e-12	5.62756e-12	3.75171e-12				1644	5.62756e-12	3.12642e-12	6.25285e-13
1645	2.50114e-12	4.37699e-12	3.75171e-12				1645	4.37699e-12	2.50114e-12	2.50114e-12
1646	6.25285e-13	3.12642e-12	1.87585e-12				1646	5.62756e-12	1.87585e-12	4.37699e-12
1647	-1.25057e-12	4.37699e-12	6.25285e-13				1647	4.37699e-12	3.12642e-12	4.37699e-12
1648	-1.87585e-12	5.62756e-12	0				1648	2.50114e-12	2.50114e-12	5.62756e-12
1649	-1.87585e-12	5.00228e-12	6.25285e-13				1649	3.12642e-12	3.75171e-12	3.12642e-12
1650	6.25285e-13	6.87813e-12	6.25285e-13				1650	5.00228e-12	3.75171e-12	3.75171e-12
1651	1.87585e-12	8.75399e-12	6.25285e-13				1651	2.50114e-12	2.50114e-12	3.12642e-12
1652	6.25285e-13	8.75399e-12	4.37699e-12				1652	-6.25285e-13	4.37699e-12	3.12642e-12
1653	3.75171e-12	7.50342e-12	5.00228e-12				1653	1.25057e-12	3.75171e-12	5.62756e-12
1654	4.37699e-12	4.37699e-12	3.75171e-12				1654	3.75171e-12	1.25057e-12	5.00228e-12
1655	4.37699e-12	1.87585e-12	4.37699e-12				1655	3.75171e-12	0	3.75171e-12
1656	3.75171e-12	3.12642e-12	3.75171e-12				1656	3.75171e-12	6.25285e-13	3.12642e-12
1657	1.25057e-12	5.62756e-12	2.50114e-12				1657	5.62756e-12	1.87585e-12	1.87585e-12
1658	1.25057e-12	5.62756e-12	5.62756e-12				1658	3.12642e-12	2.50114e-12	0
1659	1.87585e-12	6.25285e-12	5.62756e-12				1659	-6.25285e-13	3.12642e-12	3.12642e-12
1660	1.87585e-12	6.87813e-12	1.87585e-12				1660	-2.50114e-12	4.37699e-12	5.62756e-12
1661	1.87585e-12	7.50342e-12	1.87585e-12				1661	0	1.25057e-12	4.37699e-12
1662	1.87585e-12	6.87813e-12	2.50114e-12				1662	4.37699e-12	1.87585e-12	0
1663	1.87585e-12	6.25285e-12	1.25057e-12				1663	5.00228e-12	1.25057e-12	-1.25057e-12
1664	5.00228e-12	3.12642e-12	6.25285e-13				1664	5.62756e-12	1.87585e-12	1.25057e-12
1665	5.00228e-12	4.37699e-12	3.12642e-12				1665	4.37699e-12	2.50114e-12	4.37699e-12
1666	6.87813e-12	5.00228e-12	3.12642e-12				1666	3.12642e-12	2.50114e-12	5.00228e-12
1667	6.25285e-12	7.50342e-12	3.12642e-12				1667	2.50114e-12	4.37699e-12	1.25057e-12
1668	3.75171e-12	5.62756e-12	1.87585e-12				1668	3.12642e-12	6.25285e-12	3.75171e-12
1669	2.50114e-12	5.00228e-12	4.37699e-12				1669	3.75171e-12	4.37699e-12	3.75171e-12
1670	1.25057e-12	5.62756e-12	3.75171e-12				1670	1.87585e-12	6.25285e-13	5.00228e-12
1671	6.25285e-13	5.00228e-12	1.87585e-12				1671	1.25057e-12	0	6.25285e-12
1672	1.87585e-12	4.37699e-12	3.75171e-12				1672	6.25285e-13	6.25285e-13	3.75171e-12
1673	2.50114e-12	4.37699e-12	4.37699e-12				1673	6.25285e-13	2.50114e-12	3.12642e-12
1674	6.25285e-13	4.37699e-12	5.62756e-12				1674	3.75171e-12	2.50114e-12	2.50114e-12
1675	6.25285e-13	5.62756e-12	4.37699e-12				1675	3.75171e-12	3.75171e-12	1.87585e-12
1676	4.37699e-12	6.87813e-12	3.75171e-12				1676	3.75171e-12	6.25285e-12	5.00228e-12
1677	6.87813e-12	8.75399e-12	3.12642e-12				1677	3.12642e-12	5.00228e-12	3.12642e-12
1678	4.37699e-12	5.62756e-12	3.12642e-12				1678	3.12642e-12	3.12642e-12	3.12642e-12
1679	1.87585e-12	1.87585e-12	3.75171e-12				1679	0	1.25057e-12	1.87585e-12
1680	1.25057e-12	1.25057e-12	3.75171e-12				1680	1.25057e-12	5.00228e-12	6.25285e-13
1681	1.25057e-12	2.50114e-12	3.75171e-12				1681	2.50114e-12	3.75171e-12	6.25285e-13
1682	1.25057e-12	5.62756e-12	0				1682	4.37699e-12	2.50114e-12	6.25285e-13
1683	1.87585e-12	5.62756e-12	-1.87585e-12				1683	5.62756e-12	-6.25285e-13	6.25285e-13
1684	1.25057e-12	6.25285e-12	-1.25057e-12				1684	5.00228e-12	3.12642e-12	2.50114e-12
1685	3.12642e-12	6.87813e-12	1.25057e-12				1685	2.50114e-12	7.50342e-12	3.12642e-12
1686	1.87585e-12	5.62756e-12	2.50114e-12				1686	0	6.25285e-12	5.62756e-12
1687	1.87585e-12	5.00228e-12	5.00228e-12				1687	3.12642e-12	3.12642e-12	7.50342e-12
1688	1.87585e-12	6.87813e-12	5.62756e-12				1688	5.00228e-12	-1.25057e-12	3.75171e-12
1689	0	6.25285e-12	7.50342e-12				1689	2.50114e-12	-6.25285e-13	6.25285e-13
1690	6.25285e-13	7.50342e-12	3.75171e-12				1690	3.12642e-12	6.25285e-13	6.25285e-13
1691	6.25285e-13	8.1287e-12	1.87585e-12				1691	3.75171e-12	0	2.50114e-12
1692	6.25285e-13	5.00228e-12	4.37699e-12				1692	2.50114e-12	-2.50114e-12	3.12642e-12
1693	1.25057e-12	3.12642e-12	5.00228e-12				1693	6.25285e-13	-2.50114e-12	4.37699e-12
1694	2.50114e-12	4.37699e-12	5.00228e-12				1694	2.50114e-12	6.25285e-13	3.75171e-12
1695	1.25057e-12	4.37699e-12	3.12642e-12				1695	3.12642e-12	4.37699e-12	2.50114e-12
1696	1.25057e-12	3.75171e-12	4.37699e-12				1696	3.12642e-12	4.37699e-12	-6.25285e-13
1697	2.50114e-12	0	2.50114e-12				1697	5.62756e-12	5.00228e-12	3.12642e-12
1698	3.12642e-12	1.25057e-12	3.75171e-12				1698	5.00228e-12	5.62756e-12	3.12642e-12
1699	3.75171e-12	5.00228e-12	1.87585e-12				1699	1.25057e-12	2.50114e-12	3.12642e-12
1700	5.00228e-12	6.87813e-12	3.12642e-12				1700	-6.25285e-13	6.25285e-13	1.25057e-12
1701	3.12642e-12	1.06298e-11	1.25057e-12				1701	2.50114e-12	1.25057e-12	1.25057e-12
1702	1.87585e-12	6.25285e-12	-1.25057e-12				1702	3.12642e-12	6.25285e-13	1.25057e-12
1703	1.87585e-12	5.00228e-12	-1.87585e-12				1703	6.25285e-13	1.87585e-12	6.25285e-13
1704	0	3.12642e-12	3.12642e-12				1704	1.87585e-12	5.62756e-12	1.87585e-12
1705	1.25057e-12	4.37699e-12	5.62756e-12				1705	2.50114e-12	5.62756e-12	3.75171e-12
1706	3.75171e-12	5.62756e-12	3.12642e-12				1706	6.25285e-13	3.12642e-12	3.12642e-12
1707	5.62756e-12	8.75399e-12	3.12642e-12				1707	0	6.25285e-13	1.25057e-12
1708	3.75171e-12	1.00046e-11	1.87585e-12				1708	1.87585e-12	2.50114e-12	-6.25285e-13
1709	3.75171e-12	6.25285e-12	-1.87585e-12				1709	3.12642e-12	6.25285e-13	-6.25285e-13
1710	6.25285e-13	3.75171e-12	2.50114e-12				1710	3.75171e-12	6.25285e-13	1.87585e-12
1711	-6.25285e-13	2.50114e-12	3.75171e-12				1711	3.75171e-12	3.75171e-12	2.50114e-12
1712	0	5.62756e-12	3.12642e-12				1712	3.12642e-12	3.75171e-12	2.50114e-12
1713	1.87585e-12	4.37699e-12	5.00228e-12				1713	0	4.37699e-12	6.25285e-13
1714	2.50114e-12	2.50114e-12	4.37699e-12				1714	0	4.37699e-12	1.87585e-12
1715	1.25057e-12	4.37699e-12	3.12642e-12				1715	6.25285e-13	5.00228e-12	2.50114e-12
1716	-6.25285e-13	3.75171e-12	3.75171e-12				1716	2.50114e-12	1.25057e-12	1.25057e-12
1717	0	5.00228e-12	4.37699e-12				1717	2.50114e-12	-1.87585e-12	1.25057e-12
1718	-6.25285e-13	3.75171e-12	6.87813e-12				1718	5.00228e-12	1.25057e-12	1.87585e-12
1719	-1.87585e-12	4.37699e-12	5.62756e-12				1719	6.25285e-12	3.12642e-12	3.75171e-12
1720	-6.25285e-13	3.12642e-12	4.37699e-12				1720	3.12642e-12	4.37699e-12	1.25057e-12
1721	2.50114e-12	3.75171e-12	1.87585e-12				1721	6.25285e-13	5.00228e-12	1.25057e-12
1722	3.75171e-12	5.00228e-12	2.50114e-12				1722	-6.25285e-13	4.37699e-12	3.75171e-12
1723	1.87585e-12	6.25285e-12	1.25057e-12				1723	1.87585e-12	4.37699e-12	2.50114e-12
1724	-6.25285e-13	5.62756e-12	1.87585e-12				1724	3.75171e-12	2.50114e-12	1.87585e-12
1725	6.25285e-13	3.75171e-12	1.87585e-12				1725	2.50114e-12	-6.25285e-13	1.25057e-12
1726	3.12642e-12	3.75171e-12	6.25285e-13				1726	1.25057e-12	0	3.12642e-12
1727	5.62756e-12	3.75171e-12	1.87585e-12				1727	1.87585e-12	2.50114e-12	5.00228e-12
1728	3.12642e-12	6.87813e-12	5.62756e-12				1728	1.87585e-12	3.75171e-12	4.37699e-12
1729	1.87585e-12	8.75399e-12	6.25285e-12				1729	0	4.37699e-12	2.50114e-12
1730	1.25057e-12	1.00046e-11	5.62756e-12				1730	0	2.50114e-12	-6.25285e-13
1731	1.25057e-12	6.87813e-12	4.37699e-12				1731	1.25057e-12	1.87585e-12	1.25057e-12
1732	1.25057e-12	5.62756e-12	1.87585e-12				1732	3.75171e-12	2.50114e-12	6.87813e-12
1733	1.25057e-12	5.62756e-12	1.25057e-12				1733	3.75171e-12	3.12642e-12	1.00046e-11
1734	3.12642e-12	5.62756e-12	3.12642e-12				1734	3.12642e-12	2.50114e-12	3.75171e-12
1735	3.75171e-12	5.00228e-12	3.12642e-12				1735	3.75171e-12	3.12642e-12	-6.25285e-13
1736	1.87585e-12	1.87585e-12	3.12642e-12				1736	3.75171e-12	3.75171e-12	6.25285e-13
1737	2.50114e-12	3.12642e-12	6.87813e-12				1737	4.37699e-12	2.50114e-12	1.87585e-12
1738	1.25057e-12	5.00228e-12	5.62756e-12				1738	3.75171e-12	2.50114e-12	0
1739	1.87585e-12	7.50342e-12	2.50114e-12				1739	3.75171e-12	2.50114e-12	6.25285e-13
1740	3.12642e-12	6.25285e-12	2.50114e-12				1740	3.12642e-12	6.25285e-13	3.75171e-12
1741	-1.25057e-12	5.00228e-12	3.12642e-12				1741	3.75171e-12	1.87585e-12	4.37699e-12
1742	-1.25057e-12	2.50114e-12	2.50114e-12				1742	-1.25057e-12	1.25057e-12	6.25285e-12
1743	6.25285e-13	4.37699e-12	2.50114e-12				1743	-6.25285e-13	-1.25057e-12	4.37699e-12
1744	2.50114e-12	5.00228e-12	4.37699e-12				1744	1.25057e-12	0	3.75171e-12
1745	2.50114e-12	4.37699e-12	5.62756e-12				1745	1.25057e-12	2.50114e-12	0
1746	3.12642e-12	4.37699e-12	5.00228e-12				1746	2.50114e-12	2.50114e-12	-1.25057e-12
1747	2.50114e-12	5.62756e-12	3.12642e-12				1747	6.25285e-13	2.50114e-12	1.25057e-12
1748	6.25285e-13	4.37699e-12	2.50114e-12				1748	1.25057e-12	3.12642e-12	2.50114e-12
1749	6.25285e-13	3.75171e-12	1.25057e-12				1749	3.12642e-12	4.37699e-12	3.12642e-12
1750	1.25057e-12	6.25285e-12	-6.25285e-13				1750	1.25057e-12	2.50114e-12	3.12642e-12
1751	6.25285e-13	5.00228e-12	6.25285e-13				1751	0	3.75171e-12	3.75171e-12
1752	1.25057e-12	5.62756e-12	1.87585e-12				1752	-1.87585e-12	2.50114e-12	6.25285e-13
1753	6.25285e-13	4.37699e-12	2.50114e-12				1753	6.25285e-13	1.25057e-12	0
1754	1.25057e-12	5.00228e-12	2.50114e-12				1754	3.75171e-12	0	6.25285e-13
1755	3.12642e-12	3.75171e-12	4.37699e-12				1755	5.00228e-12	6.25285e-13	6.25285e-13
1756	4.37699e-12	3.75171e-12	1.87585e-12				1756	4.37699e-12	1.25057e-12	-6.25285e-13
1757	2.50114e-12	5.62756e-12	1.25057e-12				1757	3.75171e-12	3.75171e-12	2.50114e-12
1758	6.25285e-13	8.1287e-12	4.37699e-12				1758	2.50114e-12	5.00228e-12	3.12642e-12
1759	6.25285e-13	4.37699e-12	5.00228e-12				1759	1.25057e-12	5.00228e-12	1.87585e-12
1760	1.25057e-12	3.75171e-12	5.00228e-12				1760	2.50114e-12	5.62756e-12	-6.25285e-13
1761	-2.50114e-12	5.00228e-12	2.50114e-12				1761	3.75171e-12	4.37699e-12	-6.25285e-13
1762	-1.87585e-12	6.25285e-12	6.25285e-13				1762	4.37699e-12	1.25057e-12	3.12642e-12
1763	-1.25057e-12	6.25285e-12	1.25057e-12				1763	3.75171e-12	1.25057e-12	4.37699e-12
1764	1.87585e-12	6.87813e-12	2.50114e-12				1764	2.50114e-12	2.50114e-12	1.87585e-12
1765	3.12642e-12	5.62756e-12	-2.50114e-12				1765	3.75171e-12	3.75171e-12	3.12642e-12
1766	3.12642e-12	5.62756e-12	-1.25057e-12				1766	3.75171e-12	4.37699e-12	2.50114e-12
1767	1.87585e-12	8.1287e-12	3.12642e-12				1767	3.12642e-12	1.87585e-12	1.25057e-12
1768	2.50114e-12	8.1287e-12	5.62756e-12				1768	1.25057e-12	-1.25057e-12	6.25285e-13
1769	-6.25285e-13	7.50342e-12	4.37699e-12				1769	2.50114e-12	0	2.50114e-12
1770	-1.87585e-12	5.00228e-12	3.75171e-12				1770	3.75171e-12	-6.25285e-13	2.50114e-12
1771	6.25285e-13	0	6.25285e-12				1771	5.62756e-12	3.12642e-12	1.87585e-12
1772	1.25057e-12	1.87585e-12	7.50342e-12				1772	4.37699e-12	5.00228e-12	0
1773	1.25057e-12	4.37699e-12	5.62756e-12				1773	1.87585e-12	7.50342e-12	1.87585e-12
1774	6.25285e-13	5.62756e-12	2.50114e-12				1774	2.50114e-12	6.87813e-12	6.25285e-12
1775	1.25057e-12	3.75171e-12	3.75171e-12				1775	1.25057e-12	4.37699e-12	6.25285e-12
1776	0	5.00228e-12	2.50114e-12				1776	-6.25285e-13	3.75171e-12	3.12642e-12
1777	1.25057e-12	4.37699e-12	2.50114e-12				1777	0	2.50114e-12	3.12642e-12
1778	3.75171e-12	4.37699e-12	3.12642e-12				1778	-1.25057e-12	2.50114e-12	5.00228e-12
1779	5.62756e-12	5.62756e-12	4.37699e-12				1779	6.25285e-13	6.25285e-13	6.25285e-12
1780	4.37699e-12	6.87813e-12	2.50114e-12				1780	1.25057e-12	2.50114e-12	5.00228e-12
1781	3.75171e-12	4.37699e-12	2.50114e-12				1781	1.25057e-12	4.37699e-12	1.87585e-12
1782	2.50114e-12	3.75171e-12	3.75171e-12				1782	1.25057e-12	4.37699e-12	-1.25057e-12
1783	2.50114e-12	8.1287e-12	5.62756e-12				1783	1.25057e-12	3.12642e-12	0
1784	1.25057e-12	6.87813e-12	4.37699e-12				1784	1.87585e-12	6.25285e-13	2.50114e-12
1785	1.87585e-12	5.62756e-12	5.00228e-12				1785	6.25285e-13	1.87585e-12	3.12642e-12
1786	1.87585e-12	3.12642e-12	3.12642e-12				1786	-1.87585e-12	2.50114e-12	5.62756e-12
1787	1.87585e-12	2.50114e-12	5.00228e-12				1787	0	4.37699e-12	3.75171e-12
1788	2.50114e-12	6.25285e-12	3.75171e-12				1788	2.50114e-12	3.12642e-12	1.87585e-12
1789	2.50114e-12	5.62756e-12	4.37699e-12				1789	3.12642e-12	1.87585e-12	6.25285e-13
1790	3.75171e-12	5.62756e-12	1.87585e-12				1790	4.37699e-12	2.50114e-12	-2.50114e-12
1791	3.75171e-12	7.50342e-12	3.12642e-12				1791	4.37699e-12	6.25285e-13	6.25285e-13
1792	3.12642e-12	5.62756e-12	5.00228e-12				1792	1.87585e-12	1.87585e-12	4.37699e-12
1793	1.25057e-12	2.50114e-12	4.37699e-12				1793	1.25057e-12	4.37699e-12	3.12642e-12
1794	-2.50114e-12	3.12642e-12	4.37699e-12				1794	6.25285e-13	4.37699e-12	1.25057e-12
1795	-2.50114e-12	5.62756e-12	1.87585e-12				1795	6.25285e-13	5.62756e-12	6.25285e-13
1796	-1.87585e-12	4.37699e-12	1.87585e-12				1796	1.87585e-12	7.50342e-12	6.25285e-13
1797	-6.25285e-13	6.25285e-12	5.00228e-12				1797	1.87585e-12	5.00228e-12	2.50114e-12
1798	1.87585e-12	6.25285e-12	5.00228e-12				1798	1.87585e-12	2.50114e-12	3.12642e-12
1799	2.50114e-12	5.62756e-12	3.75171e-12				1799	2.50114e-12	1.87585e-12	2.50114e-12
1800	3.12642e-12	5.62756e-12	2.50114e-12				1800	3.75171e-12	6.87813e-12	3.75171e-12
1801	5.00228e-12	5.00228e-12	1.25057e-12				1801	4.37699e-12	3.12642e-12	3.12642e-12
1802	4.37699e-12	6.25285e-12	1.25057e-12				1802	4.37699e-12	1.25057e-12	5.00228e-12
1803	3.75171e-12	4.37699e-12	1.25057e-12				1803	2.50114e-12	6.25285e-13	4.37699e-12
1804	3.12642e-12	5.00228e-12	1.87585e-12				1804	-1.25057e-12	2.50114e-12	3.75171e-12
1805	2.50114e-12	5.00228e-12	5.62756e-12				1805	-6.25285e-13	3.75171e-12	3.75171e-12
1806	3.12642e-12	3.75171e-12	3.75171e-12				1806	2.50114e-12	5.62756e-12	1.25057e-12
1807	2.50114e-12	1.87585e-12	1.87585e-12				1807	5.00228e-12	6.25285e-12	-6.25285e-13
1808	1.87585e-12	6.25285e-13	2.50114e-12				1808	3.75171e-12	4.37699e-12	3.12642e-12
1809	-1.25057e-12	3.75171e-12	4.37699e-12				1809	5.62756e-12	3.12642e-12	3.12642e-12
1810	0	5.00228e-12	5.00228e-12				1810	5.62756e-12	1.87585e-12	3.12642e-12
1811	6.25285e-13	3.75171e-12	3.12642e-12				1811	2.50114e-12	3.12642e-12	3.75171e-12
1812	2.50114e-12	5.62756e-12	2.50114e-12				1812	6.25285e-13	3.75171e-12	2.50114e-12
1813	3.12642e-12	6.25285e-12	3.12642e-12				1813	6.25285e-13	2.50114e-12	2.50114e-12
1814	3.12642e-12	6.25285e-12	6.25285e-12				1814	3.12642e-12	4.37699e-12	4.37699e-12
1815	4.37699e-12	3.12642e-12	5.00228e-12				1815	1.25057e-12	5.62756e-12	3.75171e-12
1816	2.50114e-12	3.12642e-12	5.00228e-12				1816	1.87585e-12	1.87585e-12	2.50114e-12
1817	6.25285e-13	2.50114e-12	5.00228e-12				1817	2.50114e-12	2.50114e-12	4.37699e-12
1818	1.87585e-12	3.75171e-12	4.37699e-12				1818	-1.25057e-12	1.87585e-12	3.12642e-12
1819	1.25057e-12	6.25285e-12	4.37699e-12				1819	-6.25285e-13	3.75171e-12	3.12642e-12
1820	6.25285e-13	5.00228e-12	4.37699e-12				1820	2.50114e-12	3.75171e-12	-1.87585e-12
1821	3.75171e-12	3.75171e-12	6.87813e-12				1821	6.25285e-13	1.25057e-12	-6.25285e-13
1822	3.12642e-12	3.75171e-12	5.00228e-12				1822	-1.25057e-12	2.50114e-12	1.87585e-12
1823	3.75171e-12	3.12642e-12	3.12642e-12				1823	0	1.25057e-12	1.87585e-12
1824	1.25057e-12	5.00228e-12	2.50114e-12				1824	-6.25285e-13	5.00228e-12	3.12642e-12
1825	4.37699e-12	3.12642e-12	3.12642e-12				1825	6.25285e-13	5.00228e-12	1.87585e-12
1826	1.25057e-12	2.50114e-12	3.12642e-12				1826	1.25057e-12	3.75171e-12	0
1827	2.50114e-12	5.00228e-12	1.87585e-12				1827	2.50114e-12	3.75171e-12	-6.25285e-13
1828	1.25057e-12	9.37927e-12	1.87585e-12				1828	5.00228e-12	2.50114e-12	6.25285e-13
1829	6.25285e-13	8.75399e-12	3.12642e-12				1829	1.25057e-12	1.25057e-12	2.50114e-12
1830	0	5.00228e-12	1.87585e-12				1830	6.25285e-13	6.25285e-13	3.12642e-12
1831	1.25057e-12	3.12642e-12	5.00228e-12				1831	1.87585e-12	-6.25285e-13	2.50114e-12
1832	1.25057e-12	3.12642e-12	5.62756e-12				1832	4.37699e-12	0	1.87585e-12
1833	1.25057e-12	4.37699e-12	5.00228e-12				1833	5.62756e-12	2.50114e-12	3.75171e-12
1834	1.25057e-12	5.00228e-12	3.75171e-12				1834	1.87585e-12	3.75171e-12	4.37699e-12
1835	2.50114e-12	4.37699e-12	3.12642e-12				1835	6.25285e-13	2.50114e-12	4.37699e-12
1836	3.75171e-12	4.37699e-12	2.50114e-12				1836	-1.25057e-12	3.75171e-12	5.00228e-12
1837	2.50114e-12	5.00228e-12	1.25057e-12				1837	6.25285e-13	4.37699e-12	4.37699e-12
1838	2.50114e-12	3.75171e-12	1.87585e-12				1838	1.25057e-12	5.00228e-12	3.75171e-12
1839	1.87585e-12	6.87813e-12	5.62756e-12				1839	6.25285e-13	5.00228e-12	4.37699e-12
1840	1.87585e-12	8.1287e-12	3.12642e-12				1840	0	3.12642e-12	1.87585e-12
1841	2.50114e-12	5.62756e-12	2.50114e-12				1841	1.87585e-12	6.25285e-12	-6.25285e-13
1842	2.50114e-12	5.00228e-12	2.50114e-12				1842	1.87585e-12	4.37699e-12	0
1843	1.87585e-12	5.00228e-12	1.87585e-12				1843	6.25285e-13	6.25285e-13	2.50114e-12
1844	2.50114e-12	6.25285e-12	5.00228e-12				1844	-6.25285e-13	-1.87585e-12	3.12642e-12
1845	0	6.25285e-12	5.62756e-12				1845	1.25057e-12	-6.25285e-13	3.12642e-12
1846	-6.25285e-13	3.12642e-12	2.50114e-12				1846	6.25285e-13	1.25057e-12	2.50114e-12
1847	-1.25057e-12	2.50114e-12	3.12642e-12				1847	6.25285e-13	4.37699e-12	6.25285e-12
1848	1.87585e-12	3.75171e-12	3.75171e-12				1848	1.25057e-12	4.37699e-12	5.62756e-12
1849	1.25057e-12	3.75171e-12	5.62756e-12				1849	2.50114e-12	3.12642e-12	4.37699e-12
1850	6.25285e-13	3.75171e-12	3.12642e-12				1850	3.75171e-12	6.25285e-13	-6.25285e-13
1851	-6.25285e-13	4.37699e-12	6.25285e-13				1851	2.50114e-12	3.12642e-12	1.25057e-12
1852	1.25057e-12	3.12642e-12	6.25285e-13				1852	3.75171e-12	4.37699e-12	1.25057e-12
1853	3.12642e-12	5.00228e-12	1.87585e-12				1853	3.12642e-12	4.37699e-12	1.25057e-12
1854	3.75171e-12	5.00228e-12	2.50114e-12				1854	4.37699e-12	3.12642e-12	6.25285e-13
1855	4.37699e-12	3.75171e-12	2.50114e-12				1855	3.12642e-12	4.37699e-12	1.87585e-12
1856	2.50114e-12	1.87585e-12	1.25057e-12				1856	-2.50114e-12	2.50114e-12	3.12642e-12
1857	0	3.75171e-12	6.25285e-13				1857	-1.87585e-12	3.12642e-12	4.37699e-12
1858	0	6.87813e-12	0				1858	-2.50114e-12	1.87585e-12	2.50114e-12
1859	0	6.87813e-12	1.87585e-12				1859	1.25057e-12	3.12642e-12	3.12642e-12
1860	2.50114e-12	5.62756e-12	3.75171e-12				1860	1.25057e-12	3.75171e-12	3.75171e-12
1861	5.62756e-12	5.62756e-12	5.00228e-12				1861	1.87585e-12	3.12642e-12	4.37699e-12
1862	6.25285e-12	5.00228e-12	1.87585e-12				1862	2.50114e-12	2.50114e-12	1.87585e-12
1863	4.37699e-12	5.00228e-12	1.87585e-12				1863	3.12642e-12	3.75171e-12	0
1864	3.12642e-12	5.62756e-12	1.25057e-12				1864	1.87585e-12	2.50114e-12	2.50114e-12
1865	2.50114e-12	4.37699e-12	1.87585e-12				1865	6.25285e-13	3.75171e-12	4.37699e-12
1866	1.25057e-12	4.37699e-12	3.12642e-12				1866	2.50114e-12	4.37699e-12	1.87585e-12
1867	1.87585e-12	6.87813e-12	5.00228e-12				1867	1.25057e-12	3.75171e-12	1.25057e-12
1868	1.25057e-12	6.87813e-12	3.75171e-12				1868	2.50114e-12	1.25057e-12	1.25057e-12
1869	1.25057e-12	5.62756e-12	2.50114e-12				1869	3.12642e-12	6.25285e-13	1.87585e-12
1870	3.75171e-12	3.12642e-12	1.87585e-12				1870	1.87585e-12	6.25285e-13	1.25057e-12
1871	3.75171e-12	4.37699e-12	4.37699e-12				1871	0	3.75171e-12	1.87585e-12
1872	1.87585e-12	7.50342e-12	5.00228e-12				1872	-1.25057e-12	1.87585e-12	0
1873	-6.25285e-13	5.62756e-12	5.62756e-12				1873	1.87585e-12	-1.25057e-12	0
1874	-2.50114e-12	6.25285e-12	1.87585e-12				1874	5.00228e-12	-6.25285e-13	3.12642e-12
1875	-1.25057e-12	4.37699e-12	1.25057e-12				1875	6.25285e-12	1.87585e-12	5.62756e-12
1876	1.25057e-12	4.37699e-12	2.50114e-12				1876	5.00228e-12	4.37699e-12	5.00228e-12
1877	1.87585e-12	6.25285e-12	3.75171e-12				1877	2.50114e-12	5.62756e-12	5.00228e-12
1878	1.87585e-12	6.25285e-12	3.12642e-12				1878	1.87585e-12	4.37699e-12	5.00228e-12
1879	1.25057e-12	6.25285e-12	2.50114e-12				1879	-1.25057e-12	3.75171e-12	3.75171e-12
1880	1.25057e-12	6.87813e-12	1.25057e-12				1880	-1.87585e-12	5.00228e-12	4.37699e-12
1881	3.12642e-12	6.25285e-12	3.75171e-12				1881	-2.50114e-12	5.62756e-12	4.37699e-12
1882	2.50114e-12	3.12642e-12	5.00228e-12				1882	-6.25285e-13	2.50114e-12	3.75171e-12
1883	2.50114e-12	3.75171e-12	3.75171e-12				1883	2.50114e-12	0	3.12642e-12
1884	6.25285e-13	4.37699e-12	2.50114e-12				1884	1.87585e-12	1.87585e-12	3.75171e-12
1885	1.87585e-12	1.25057e-12	3.75171e-12				1885	3.12642e-12	3.12642e-12	3.12642e-12
1886	6.25285e-13	1.87585e-12	4.37699e-12				1886	2.50114e-12	3.12642e-12	1.87585e-12
1887	-1.25057e-12	3.75171e-12	1.87585e-12				1887	3.75171e-12	1.25057e-12	1.25057e-12
1888	1.25057e-12	4.37699e-12	0				1888	3.75171e-12	3.75171e-12	6.25285e-13
1889	5.00228e-12	2.50114e-12	2.50114e-12				1889	0	2.50114e-12	4.37699e-12
1890	3.12642e-12	3.75171e-12	2.50114e-12				1890	-3.12642e-12	1.25057e-12	6.25285e-12
1891	3.12642e-12	5.00228e-12	-6.25285e-13				1891	-6.25285e-13	-6.25285e-13	5.62756e-12
1892	3.12642e-12	7.50342e-12	-6.25285e-13				1892	6.25285e-13	1.25057e-12	5.00228e-12
1893	3.12642e-12	8.1287e-12	1.25057e-12				1893	3.75171e-12	3.12642e-12	3.75171e-12
1894	3.12642e-12	7.50342e-12	4.37699e-12				1894	1.87585e-12	2.50114e-12	3.12642e-12
1895	3.12642e-12	3.75171e-12	4.37699e-12				1895	6.25285e-13	1.25057e-12	3.12642e-12
1896	3.12642e-12	1.87585e-12	3.75171e-12				1896	4.37699e-12	1.25057e-12	1.87585e-12
1897	1.25057e-12	2.50114e-12	5.00228e-12				1897	3.75171e-12	5.00228e-12	3.75171e-12
1898	-6.25285e-13	3.12642e-12	6.25285e-12				1898	3.12642e-12	5.00228e-12	4.37699e-12
1899	1.25057e-12	3.75171e-12	5.62756e-12				1899	0	3.12642e-12	3.12642e-12
1900	2.50114e-12	5.00228e-12	2.50114e-12				1900	6.25285e-13	4.37699e-12	2.50114e-12
1901	1.25057e-12	6.25285e-12	3.12642e-12				1901	3.12642e-12	5.62756e-12	2.50114e-12
1902	1.25057e-12	2.50114e-12	4.37699e-12				1902	3.12642e-12	4.37699e-12	3.75171e-12
1903	6.25285e-13	5.62756e-12	6.25285e-12				1903	1.25057e-12	6.25285e-13	3.75171e-12
1904	1.87585e-12	5.62756e-12	2.50114e-12				1904	-6.25285e-13	-1.87585e-12	3.75171e-12
1905	3.12642e-12	4.37699e-12	6.25285e-13				1905	0	-6.25285e-13	4.37699e-12
1906	3.12642e-12	5.00228e-12	1.87585e-12				1906	0	6.25285e-13	5.00228e-12
1907	3.12642e-12	6.87813e-12	3.75171e-12				1907	2.50114e-12	3.12642e-12	5.62756e-12
1908	3.75171e-12	8.75399e-12	6.25285e-12				1908	3.12642e-12	2.50114e-12	3.12642e-12
1909	4.37699e-12	5.62756e-12	6.25285e-12				1909	1.87585e-12	3.75171e-12	3.75171e-12
1910	-6.25285e-13	1.87585e-12	1.87585e-12				1910	1.87585e-12	4.37699e-12	5.00228e-12
1911	-6.25285e-13	3.12642e-12	6.25285e-13				1911	2.50114e-12	5.62756e-12	6.25285e-12
1912	6.25285e-13	4.37699e-12	2.50114e-12				1912	1.25057e-12	3.12642e-12	6.87813e-12
1913	3.75171e-12	7.50342e-12	3.12642e-12				1913	6.25285e-13	3.12642e-12	5.62756e-12
1914	3.12642e-12	4.37699e-12	2.50114e-12				1914	6.25285e-13	3.12642e-12	4.37699e-12
1915	2.50114e-12	3.75171e-12	4.37699e-12				1915	3.75171e-12	3.12642e-12	1.87585e-12
1916	1.25057e-12	4.37699e-12	3.12642e-12				1916	2.50114e-12	1.25057e-12	6.25285e-13
1917	2.50114e-12	5.62756e-12	4.37699e-12				1917	6.25285e-13	3.12642e-12	2.50114e-12
1918	1.87585e-12	4.37699e-12	3.12642e-12				1918	1.25057e-12	4.37699e-12	3.12642e-12
1919	3.75171e-12	3.75171e-12	4.37699e-12				1919	1.25057e-12	3.12642e-12	1.25057e-12
1920	7.50342e-12	4.37699e-12	4.37699e-12				1920	2.50114e-12	3.12642e-12	1.25057e-12
1921	8.1287e-12	6.25285e-12	4.37699e-12				1921	3.75171e-12	4.37699e-12	1.87585e-12
1922	1.87585e-12	7.50342e-12	3.12642e-12				1922	1.87585e-12	3.12642e-12	6.25285e-13
1923	-1.25057e-12	6.87813e-12	2.50114e-12				1923	-6.25285e-13	5.00228e-12	2.50114e-12
1924	-6.25285e-13	5.00228e-12	2.50114e-12				1924	-2.50114e-12	5.62756e-12	2.50114e-12
1925	2.50114e-12	3.12642e-12	3.12642e-12				1925	0	3.75171e-12	3.12642e-12
1926	6.25285e-12	5.00228e-12	4.37699e-12				1926	1.87585e-12	3.75171e-12	2.50114e-12
1927	5.00228e-12	6.87813e-12	4.37699e-12				1927	4.37699e-12	1.87585e-12	1.25057e-12
1928	4.37699e-12	5.00228e-12	2.50114e-12				1928	3.75171e-12	1.87585e-12	6.25285e-13
1929	3.12642e-12	3.75171e-12	6.25285e-13				1929	2.50114e-12	1.87585e-12	2.50114e-12
1930	4.37699e-12	3.75171e-12	1.25057e-12				1930	0	6.25285e-13	3.12642e-12
1931	2.50114e-12	5.62756e-12	1.87585e-12				1931	1.25057e-12	1.25057e-12	1.87585e-12
1932	-6.25285e-13	6.25285e-12	3.12642e-12				1932	2.50114e-12	3.75171e-12	3.12642e-12
1933	-2.50114e-12	5.00228e-12	1.87585e-12				1933	3.12642e-12	2.50114e-12	5.00228e-12
1934	6.25285e-13	6.87813e-12	3.12642e-12				1934	1.87585e-12	1.87585e-12	3.75171e-12
1935	5.62756e-12	8.1287e-12	3.12642e-12				1935	6.25285e-13	3.12642e-12	2.50114e-12
1936	5.00228e-12	4.37699e-12	5.00228e-12				1936	1.87585e-12	3.75171e-12	3.12642e-12
1937	2.50114e-12	5.62756e-12	3.12642e-12				1937	0	6.25285e-13	3.12642e-12
1938	0	6.87813e-12	1.87585e-12				1938	1.25057e-12	-2.50114e-12	3.12642e-12
1939	1.25057e-12	3.75171e-12	2.50114e-12				1939	2.50114e-12	6.25285e-13	3.12642e-12
1940	2.50114e-12	3.12642e-12	1.25057e-12				1940	3.75171e-12	1.87585e-12	4.37699e-12
1941	2.50114e-12	4.37699e-12	3.75171e-12				1941	3.12642e-12	1.25057e-12	5.62756e-12
1942	2.50114e-12	6.25285e-12	3.12642e-12				1942	1.25057e-12	2.50114e-12	5.62756e-12
1943	6.25285e-13	5.00228e-12	5.62756e-12				1943	-1.87585e-12	5.00228e-12	5.62756e-12
1944	1.25057e-12	1.87585e-12	3.12642e-12				1944	-6.25285e-13	2.50114e-12	6.25285e-12
1945	1.87585e-12	1.25057e-12	1.25057e-12				1945	3.75171e-12	-6.25285e-13	4.37699e-12
1946	3.12642e-12	3.12642e-12	3.75171e-12				1946	5.00228e-12	6.25285e-13	1.25057e-12
1947	5.62756e-12	5.62756e-12	5.62756e-12				1947	3.75171e-12	3.75171e-12	6.25285e-13
1948	4.37699e-12	6.87813e-12	5.62756e-12				1948	1.25057e-12	2.50114e-12	2.50114e-12
1949	3.75171e-12	5.00228e-12	3.75171e-12				1949	-6.25285e-13	3.12642e-12	0
1950	3.75171e-12	3.12642e-12	1.25057e-12				1950	1.25057e-12	4.37699e-12	-1.87585e-12
1951	2.50114e-12	5.00228e-12	1.87585e-12				1951	3.75171e-12	3.12642e-12	1.25057e-12
1952	1.87585e-12	5.62756e-12	3.12642e-12				1952	3.12642e-12	1.87585e-12	3.75171e-12
1953	2.50114e-12	5.00228e-12	3.75171e-12				1953	3.75171e-12	3.12642e-12	5.62756e-12
1954	3.75171e-12	5.00228e-12	4.37699e-12				1954	2.50114e-12	2.50114e-12	6.87813e-12
1955	2.50114e-12	6.25285e-12	5.62756e-12				1955	2.50114e-12	1.87585e-12	3.12642e-12
1956	6.25285e-13	5.62756e-12	2.50114e-12				1956	2.50114e-12	1.87585e-12	2.50114e-12
1957	1.87585e-12	4.37699e-12	2.50114e-12				1957	1.25057e-12	2.50114e-12	6.25285e-13
1958	3.75171e-12	5.00228e-12	4.37699e-12				1958	3.12642e-12	1.87585e-12	2.50114e-12
1959	6.25285e-12	5.62756e-12	1.87585e-12				1959	3.75171e-12	2.50114e-12	5.00228e-12
1960	4.37699e-12	3.75171e-12	0				1960	3.75171e-12	2.50114e-12	2.50114e-12
1961	3.75171e-12	3.75171e-12	6.25285e-13				1961	6.25285e-13	6.25285e-13	3.12642e-12
1962	3.12642e-12	1.87585e-12	1.87585e-12				1962	0	1.25057e-12	3.12642e-12
1963	5.62756e-12	2.50114e-12	2.50114e-12				1963	-1.25057e-12	1.25057e-12	1.87585e-12
1964	5.00228e-12	3.75171e-12	1.87585e-12				1964	6.25285e-13	3.12642e-12	3.12642e-12
1965	3.75171e-12	6.25285e-12	2.50114e-12				1965	0	3.75171e-12	4.37699e-12
1966	3.75171e-12	6.25285e-12	3.75171e-12				1966	1.25057e-12	5.00228e-12	3.75171e-12
1967	1.87585e-12	7.50342e-12	2.50114e-12				1967	1.87585e-12	3.75171e-12	3.75171e-12
1968	2.50114e-12	3.12642e-12	1.87585e-12				1968	1.25057e-12	4.37699e-12	4.37699e-12
1969	3.75171e-12	2.50114e-12	1.25057e-12				1969	1.87585e-12	6.25285e-12	2.50114e-12
1970	1.87585e-12	3.75171e-12	1.87585e-12				1970	3.12642e-12	6.25285e-12	3.75171e-12
1971	1.87585e-12	6.25285e-12	3.12642e-12				1971	1.87585e-12	2.50114e-12	3.75171e-12
1972	1.87585e-12	6.25285e-12	3.12642e-12				1972	6.25285e-13	-3.12642e-12	1.87585e-12
1973	6.25285e-13	5.62756e-12	3.75171e-12				1973	-6.25285e-13	-1.87585e-12	0
1974	0	3.75171e-12	2.50114e-12				1974	-1.87585e-12	6.25285e-13	1.87585e-12
1975	6.25285e-13	7.50342e-12	1.25057e-12				1975	-6.25285e-13	1.25057e-12	3.75171e-12
1976	-1.25057e-12	8.1287e-12	1.25057e-12				1976	3.12642e-12	6.25285e-13	3.12642e-12
1977	0	7.50342e-12	4.37699e-12				1977	6.25285e-12	1.87585e-12	3.12642e-12
1978	3.12642e-12	7.50342e-12	4.37699e-12				1978	6.87813e-12	2.50114e-12	3.12642e-12
1979	2.50114e-12	3.75171e-12	1.25057e-12				1979	4.37699e-12	1.87585e-12	4.37699e-12
1980	3.75171e-12	4.37699e-12	6.25285e-13				1980	2.50114e-12	1.87585e-12	3.75171e-12
1981	6.25285e-12	5.62756e-12	-6.25285e-13				1981	2.50114e-12	2.50114e-12	5.00228e-12
1982	3.12642e-12	6.25285e-12	1.25057e-12				1982	3.12642e-12	0	3.75171e-12
1983	1.25057e-12	5.00228e-12	0				1983	4.37699e-12	0	1.25057e-12
1984	0	6.25285e-12	3.75171e-12				1984	5.00228e-12	1.87585e-12	1.25057e-12
1985	0	6.25285e-12	3.75171e-12				1985	1.25057e-12	3.12642e-12	1.25057e-12
1986	-1.25057e-12	5.00228e-12	4.37699e-12				1986	6.25285e-13	2.50114e-12	6.25285e-13
1987	-6.25285e-13	5.00228e-12	3.12642e-12				1987	0	2.50114e-12	1.25057e-12
1988	3.12642e-12	5.00228e-12	2.50114e-12				1988	1.87585e-12	1.25057e-12	3.12642e-12
1989	4.37699e-12	5.00228e-12	7.50342e-12				1989	6.25285e-13	3.12642e-12	4.37699e-12
1990	3.12642e-12	3.12642e-12	7.50342e-12				1990	1.25057e-12	3.75171e-12	4.37699e-12
1991	1.87585e-12	3.12642e-12	4.37699e-12				1991	6.25285e-13	5.62756e-12	3.75171e-12
1992	6.25285e-13	4.37699e-12	6.25285e-13				1992	1.25057e-12	5.62756e-12	4.37699e-12
1993	1.87585e-12	5.00228e-12	6.25285e-13				1993	2.50114e-12	3.12642e-12	3.75171e-12
1994	5.00228e-12	5.00228e-12	1.25057e-12				1994	5.00228e-12	6.25285e-13	2.50114e-12
1995	4.37699e-12	6.25285e-12	1.25057e-12				1995	1.87585e-12	-6.25285e-13	3.75171e-12
1996	4.37699e-12	8.1287e-12	1.87585e-12				1996	1.25057e-12	6.25285e-13	4.37699e-12
[truncated: 10,003 more rows]
