# Supplementary material for: Rational tuning of temperature sensitivity of the TRPM8 channel
Source: EMBO Rep. 2025 Nov 14;26(24):6325–45. doi: 10.1038/s44319-025-00630-2 (PMC12715194; doi:10.1038/s44319-025-00630-2)
Supplement: Supplementary file 15 — Source data Fig. 4 [file 44319_2025_630_MOESM15_ESM.zip › SourceData_Figure4/4D/4D.xlsx]

## Sheet: 4D
Icold/Imenthol	WT		W137H
	65.47		8.92
	60.34		8.34
	70.22		7.65
		t.test	3.81472e-05
