# Supplementary material for: Rational tuning of temperature sensitivity of the TRPM8 channel
Source: EMBO Rep. 2025 Nov 14;26(24):6325–45. doi: 10.1038/s44319-025-00630-2 (PMC12715194; doi:10.1038/s44319-025-00630-2)
Supplement: Supplementary file 15 — Source data Fig. 4 [file 44319_2025_630_MOESM15_ESM.zip › SourceData_Figure4/4E/4E.xlsx]

## Sheet: 4E
Time on 30°(%)	WT											W137H
5	0.986083	0.99925	0.952933	0.9814	0.995833	0.9808	0.99365	0.9847	0.984783	0.927717		0.397333	0.701667	0.594333	0.549033	0.5872	0.644067	0.609583	0.7296	0.76635	0.571033		t.test	3.04068e-09
10	0.971333	0.9696	0.9685	0.960067	0.9656	0.95075	0.950717	0.9574	0.998783	0.987		0.443333	0.476333	0.837	0.452233	0.495617	0.62985	0.698233	0.63055	0.596283	0.506		t.test	1.35887e-08
15	0.883467	0.886133	0.6715	0.798617	0.91245	0.892817	0.991467	0.937133	0.90195	0.950717		0.333167	0.5935	0.389667	0.4417	0.489217	0.52635	0.616033	0.54905	0.600933	0.441		t.test	2.83503e-08
20	0.809383	0.847	0.897283	0.92665	0.945583	0.836717	0.815117	0.848517	0.954033	0.88145		0.449333	0.431	0.4315	0.392083	0.514133	0.523733	0.410633	0.553017	0.71625	0.589567		t.test	4.31964e-09
25	0.3767	0.802917	0.5304	0.576467	0.79645	0.45535	0.17945	0.27455	0.476167	0.850517		0.585333	0.349333	0.615	0.628833	0.36875	0.580117	0.425267	0.591383	0.47915	0.457767		t.test	0.768168
30	0.43185	0.2108	0.530917	0.37085	0.4742	0.3413	0.340417	0.329517	0.313183	0.562383		0.497833	0.354367	0.418433	0.614217	0.36875	0.550533	0.55425	0.445483	0.508133	0.481567		t.test	0.0546373
50	0.875617	0.946717	0.917583	0.94735	0.989233	0.955633	0.977883	0.97275	0.977	0.981183		0.951667	0.947667	0.965333	0.955383	0.979017	0.961967	0.940717	0.945383	0.925067	0.964883		t.test	0.974758
